# Supplementary material for: Topotaxially grown composite cathodes for cobalt-free high-energy long-life Li-ion batteries
Source: Nat Commun. 2025 Nov 20;16:10199. doi: 10.1038/s41467-025-63258-9 (PMC12635235; doi:10.1038/s41467-025-63258-9)
Supplement: Supplementary file 3 — Source Data [file 41467_2025_63258_MOESM3_ESM.zip]

Archive with 2 entries (2 files):
- source_data_for_main_figures.xlsx
- source_data_for_SI_figures_.xlsx
