# Supplementary material for: Topotaxially grown composite cathodes for cobalt-free high-energy long-life Li-ion batteries
Source: Nat Commun. 2025 Nov 20;16:10199. doi: 10.1038/s41467-025-63258-9 (PMC12635235; doi:10.1038/s41467-025-63258-9)
Supplement: Supplementary file 3 — Source Data [file 41467_2025_63258_MOESM3_ESM.zip › source_data_for_main_figures.xlsx]

## Sheet: Figure 1a
'y-axis saved as y		y-axis was plot as sqrt(y) in the Figure
tth	Y_obs	Bkg	Ycalc	Diff	NiO	LNO
1.20128	29.5943	30.1243	30.3175	-0.723201	0	30.3175
1.20481	29.9119	30.1503	30.3448	-0.432937	0	30.3448
1.20833	29.9894	30.1761	30.3719	-0.38254	0	30.3719
1.21185	30.117	30.2016	30.3987	-0.281691	0	30.3987
1.21538	30.1884	30.2267	30.4253	-0.236866	0	30.4253
1.2189	30.2278	30.2516	30.4515	-0.223661	0	30.4515
1.22242	30.0625	30.2762	30.4775	-0.414937	0	30.4775
1.22594	29.9912	30.3005	30.5032	-0.512017	0	30.5032
1.22947	30.1022	30.3245	30.5286	-0.42642	0	30.5286
1.23299	30.2104	30.3482	30.5537	-0.343377	0	30.5537
1.23651	30.2985	30.3716	30.5786	-0.28006	0	30.5786
1.24004	30.3696	30.3947	30.6032	-0.233585	0	30.6032
1.24356	30.6696	30.4176	30.6275	0.0420272	0	30.6275
1.24708	30.7863	30.4401	30.6516	0.134677	0	30.6516
1.25061	30.8797	30.4624	30.6754	0.204341	0	30.6754
1.25413	30.7487	30.4844	30.6989	0.0497437	0	30.6989
1.25765	30.8627	30.5061	30.7222	0.140505	0	30.7222
1.26117	30.896	30.5275	30.7452	0.15087	0	30.7452
1.2647	31.0375	30.5487	30.7679	0.269648	0	30.7679
1.26822	31.1605	30.5695	30.7903	0.370153	0	30.7903
1.27174	31.2837	30.5901	30.8125	0.471149	0	30.8125
1.27527	31.305	30.6104	30.8345	0.470477	0	30.8345
1.27879	31.3867	30.6304	30.8562	0.53059	0	30.8562
1.28231	31.5943	30.6502	30.8776	0.716761	0	30.8776
1.28584	31.7824	30.6697	30.8987	0.88363	0	30.8987
1.28936	31.76	30.6889	30.9196	0.840329	0	30.9196
1.29288	31.6268	30.7078	30.9403	0.686532	0	30.9403
1.2964	31.5445	30.7264	30.9607	0.58387	0	30.9607
1.29993	31.6275	30.7448	30.9808	0.64672	0	30.9808
1.30345	31.592	30.7629	31.0007	0.591319	0	31.0007
1.30697	31.6277	30.7807	31.0203	0.607357	0	31.0203
1.3105	31.5946	30.7983	31.0397	0.554898	0	31.0397
1.31402	31.6287	30.8156	31.0588	0.569836	0	31.0588
1.31754	31.6733	30.8326	31.0777	0.595626	0	31.0777
1.32107	31.6486	30.8493	31.0964	0.55224	0	31.0964
1.32459	31.6862	30.8658	31.1147	0.571447	0	31.1147
1.32811	31.7444	30.882	31.1329	0.611557	0	31.1329
1.33163	31.8919	30.898	31.1508	0.741143	0	31.1508
1.33516	32.0288	30.9136	31.1685	0.860348	0	31.1685
1.33868	32.1779	30.9291	31.1859	0.992014	0	31.1859
1.3422	32.2237	30.9442	31.203	1.02067	0	31.203
1.34573	32.1186	30.9591	31.22	0.898653	0	31.22
1.34925	32.0062	30.9737	31.2367	0.769487	0	31.2367
1.35277	31.9942	30.9881	31.2532	0.741008	0	31.2532
1.3563	32.0958	31.0022	31.2694	0.826386	0	31.2694
1.35982	32.1772	31.016	31.2854	0.891833	0	31.2854
1.36334	32.1446	31.0296	31.3011	0.843502	0	31.3011
1.36686	32.0901	31.043	31.3167	0.773459	0	31.3167
1.37039	31.9506	31.056	31.332	0.618613	0	31.332
1.37391	31.9602	31.0688	31.3471	0.613174	0	31.3471
1.37743	31.9918	31.0814	31.3619	0.629938	0	31.3619
1.38096	32.0405	31.0937	31.3765	0.664038	0	31.3765
1.38448	32.0491	31.1058	31.3909	0.658215	0	31.3909
1.388	31.97	31.1175	31.4051	0.564921	0	31.4051
1.39152	31.9192	31.1291	31.419	0.500168	0	31.419
1.39505	31.8678	31.1404	31.4327	0.435044	0	31.4327
1.39857	31.9174	31.1514	31.4463	0.471187	0	31.4463
1.40209	31.9178	31.1622	31.4595	0.458255	0	31.4595
1.40562	31.7857	31.1728	31.4726	0.313137	0	31.4726
1.40914	31.6888	31.1831	31.4855	0.203356	0	31.4855
1.41266	31.6923	31.1931	31.4981	0.194192	0	31.4981
1.41619	31.7289	31.2029	31.5105	0.218394	0	31.5105
1.41971	31.7579	31.2125	31.5227	0.235173	0	31.5227
1.42323	31.8259	31.2218	31.5347	0.291131	0	31.5347
1.42675	31.7576	31.2308	31.5465	0.211088	0	31.5465
1.43028	31.6393	31.2397	31.5581	0.0811812	0	31.5581
1.4338	31.5942	31.2482	31.5695	0.0247337	0	31.5695
1.43732	31.6354	31.2566	31.5807	0.0547513	0	31.5807
1.44085	31.6417	31.2647	31.5916	0.0501001	0	31.5916
1.44437	31.5207	31.2725	31.6024	-0.0816993	0	31.6024
1.44789	31.5278	31.2802	31.613	-0.0852116	0	31.613
1.45142	31.4998	31.2875	31.6234	-0.123573	0	31.6234
1.45494	31.5062	31.2947	31.6335	-0.127312	0	31.6335
1.45846	31.4539	31.3016	31.6435	-0.189635	0	31.6435
1.46198	31.4159	31.3083	31.6533	-0.237421	0	31.6533
1.46551	31.361	31.3147	31.6629	-0.301928	0	31.6629
1.46903	31.3348	31.3209	31.6723	-0.337482	0	31.6723
1.47255	31.3933	31.3269	31.6815	-0.288233	0	31.6815
1.47608	31.3833	31.3326	31.6906	-0.307285	0	31.6906
1.4796	31.4117	31.3381	31.6994	-0.287716	0	31.6994
1.48312	31.4437	31.3434	31.7081	-0.264352	0	31.7081
1.48665	31.406	31.3484	31.7165	-0.310563	0	31.7165
1.49017	31.443	31.3532	31.7248	-0.281853	0	31.7248
1.49369	31.3813	31.3578	31.7329	-0.351618	0	31.7329
1.49721	31.3381	31.3622	31.7409	-0.402824	0	31.7409
1.50074	31.252	31.3663	31.7486	-0.496639	0	31.7486
1.50426	31.3161	31.3702	31.7562	-0.440187	0	31.7562
1.50778	31.3002	31.3739	31.7637	-0.463485	0	31.7637
1.51131	31.277	31.3774	31.7709	-0.493895	0	31.7709
1.51483	31.2515	31.3806	31.778	-0.526465	0	31.778
1.51835	31.172	31.3836	31.7849	-0.612951	0	31.7849
1.52188	31.1396	31.3864	31.7917	-0.652078	0	31.7917
1.5254	31.1107	31.3889	31.7982	-0.687497	0	31.7982
1.52892	31.1846	31.3913	31.8047	-0.620107	0	31.8047
1.53244	31.1947	31.3934	31.8109	-0.616202	0	31.8109
1.53597	31.1898	31.3953	31.8171	-0.627299	0	31.8171
1.53949	31.1608	31.397	31.823	-0.662227	0	31.823
1.54301	31.2026	31.3985	31.8288	-0.626247	0	31.8288
1.54654	31.2102	31.3997	31.8345	-0.624265	0	31.8345
1.55006	31.198	31.4008	31.84	-0.641971	0	31.84
1.55358	31.1284	31.4016	31.8454	-0.716998	0	31.8454
1.55711	31.0648	31.4022	31.8506	-0.785782	0	31.8506
1.56063	31.0669	31.4026	31.8557	-0.788754	0	31.8557
1.56415	31.0486	31.4028	31.8606	-0.812056	0	31.8606
1.56767	31.0543	31.4028	31.8654	-0.811182	0	31.8654
1.5712	31.0069	31.4026	31.8701	-0.863163	0	31.8701
1.57472	31.0485	31.4021	31.8747	-0.826162	0	31.8747
1.57824	31.1017	31.4015	31.8791	-0.777367	0	31.8791
1.58177	31.0924	31.4006	31.8834	-0.790925	0	31.8834
1.58529	30.9974	31.3995	31.8875	-0.890091	0	31.8875
1.58881	31.0198	31.3983	31.8916	-0.871781	0	31.8916
1.59234	31.1225	31.3968	31.8955	-0.772958	0	31.8955
1.59586	31.1837	31.3951	31.8993	-0.715652	0	31.8993
1.59938	31.175	31.3932	31.903	-0.727993	0	31.903
1.6029	31.042	31.3911	31.9066	-0.864592	0	31.9066
1.60643	30.9949	31.3888	31.9101	-0.915157	0	31.9101
1.60995	31.0591	31.3863	31.9135	-0.854391	0	31.9135
1.61347	31.1346	31.3836	31.9167	-0.782103	0	31.9167
1.617	31.1508	31.3807	31.9199	-0.769072	0	31.9199
1.62052	31.1109	31.3776	31.923	-0.812149	0	31.923
1.62404	31.1435	31.3744	31.926	-0.782515	0	31.926
1.62757	31.235	31.3709	31.9289	-0.693945	0	31.9289
1.63109	31.2699	31.3672	31.9317	-0.661821	0	31.9317
1.63461	31.2318	31.3633	31.9345	-0.70264	0	31.9345
1.63813	31.1113	31.3592	31.9371	-0.825828	0	31.9371
1.64166	30.9813	31.3549	31.9397	-0.958413	0	31.9397
1.64518	31.064	31.3505	31.9422	-0.878198	0	31.9422
1.6487	31.133	31.3458	31.9447	-0.811651	0	31.9447
1.65223	31.1955	31.341	31.9471	-0.751551	0	31.9471
1.65575	31.2106	31.3359	31.9494	-0.738826	0	31.9494
1.65927	31.2265	31.3307	31.9517	-0.725159	0	31.9517
1.6628	31.2904	31.3253	31.9539	-0.663494	0	31.9539
1.66632	31.2487	31.3197	31.956	-0.707325	0	31.956
1.66984	31.2209	31.3139	31.9582	-0.737321	0	31.9582
1.67336	31.2251	31.3079	31.9603	-0.735193	0	31.9603
1.67689	31.3272	31.3017	31.9623	-0.635165	0	31.9623
1.68041	31.3954	31.2953	31.9644	-0.568913	0	31.9644
1.68393	31.4801	31.2888	31.9664	-0.486304	0	31.9664
1.68746	31.4264	31.2821	31.9684	-0.541972	0	31.9684
1.69098	31.3086	31.2752	31.9703	-0.661681	0	31.9703
1.6945	31.2418	31.2681	31.9723	-0.730523	0	31.9723
1.69803	31.3146	31.2608	31.9743	-0.659648	0	31.9743
1.70155	31.4422	31.2533	31.9762	-0.534044	0	31.9762
1.70507	31.4811	31.2457	31.9782	-0.497105	0	31.9782
1.70859	31.4552	31.2379	31.9802	-0.524996	0	31.9802
1.71212	31.4571	31.2299	31.9822	-0.525028	0	31.9822
1.71564	31.4448	31.2217	31.9842	-0.539442	0	31.9842
1.71916	31.4233	31.2134	31.9863	-0.562953	0	31.9863
1.72269	31.3911	31.2049	31.9884	-0.597262	0	31.9884
1.72621	31.3302	31.1962	31.9905	-0.660306	0	31.9905
1.72973	31.3592	31.1873	31.9927	-0.633474	0	31.9927
1.73325	31.4187	31.1783	31.995	-0.576294	0	31.995
1.73678	31.5142	31.169	31.9973	-0.483013	0	31.9973
1.7403	31.5292	31.1597	31.9997	-0.470441	0	31.9997
1.74382	31.5182	31.1501	32.0022	-0.484016	0	32.0022
1.74735	31.5074	31.1404	32.0047	-0.497277	0	32.0047
1.75087	31.5398	31.1305	32.0074	-0.467566	0	32.0074
1.75439	31.6504	31.1204	32.0102	-0.359795	0	32.0102
1.75792	31.6904	31.1102	32.0131	-0.322613	0	32.0131
1.76144	31.6367	31.0997	32.016	-0.379268	0	32.016
1.76496	31.5829	31.0892	32.0192	-0.436353	0	32.0192
1.76848	31.6205	31.0784	32.0225	-0.402017	0	32.0225
1.77201	31.7143	31.0675	32.0259	-0.311607	0	32.0259
1.77553	31.7271	31.0565	32.0295	-0.302435	0	32.0295
1.77905	31.6652	31.0452	32.0334	-0.368202	0	32.0334
1.78258	31.6771	31.0338	32.0373	-0.360202	0	32.0373
1.7861	31.7177	31.0223	32.0414	-0.323719	0	32.0414
1.78962	31.7753	31.0106	32.0459	-0.270572	0	32.0459
1.79315	31.7929	30.9987	32.0505	-0.257649	0	32.0505
1.79667	31.849	30.9866	32.0553	-0.206278	0	32.0553
1.80019	31.7964	30.9744	32.0604	-0.264018	0	32.0604
1.80371	31.7871	30.9621	32.0658	-0.278766	0	32.0658
1.80724	31.8147	30.9496	32.0714	-0.256727	0	32.0714
1.81076	31.9163	30.9369	32.0773	-0.161	0	32.0773
1.81428	31.9364	30.9241	32.0836	-0.147251	0	32.0836
1.81781	31.9038	30.9111	32.0902	-0.186411	0	32.0902
1.82133	31.83	30.898	32.097	-0.267041	0	32.097
1.82485	31.7105	30.8847	32.1044	-0.393874	0	32.1044
1.82838	31.6928	30.8712	32.1121	-0.419298	0	32.1121
1.8319	31.7907	30.8577	32.12	-0.329296	0	32.12
1.83542	31.9	30.8439	32.1285	-0.228524	0	32.1285
1.83894	31.9069	30.83	32.1375	-0.230634	0	32.1375
1.84247	31.87	30.816	32.1469	-0.276816	0	32.1469
1.84599	31.9108	30.8018	32.1566	-0.245829	0	32.1566
1.84951	32.0377	30.7874	32.1671	-0.129444	0	32.1671
1.85304	32.0391	30.7729	32.178	-0.138958	0	32.178
1.85656	32.0265	30.7583	32.1894	-0.16289	0	32.1894
1.86008	31.9517	30.7435	32.2015	-0.2498	0	32.2015
1.86361	31.9883	30.7286	32.2143	-0.225916	0	32.2143
1.86713	32.0292	30.7135	32.2275	-0.19831	0	32.2275
1.87065	32.0833	30.6983	32.2414	-0.158185	0	32.2414
1.87417	32.0522	30.6829	32.2563	-0.204049	0	32.2563
1.8777	32.0237	30.6674	32.2717	-0.248023	0	32.2717
1.88122	32.0197	30.6518	32.2877	-0.26805	0	32.2877
1.88474	32.0521	30.636	32.305	-0.25288	0	32.305
1.88827	32.114	30.6201	32.3229	-0.208841	0	32.3229
1.89179	32.2125	30.604	32.3415	-0.129033	0	32.3415
1.89531	32.2726	30.5878	32.3613	-0.0886841	0	32.3613
1.89884	32.3189	30.5715	32.3822	-0.0633054	0	32.3822
1.90236	32.3226	30.555	32.4038	-0.0812717	0	32.4038
1.90588	32.3928	30.5384	32.4266	-0.0337402	0	32.4266
1.9094	32.4177	30.5216	32.4507	-0.0330781	0	32.4507
1.91293	32.3833	30.5048	32.4759	-0.0926547	0	32.4759
1.91645	32.4381	30.4877	32.5021	-0.06393	0	32.5021
1.91997	32.5349	30.4706	32.5301	0.00486868	0	32.5301
1.9235	32.5266	30.4533	32.5593	-0.032645	0	32.5593
1.92702	32.5104	30.4359	32.5897	-0.0792836	0	32.5897
1.93054	32.4607	30.4183	32.6218	-0.1611	0	32.6218
1.93407	32.6283	30.4007	32.6557	-0.0274012	0	32.6557
1.93759	32.6869	30.3829	32.691	-0.00411314	0	32.691
1.94111	32.7978	30.3649	32.7279	0.0698915	0	32.7279
1.94463	32.8051	30.3468	32.7673	0.0377628	0	32.7673
1.94816	32.8998	30.3287	32.8083	0.0914615	0	32.8083
1.95168	32.904	30.3103	32.851	0.0529897	0	32.851
1.9552	32.8827	30.2919	32.8965	-0.0137792	0	32.8965
1.95873	32.8752	30.2733	32.9443	-0.0690456	0	32.9443
1.96225	33.021	30.2546	32.994	0.027061	0	32.994
1.96577	33.1164	30.2358	33.0463	0.0701595	0	33.0463
1.9693	33.1731	30.2169	33.1019	0.0711755	0	33.1019
1.97282	33.2265	30.1978	33.1599	0.0666416	0	33.1599
1.97634	33.2672	30.1786	33.2203	0.0469052	0	33.2203
1.97986	33.2719	30.1593	33.2851	-0.013244	0	33.2851
1.98339	33.2801	30.1399	33.3529	-0.0727947	0	33.3529
1.98691	33.3959	30.1203	33.4235	-0.0276538	0	33.4235
1.99043	33.6076	30.1006	33.4985	0.109042	0	33.4985
1.99396	33.7485	30.0808	33.5779	0.170628	0	33.5779
1.99748	33.8557	30.0609	33.6607	0.194974	0	33.6607
2.001	33.9351	30.0409	33.7477	0.187427	0	33.7477
2.00453	34.0085	30.0208	33.8409	0.167588	0	33.8409
2.00805	34.0861	30.0005	33.9384	0.147692	0	33.9384
2.01157	34.1896	29.9801	34.0402	0.149371	0	34.0402
2.01509	34.3277	29.9597	34.1495	0.178139	0	34.1495
2.01862	34.4215	29.9391	34.2647	0.156854	0	34.2647
2.02214	34.5259	29.9183	34.3852	0.140662	0	34.3852
2.02566	34.6378	29.8975	34.5131	0.124714	0	34.5131
2.02919	34.8164	29.8766	34.6497	0.166651	0	34.6497
2.03271	34.9534	29.8555	34.793	0.160364	0	34.793
2.03623	35.1375	29.8344	34.9433	0.194183	0	34.9433
2.03976	35.2698	29.8131	35.1064	0.16341	0	35.1064
2.04328	35.4589	29.7918	35.2777	0.181199	0	35.2777
2.0468	35.5861	29.7703	35.4576	0.128516	0	35.4576
2.05032	35.8056	29.7487	35.6511	0.154518	0	35.6511
2.05385	35.9846	29.727	35.8574	0.127233	0	35.8574
2.05737	36.2382	29.7052	36.0745	0.163718	0	36.0745
2.06089	36.5158	29.6833	36.3052	0.210573	0	36.3052
2.06442	36.7514	29.6613	36.5555	0.195976	0	36.5555
2.06794	36.9185	29.6392	36.8197	0.0988559	0	36.8197
2.07146	37.226	29.6169	37.0983	0.127692	0	37.0983
2.07498	37.6116	29.5946	37.4031	0.208457	0	37.4031
2.07851	37.9875	29.5722	37.7276	0.25991	0	37.7276
2.08203	38.3296	29.5497	38.0711	0.258536	0	38.0711
2.08555	38.6523	29.527	38.4422	0.210128	0	38.4422
2.08908	39.0407	29.5043	38.8451	0.195683	0	38.8451
2.0926	39.4244	29.4815	39.2732	0.151172	0	39.2732
2.09612	39.814	29.4586	39.7298	0.0842136	0	39.7298
2.09965	40.2516	29.4355	40.2362	0.0153489	0	40.2362
2.10317	40.8312	29.4124	40.7771	0.0541513	0	40.7771
2.10669	41.5594	29.3892	41.3537	0.20566	0	41.3537
2.11021	42.2709	29.3659	41.9916	0.279258	0	41.9916
2.11374	42.9579	29.3425	42.6854	0.272504	0	42.6854
2.11726	43.7497	29.319	43.4296	0.320119	0	43.4296
2.12078	44.6167	29.2954	44.2415	0.375275	0	44.2415
2.12431	45.5983	29.2717	45.1477	0.450583	0	45.1477
2.12783	46.6095	29.2479	46.1266	0.482871	0	46.1266
2.13135	47.761	29.2241	47.1814	0.579553	0	47.1814
2.13488	49.0817	29.2001	48.3879	0.693782	0	48.3879
2.1384	50.4001	29.176	49.706	0.694172	0	49.706
2.14192	51.9536	29.1519	51.1393	0.81426	0	51.1393
2.14544	53.7054	29.1277	52.7582	0.947207	0	52.7582
2.14897	55.9235	29.1033	54.5915	1.33194	0	54.5915
2.15249	58.2887	29.0789	56.6156	1.67311	0	56.6156
2.15601	61.027	29.0544	58.8771	2.14993	0	58.8771
2.15954	64.083	29.0299	61.5853	2.49766	0	61.5853
2.16306	67.7395	29.0052	64.6748	3.06469	0	64.6748
2.16658	72.1619	28.9804	68.189	3.97287	0	68.189
2.17011	77.2148	28.9556	72.6309	4.58387	0	72.6309
2.17363	83.3918	28.9307	78.1099	5.2819	0	78.1099
2.17715	90.7337	28.9057	84.7051	6.02864	0	84.7051
2.18067	100.161	28.8806	93.1206	7.04083	0	93.1206
2.1842	111.631	28.8554	104.582	7.04918	0	104.582
2.18772	126.449	28.8301	118.878	7.57109	0	118.878
2.19124	144.662	28.8048	136.366	8.29552	0	136.366
2.19477	168.466	28.7794	161.218	7.24788	0	161.218
2.19829	198.251	28.7539	191.597	6.65337	0	191.597
2.20181	235.48	28.7283	227.775	7.70499	0	227.775
2.20534	282.466	28.7027	273.479	8.98791	0	273.479
2.20886	337.224	28.6769	327.728	9.49626	0	327.728
2.21238	403.617	28.6511	388.288	15.3288	0	388.288
2.2159	475.557	28.6252	455.836	19.7209	0	455.836
2.21943	554.16	28.5993	528.292	25.8676	0	528.292
2.22295	630.188	28.5732	599.631	30.5569	0	599.631
2.22647	699.419	28.5471	668.112	31.307	0	668.112
2.23	751.821	28.5209	719.866	31.9549	0	719.866
2.23352	781.707	28.4947	750.785	30.922	0	750.785
2.23704	783.697	28.4683	761.185	22.5121	0	761.185
2.24057	758.018	28.4419	740.532	17.4861	0	740.532
2.24409	707.439	28.4154	694.191	13.2483	0	694.191
2.24761	642.198	28.3889	634.87	7.32781	0	634.87
2.25113	566.508	28.3623	564.962	1.54605	0	564.962
2.25466	491.84	28.3356	492.079	-0.239292	0	492.079
2.25818	419.704	28.3088	422.182	-2.47785	0	422.182
2.2617	355.862	28.282	356.18	-0.317892	0	356.18
2.26523	299.933	28.2551	299.229	0.704573	0	299.229
2.26875	253.379	28.2281	250.471	2.90774	0	250.471
2.27227	214.928	28.2011	208.358	6.57028	0	208.358
2.2758	183.556	28.174	174.268	9.28749	0	174.268
2.27932	158.602	28.1468	148.338	10.2637	0	148.338
2.28284	138.05	28.1196	126.972	11.0782	0	126.972
2.28636	122.032	28.0923	109.83	12.2023	0	109.83
2.28989	108.727	28.0649	97.8737	10.8533	0	97.8737
2.29341	98.1463	28.0375	88.101	10.0453	0	88.101
2.29693	89.3013	28.01	80.1989	9.10244	0	80.1989
2.30046	82.1297	27.9825	74.2299	7.89984	0	74.2299
2.30398	76.1259	27.9549	69.4304	6.69544	0	69.4304
2.3075	71.1015	27.9272	65.3342	5.76724	0	65.3342
2.31103	66.7879	27.8995	61.8892	4.89865	0	61.8892
2.31455	63.0736	27.8717	59.067	4.00663	0	59.067
2.31807	59.9142	27.8438	56.536	3.3781	0	56.536
2.32159	57.1983	27.8159	54.2716	2.92674	0	54.2716
2.32512	54.861	27.788	52.3326	2.52837	0	52.3326
2.32864	52.8363	27.7599	50.5802	2.25618	0	50.5802
2.33216	51.0349	27.7319	48.976	2.05882	0	48.976
2.33569	49.4171	27.7037	47.5403	1.8768	0	47.5403
2.33921	47.8774	27.6755	46.2578	1.61964	0	46.2578
2.34273	46.4086	27.6473	45.0696	1.33901	0	45.0696
2.34626	45.238	27.619	43.9718	1.26618	0	43.9718
2.34978	44.1652	27.5906	43.0021	1.16314	0	43.0021
2.3533	43.203	27.5622	42.1231	1.07999	0	42.1231
2.35682	42.2176	27.5337	41.278	0.939687	0	41.278
2.36035	41.3271	27.5052	40.5117	0.815455	0	40.5117
2.36387	40.4523	27.4766	39.804	0.648292	0	39.804
2.36739	39.7707	27.448	39.1393	0.631446	0	39.1393
2.37092	39.2076	27.4194	38.5217	0.685923	0	38.5217
2.37444	38.6701	27.3906	37.9574	0.712636	0	37.9574
2.37796	38.1457	27.3619	37.4241	0.721577	0	37.4241
2.38149	37.5779	27.333	36.9206	0.657328	0	36.9206
2.38501	37.0757	27.3042	36.4598	0.615898	0	36.4598
2.38853	36.5852	27.2752	36.0244	0.560771	0	36.0244
2.39205	36.1656	27.2463	35.6111	0.554499	0	35.6111
2.39558	35.8222	27.2173	35.2252	0.597037	0	35.2252
2.3991	35.4406	27.1882	34.8641	0.576494	0	34.8641
2.40262	35.0877	27.1591	34.5197	0.568042	0	34.5197
2.40615	34.6864	27.1299	34.1923	0.494046	0	34.1923
2.40967	34.3121	27.1007	33.8886	0.423511	0	33.8886
2.41319	34.0556	27.0715	33.5977	0.457955	0	33.5977
2.41671	33.8284	27.0422	33.3192	0.509175	0	33.3192
2.42024	33.5826	27.0129	33.058	0.524675	0	33.058
2.42376	33.261	26.9835	32.8091	0.451877	0	32.8091
2.42728	32.9747	26.9541	32.57	0.404652	0	32.57
2.43081	32.7743	26.9246	32.3423	0.431957	0	32.3423
2.43433	32.6248	26.8951	32.1271	0.497769	0	32.1271
2.43785	32.4886	26.8656	31.9195	0.56911	0	31.9195
2.44138	32.3047	26.836	31.7195	0.585182	0	31.7195
2.4449	32.0755	26.8064	31.531	0.544581	0	31.531
2.44842	31.8669	26.7767	31.3489	0.517946	0	31.3489
2.45194	31.6841	26.747	31.173	0.511158	0	31.173
2.45547	31.4852	26.7173	31.0049	0.480278	0	31.0049
2.45899	31.3399	26.6875	30.8438	0.496115	0	30.8438
2.46251	31.1885	26.6577	30.6876	0.500915	0	30.6876
2.46604	30.9905	26.6279	30.5367	0.453791	0	30.5367
2.46956	30.7658	26.598	30.3927	0.373089	0	30.3927
2.47308	30.5961	26.568	30.2529	0.343222	0	30.2529
2.47661	30.4795	26.5381	30.1169	0.362634	0	30.1169
2.48013	30.3965	26.5081	29.9867	0.409767	0	29.9867
2.48365	30.2743	26.4781	29.8605	0.413822	0	29.8605
2.48717	30.2079	26.448	29.7375	0.470384	0	29.7375
2.4907	30.0169	26.4179	29.6223	0.394627	0	29.6223
2.49422	29.8585	26.3878	29.5075	0.350991	0	29.5075
2.49774	29.6616	26.3577	29.3955	0.266159	0	29.3955
2.50127	29.5968	26.3275	29.2861	0.310676	0	29.2861
2.50479	29.5137	26.2972	29.181	0.33268	0	29.181
2.50831	29.469	26.267	29.0783	0.390747	0	29.0783
2.51184	29.4135	26.2367	28.9777	0.435746	0	28.9777
2.51536	29.4045	26.2064	28.8899	0.514659	0	28.8899
2.51888	29.3422	26.1761	28.795	0.547113	0	28.795
2.5224	29.7305	26.1457	28.7021	1.02839	0	28.7021
2.52593	29.7532	26.1153	28.6114	1.14183	0	28.6114
2.52945	29.8172	26.0849	28.5233	1.29388	0	28.5233
2.53297	29.6142	26.0544	28.4369	1.17729	0	28.4369
2.5365	29.8878	26.024	28.3521	1.53566	0	28.3521
2.54002	30.1651	25.9935	28.2698	1.89536	0	28.2698
2.54354	30.2154	25.9629	28.189	2.02641	0	28.189
2.54707	29.9583	25.9324	28.1096	1.84873	0	28.1096
2.55059	29.5059	25.9018	28.032	1.47393	0	28.032
2.55411	29.156	25.8712	27.9561	1.19989	0	27.9561
2.55763	28.877	25.8406	27.8814	0.995581	0	27.8814
2.56116	28.5963	25.8099	27.8079	0.788352	0	27.8079
2.56468	28.2685	25.7792	27.7363	0.532193	0	27.7363
2.5682	28.0629	25.7485	27.6657	0.397163	0	27.6657
2.57173	27.8854	25.7178	27.5961	0.289301	0	27.5961
2.57525	27.718	25.6871	27.528	0.189985	0	27.528
2.57877	27.6339	25.6563	27.4611	0.172823	0	27.4611
2.5823	27.5419	25.6255	27.395	0.146948	0	27.395
2.58582	27.4552	25.5947	27.3299	0.125267	0	27.3299
2.58934	27.3434	25.5639	27.2661	0.0772901	0	27.2661
2.59286	27.2506	25.5331	27.2031	0.0475078	0	27.2031
2.59639	27.1761	25.5022	27.1409	0.035251	0	27.1409
2.59991	27.1421	25.4713	27.0798	0.0622453	0	27.0798
2.60343	27.0132	25.4404	27.0195	-0.00633544	0	27.0195
2.60696	26.8456	25.4095	26.9599	-0.11428	0	26.9599
2.61048	26.742	25.3786	26.9012	-0.159175	0	26.9012
2.614	26.6793	25.3476	26.8433	-0.164047	0	26.8433
2.61753	26.6368	25.3166	26.7861	-0.149226	0	26.7861
2.62105	26.626	25.2857	26.7294	-0.103419	0	26.7294
2.62457	26.5403	25.2547	26.6737	-0.133395	0	26.6737
2.62809	26.498	25.2237	26.6185	-0.120508	0	26.6185
2.63162	26.4834	25.1926	26.5639	-0.0804699	0	26.5639
2.63514	26.3802	25.1616	26.51	-0.1298	0	26.51
2.63866	26.2913	25.1305	26.4567	-0.16538	0	26.4567
2.64219	26.2763	25.0995	26.4038	-0.127557	0	26.4038
2.64571	26.2236	25.0684	26.3516	-0.127984	0	26.3516
2.64923	26.1416	25.0373	26.2999	-0.158369	0	26.2999
2.65276	25.9961	25.0062	26.2487	-0.252574	0	26.2487
2.65628	25.9208	24.9751	26.1979	-0.277132	0	26.1979
2.6598	25.8264	24.9439	26.1478	-0.321424	0	26.1478
2.66332	25.7385	24.9128	26.0981	-0.359587	0	26.0981
2.66685	25.7017	24.8817	26.0487	-0.347023	0	26.0487
2.67037	25.6713	24.8505	25.9998	-0.328518	0	25.9998
2.67389	25.6181	24.8193	25.9514	-0.333301	0	25.9514
2.67742	25.5793	24.7882	25.9034	-0.324075	0	25.9034
2.68094	25.4811	24.757	25.8557	-0.37455	0	25.8557
2.68446	25.398	24.7258	25.8085	-0.410494	0	25.8085
2.68799	25.3324	24.6946	25.7616	-0.429233	0	25.7616
2.69151	25.3103	24.6634	25.715	-0.404761	0	25.715
2.69503	25.2671	24.6322	25.6689	-0.401773	0	25.6689
2.69855	25.1945	24.6009	25.6231	-0.428623	0	25.6231
2.70208	25.1546	24.5697	25.5775	-0.422908	0	25.5775
2.7056	25.0591	24.5385	25.5324	-0.473226	0	25.5324
2.70912	25.0358	24.5072	25.4875	-0.451764	0	25.4875
2.71265	25.0009	24.476	25.4429	-0.442072	0	25.4429
2.71617	25.0215	24.4447	25.3986	-0.377077	0	25.3986
2.71969	24.9713	24.4135	25.3547	-0.383366	0	25.3547
2.72322	24.896	24.3822	25.311	-0.414958	0	25.311
2.72674	24.7768	24.351	25.2675	-0.49071	0	25.2675
2.73026	24.7309	24.3197	25.2243	-0.493432	0	25.2243
2.73378	24.7164	24.2885	25.1814	-0.465036	0	25.1814
2.73731	24.7265	24.2572	25.1387	-0.412276	0	25.1387
2.74083	24.6983	24.2259	25.0963	-0.397971	0	25.0963
2.74435	24.6541	24.1946	25.0541	-0.400038	0	25.0541
2.74788	24.6122	24.1634	25.0121	-0.399913	0	25.0121
2.7514	24.5852	24.1321	24.9704	-0.385149	0	24.9704
2.75492	24.5502	24.1008	24.9289	-0.378697	0	24.9289
2.75844	24.4634	24.0696	24.8876	-0.424192	0	24.8876
2.76197	24.4982	24.0383	24.8465	-0.348295	0	24.8465
2.76549	24.4678	24.007	24.8056	-0.337738	0	24.8056
2.76901	24.4052	23.9757	24.7649	-0.359648	0	24.7649
2.77254	24.3204	23.9445	24.7244	-0.403964	0	24.7244
2.77606	24.3085	23.9132	24.684	-0.375537	0	24.684
2.77958	24.3722	23.882	24.6439	-0.271742	0	24.6439
2.78311	24.3315	23.8507	24.604	-0.272432	0	24.604
2.78663	24.3288	23.8194	24.5642	-0.235417	0	24.5642
2.79015	24.3229	23.7882	24.5246	-0.201741	0	24.5246
2.79367	24.2745	23.7569	24.4852	-0.210655	0	24.4852
2.7972	24.1192	23.7257	24.4459	-0.3267	0	24.4459
2.80072	23.9748	23.6945	24.4068	-0.431996	0	24.4068
2.80424	23.9142	23.6632	24.3678	-0.453596	0	24.3678
2.80777	23.9268	23.632	24.329	-0.402193	0	24.329
2.81129	23.8531	23.6008	24.2904	-0.437311	0	24.2904
2.81481	23.7472	23.5695	24.2519	-0.504685	0	24.2519
2.81834	23.6644	23.5383	24.2136	-0.54915	0	24.2136
2.82186	23.6325	23.5071	24.1753	-0.542818	0	24.1753
2.82538	23.5274	23.4759	24.1373	-0.609914	0	24.1373
2.8289	23.5485	23.4447	24.0993	-0.550853	0	24.0993
2.83243	23.5422	23.4136	24.0615	-0.519365	0	24.0615
2.83595	23.4906	23.3824	24.0239	-0.533264	0	24.0239
2.83947	23.3493	23.3512	23.9863	-0.63708	0	23.9863
2.843	23.3136	23.3201	23.9489	-0.635298	0	23.9489
2.84652	23.2871	23.2889	23.9116	-0.624565	0	23.9116
2.85004	23.3207	23.2578	23.8745	-0.553763	0	23.8745
2.85357	23.3161	23.2266	23.8374	-0.521342	0	23.8374
2.85709	23.2804	23.1955	23.8005	-0.52011	0	23.8005
2.86061	23.2897	23.1644	23.7637	-0.47397	0	23.7637
2.86413	23.2254	23.1333	23.727	-0.501657	0	23.727
2.86766	23.0997	23.1022	23.6904	-0.590749	0	23.6904
2.87118	22.9985	23.0712	23.6539	-0.655402	0	23.6539
2.8747	22.9996	23.0401	23.6176	-0.617968	0	23.6176
2.87823	23.0622	23.009	23.5813	-0.519182	0	23.5813
2.88175	23.043	22.978	23.5452	-0.502155	0	23.5452
2.88527	22.952	22.947	23.5091	-0.557159	0	23.5091
2.8888	22.8864	22.916	23.4732	-0.586784	0	23.4732
2.89232	22.8773	22.885	23.4373	-0.560029	0	23.4373
2.89584	22.9056	22.854	23.4016	-0.495996	0	23.4016
2.89936	22.8604	22.823	23.3659	-0.505515	0	23.3659
2.90289	22.7368	22.7921	23.3304	-0.593582	0	23.3304
2.90641	22.6399	22.7611	23.2949	-0.655058	0	23.2949
2.90993	22.6197	22.7302	23.2596	-0.639839	0	23.2596
2.91346	22.623	22.6993	23.2243	-0.601308	0	23.2243
2.91698	22.6078	22.6684	23.1891	-0.581269	0	23.1891
2.9205	22.6107	22.6375	23.154	-0.543356	0	23.154
2.92403	22.5765	22.6066	23.119	-0.542578	0	23.119
2.92755	22.4902	22.5758	23.0841	-0.593889	0	23.0841
2.93107	22.4433	22.545	23.0493	-0.605955	0	23.0493
2.93459	22.4592	22.5141	23.0146	-0.555325	0	23.0146
2.93812	22.4821	22.4834	22.9799	-0.497804	0	22.9799
2.94164	22.5612	22.4526	22.9453	-0.384138	0	22.9453
2.94516	22.5405	22.4218	22.9108	-0.370335	0	22.9108
2.94869	22.4819	22.3911	22.8764	-0.394547	0	22.8764
2.95221	22.4618	22.3604	22.8421	-0.38028	0	22.8421
2.95573	22.4307	22.3296	22.8079	-0.377198	0	22.8079
2.95926	22.416	22.299	22.7737	-0.357673	0	22.7737
2.96278	22.3197	22.2683	22.7396	-0.419936	0	22.7396
2.9663	22.2901	22.2377	22.7056	-0.415468	0	22.7056
2.96982	22.2448	22.207	22.6717	-0.426883	0	22.6717
2.97335	22.2008	22.1764	22.6378	-0.437054	0	22.6378
2.97687	22.1254	22.1459	22.604	-0.47863	0	22.604
2.98039	22.1107	22.1153	22.5703	-0.459635	0	22.5703
2.98392	22.1674	22.0847	22.5367	-0.369309	0	22.5367
2.98744	22.2094	22.0542	22.5032	-0.293806	0	22.5032
2.99096	22.2175	22.0237	22.4697	-0.252209	0	22.4697
2.99449	22.1754	21.9933	22.4363	-0.260903	0	22.4363
2.99801	22.1393	21.9628	22.403	-0.2637	0	22.403
3.00153	22.12	21.9324	22.3697	-0.249706	0	22.3697
3.00505	22.1056	21.902	22.3365	-0.230908	0	22.3365
3.00858	22.0651	21.8716	22.3034	-0.23827	0	22.3034
3.0121	22.0436	21.8412	22.2703	-0.226722	0	22.2703
3.01562	22.0004	21.8109	22.2373	-0.236981	0	22.2373
3.01915	21.9774	21.7806	22.2044	-0.227	0	22.2044
3.02267	21.9167	21.7503	22.1716	-0.254891	0	22.1716
3.02619	21.9216	21.72	22.1388	-0.217208	0	22.1388
3.02972	21.8701	21.6898	22.1061	-0.236043	0	22.1061
3.03324	21.8384	21.6596	22.0735	-0.2351	0	22.0735
3.03676	21.8234	21.6294	22.0409	-0.217467	0	22.0409
3.04028	21.8496	21.5992	22.0084	-0.158808	0	22.0084
3.04381	21.8765	21.5691	21.976	-0.0994942	0	21.976
3.04733	21.7877	21.539	21.9436	-0.155909	0	21.9436
3.05085	21.7711	21.5089	21.9113	-0.140133	0	21.9113
3.05438	21.727	21.4789	21.879	-0.152079	0	21.879
3.0579	21.6858	21.4488	21.8469	-0.161038	0	21.8469
3.06142	21.6504	21.4188	21.8148	-0.164379	0	21.8148
3.06495	21.6351	21.3889	21.7827	-0.14764	0	21.7827
3.06847	21.5793	21.3589	21.7507	-0.171469	0	21.7507
3.07199	21.5586	21.329	21.7188	-0.160214	0	21.7188
3.07551	21.5426	21.2991	21.687	-0.144327	0	21.687
3.07904	21.5144	21.2692	21.6552	-0.140772	0	21.6552
3.08256	21.4888	21.2394	21.6235	-0.134679	0	21.6235
3.08608	21.4793	21.2096	21.5918	-0.112486	0	21.5918
3.08961	21.4767	21.1798	21.5602	-0.0835055	0	21.5602
3.09313	21.3829	21.1501	21.5287	-0.145724	0	21.5287
3.09665	21.3776	21.1204	21.4972	-0.119599	0	21.4972
3.10017	21.3628	21.0907	21.4658	-0.103003	0	21.4658
3.1037	21.3732	21.061	21.4821	-0.108916	0	21.4821
3.10722	21.3413	21.0314	21.451	-0.10969	0	21.451
3.11074	21.2727	21.0018	21.4199	-0.147233	0	21.4199
3.11427	21.216	20.9723	21.3889	-0.172948	0	21.3889
3.11779	21.1417	20.9427	21.358	-0.21629	0	21.358
3.12131	21.0882	20.9132	21.3271	-0.238851	0	21.3271
3.12484	21.083	20.8838	21.2963	-0.213332	0	21.2963
3.12836	21.1078	20.8543	21.2655	-0.157698	0	21.2655
3.13188	21.141	20.8249	21.2348	-0.0938508	0	21.2348
3.1354	21.1301	20.7955	21.2042	-0.074152	0	21.2042
3.13893	21.0726	20.7662	21.1737	-0.101104	0	21.1737
3.14245	21.027	20.7369	21.1432	-0.116115	0	21.1432
3.14597	20.9809	20.7076	21.1127	-0.131844	0	21.1127
3.1495	20.9929	20.6784	21.0824	-0.0894087	0	21.0824
3.15302	20.9303	20.6492	21.052	-0.121707	0	21.052
3.15654	20.9353	20.62	21.0218	-0.0865252	0	21.0218
3.16007	20.8729	20.5909	20.9916	-0.118737	0	20.9916
3.16359	20.8038	20.5617	20.9615	-0.157633	0	20.9615
3.16711	20.7759	20.5327	20.9314	-0.155525	0	20.9314
3.17063	20.7317	20.5036	20.9014	-0.169645	0	20.9014
3.17416	20.723	20.4746	20.8714	-0.148402	0	20.8714
3.17768	20.6486	20.4457	20.8416	-0.19297	0	20.8416
3.1812	20.6151	20.4167	20.8117	-0.196594	0	20.8117
3.18473	20.6069	20.3878	20.782	-0.175098	0	20.782
3.18825	20.5669	20.359	20.7523	-0.185362	0	20.7523
3.19177	20.4875	20.3301	20.7226	-0.235102	0	20.7226
3.1953	20.4102	20.3014	20.6931	-0.282843	0	20.6931
3.19882	20.4317	20.2726	20.6636	-0.23189	0	20.6636
3.20234	20.4866	20.2439	20.6341	-0.147476	0	20.6341
3.20586	20.5281	20.2152	20.6047	-0.0766452	0	20.6047
3.20939	20.4244	20.1865	20.5754	-0.150989	0	20.5754
3.21291	20.336	20.1579	20.5461	-0.210168	0	20.5461
3.21643	20.3265	20.1294	20.5169	-0.190434	0	20.5169
3.21996	20.3124	20.1008	20.4878	-0.175377	0	20.4878
3.22348	20.2775	20.0723	20.4587	-0.181241	0	20.4587
3.227	20.2343	20.0439	20.4297	-0.195366	0	20.4297
3.23053	20.1835	20.0155	20.4007	-0.217239	0	20.4007
3.23405	20.0922	19.9871	20.3718	-0.279655	0	20.3718
3.23757	20.1329	19.9587	20.343	-0.210112	0	20.343
3.24109	20.1641	19.9304	20.3142	-0.150099	0	20.3142
3.24462	20.1761	19.9021	20.2855	-0.109441	0	20.2855
3.24814	20.0823	19.8739	20.2569	-0.174563	0	20.2569
3.25166	19.9997	19.8457	20.2283	-0.228541	0	20.2283
3.25519	19.9327	19.8176	20.1998	-0.26702	0	20.1998
3.25871	19.8756	19.7895	20.1713	-0.295701	0	20.1713
3.26223	19.8789	19.7614	20.1429	-0.263993	0	20.1429
3.26576	19.9085	19.7334	20.1146	-0.20606	0	20.1146
3.26928	19.8816	19.7054	20.0863	-0.20465	0	20.0863
3.2728	19.8478	19.6774	20.0581	-0.210297	0	20.0581
3.27632	19.7637	19.6495	20.0299	-0.266254	0	20.0299
3.27985	19.7315	19.6216	20.0019	-0.270402	0	20.0019
3.28337	19.7199	19.5938	19.9738	-0.253935	0	19.9738
3.28689	19.7171	19.566	19.9459	-0.228754	0	19.9459
3.29042	19.6604	19.5382	19.918	-0.257568	0	19.918
3.29394	19.5639	19.5105	19.8902	-0.326299	0	19.8902
3.29746	19.5642	19.4829	19.8624	-0.298223	0	19.8624
3.30099	19.6041	19.4552	19.8347	-0.230627	0	19.8347
3.30451	19.6413	19.4276	19.8071	-0.165741	0	19.8071
3.30803	19.6111	19.4001	19.7795	-0.168358	0	19.7795
3.31155	19.5643	19.3726	19.752	-0.187645	0	19.752
3.31508	19.4749	19.3451	19.7245	-0.249647	0	19.7245
3.3186	19.3906	19.3177	19.6972	-0.306589	0	19.6972
3.32212	19.3931	19.2903	19.6698	-0.27677	0	19.6698
3.32565	19.4317	19.263	19.6426	-0.210917	0	19.6426
3.32917	19.3941	19.2357	19.6154	-0.221346	0	19.6154
3.33269	19.3455	19.2085	19.5883	-0.242778	0	19.5883
3.33622	19.3158	19.1813	19.5612	-0.245477	0	19.5612
3.33974	19.3307	19.1541	19.5343	-0.203502	0	19.5343
3.34326	19.3338	19.127	19.5073	-0.173525	0	19.5073
3.34678	19.3126	19.0999	19.4805	-0.167893	0	19.4805
3.35031	19.2432	19.0729	19.4537	-0.210515	0	19.4537
3.35383	19.1865	19.0459	19.427	-0.240432	0	19.427
3.35735	19.1996	19.0189	19.4003	-0.200652	0	19.4003
3.36088	19.1429	18.992	19.3737	-0.230803	0	19.3737
3.3644	19.0867	18.9652	19.3472	-0.260457	0	19.3472
3.36792	18.9917	18.9384	19.3207	-0.329055	0	19.3207
3.37145	18.934	18.9116	19.2943	-0.360303	0	19.2943
3.37497	18.9406	18.8849	19.268	-0.32741	0	19.268
3.37849	18.9737	18.8582	19.2418	-0.268049	0	19.2418
3.38201	18.9928	18.8315	19.2156	-0.222726	0	19.2156
3.38554	18.9722	18.805	19.1895	-0.217249	0	19.1895
3.38906	18.937	18.7784	19.1634	-0.226427	0	19.1634
3.39258	18.8458	18.7519	19.1374	-0.291585	0	19.1374
3.39611	18.7642	18.7254	19.1115	-0.347264	0	19.1115
3.39963	18.8144	18.699	19.0857	-0.271257	0	19.0857
3.40315	18.7842	18.6727	19.0599	-0.275742	0	19.0599
3.40668	18.6874	18.6464	19.0342	-0.346819	0	19.0342
3.4102	18.5326	18.6201	19.0086	-0.475943	0	19.0086
3.41372	18.4864	18.5939	18.983	-0.49659	0	18.983
3.41724	18.4667	18.5677	18.9575	-0.49077	0	18.9575
3.42077	18.6096	18.5415	18.9321	-0.322437	0	18.9321
3.42429	18.6609	18.5154	18.9067	-0.245781	0	18.9067
3.42781	18.6774	18.4894	18.8814	-0.204018	0	18.8814
3.43134	18.6731	18.4634	18.8562	-0.183085	0	18.8562
3.43486	18.6584	18.4375	18.8311	-0.172703	0	18.8311
3.43838	18.6125	18.4116	18.806	-0.193571	0	18.806
3.44191	18.5009	18.3857	18.781	-0.280166	0	18.781
3.44543	18.4459	18.3599	18.7561	-0.310172	0	18.7561
3.44895	18.4699	18.3341	18.7313	-0.261334	0	18.7313
3.45247	18.5535	18.3084	18.7065	-0.153039	0	18.7065
3.456	18.5689	18.2827	18.6818	-0.112877	0	18.6818
3.45952	18.5512	18.2571	18.6572	-0.10597	0	18.6572
3.46304	18.5325	18.2316	18.6326	-0.100138	0	18.6326
3.46657	18.4567	18.206	18.6081	-0.151443	0	18.6081
3.47009	18.4588	18.1806	18.5837	-0.124949	0	18.5837
3.47361	18.4721	18.1551	18.5594	-0.0872615	0	18.5594
3.47713	18.5653	18.1297	18.5351	0.0301662	0	18.5351
3.48066	18.5962	18.1044	18.511	0.0852597	0	18.511
3.48418	18.7093	18.0791	18.4869	0.222462	0	18.4869
3.4877	18.6968	18.0539	18.4629	0.233929	0	18.4629
3.49123	18.7162	18.0287	18.4389	0.277286	0	18.4389
3.49475	18.6377	18.0036	18.415	0.222684	0	18.415
3.49827	18.5886	17.9785	18.3998	0.18888	0	18.3998
3.5018	18.4556	17.9534	18.3761	0.0795567	0	18.3761
3.50532	18.3415	17.9284	18.3525	-0.0110061	0	18.3525
3.50884	18.3143	17.9035	18.3289	-0.0146045	0	18.3289
3.51236	18.2889	17.8786	18.3055	-0.0166387	0	18.3055
3.51589	18.2575	17.8537	18.2821	-0.0246684	0	18.2821
3.51941	18.2279	17.8289	18.2588	-0.0309526	0	18.2588
3.52293	18.2589	17.8042	18.2356	0.0232536	0	18.2356
3.52646	18.2388	17.7795	18.2125	0.0262928	0	18.2125
3.52998	18.1576	17.7548	18.1895	-0.0318605	0	18.1895
3.5335	18.1038	17.7302	18.1665	-0.062663	0	18.1665
3.53703	18.1007	17.7057	18.1436	-0.0429294	0	18.1436
3.54055	18.1201	17.6812	18.1208	-0.000743169	0	18.1208
3.54407	18.1556	17.6567	18.0981	0.05746	0	18.0981
3.54759	18.1647	17.6323	18.0755	0.0892101	0	18.0755
3.55112	18.1421	17.608	18.053	0.089108	0	18.053
3.55464	18.1163	17.5837	18.0305	0.0857574	0	18.0305
3.55816	18.075	17.5594	18.0081	0.0668583	0	18.0081
3.56169	18.047	17.5352	17.9859	0.0611563	0	17.9859
3.56521	17.9995	17.5111	17.9637	0.0358311	0	17.9637
3.56873	17.997	17.487	17.9416	0.0554214	0	17.9416
3.57226	17.9427	17.4629	17.9195	0.0231694	0	17.9195
3.57578	17.9203	17.4389	17.8976	0.0227342	0	17.8976
3.5793	17.8821	17.415	17.8758	0.00628441	0	17.8758
3.58282	17.9658	17.3911	17.854	0.111802	0	17.854
3.58635	17.9506	17.3672	17.8324	0.118187	0	17.8324
3.58987	17.9139	17.3434	17.8108	0.10311	0	17.8108
3.59339	17.8702	17.3197	17.7893	0.0808883	0	17.7893
3.59692	17.8691	17.296	17.7679	0.10116	0	17.7679
3.60044	17.8759	17.2723	17.7467	0.129257	0	17.7467
3.60396	17.9095	17.2487	17.7255	0.184077	0	17.7255
3.60749	18.009	17.2252	17.7044	0.304665	0	17.7044
3.61101	18.158	17.2017	17.6834	0.474612	0	17.6834
3.61453	18.3878	17.1783	17.6625	0.725373	0	17.6625
3.61805	18.6062	17.1549	17.6417	0.964581	0	17.6417
3.62158	18.7418	17.1315	17.6209	1.12088	0	17.6209
3.6251	18.684	17.1083	17.6003	1.08364	0	17.6003
3.62862	18.4733	17.085	17.5798	0.893484	0	17.5798
3.63215	18.2725	17.0618	17.5594	0.713097	0	17.5594
3.63567	18.0618	17.0387	17.5391	0.522661	0	17.5391
3.63919	17.878	17.0156	17.5189	0.359129	0	17.5189
3.64272	17.6948	16.9926	17.4988	0.196037	0	17.4988
3.64624	17.6404	16.9696	17.4788	0.161626	0	17.4788
3.64976	17.6142	16.9467	17.4589	0.155238	0	17.4589
3.65328	17.588	16.9238	17.4391	0.148899	0	17.4391
3.65681	17.5141	16.901	17.4195	0.0946405	0	17.4195
3.66033	17.455	16.8782	17.3999	0.0551235	0	17.3999
3.66385	17.4414	16.8555	17.3804	0.0609403	0	17.3804
3.66738	17.4772	16.8328	17.3611	0.116132	0	17.3611
3.6709	17.4992	16.8102	17.3418	0.157379	0	17.3418
3.67442	17.4561	16.7877	17.3227	0.133342	0	17.3227
3.67795	17.4012	16.7652	17.3037	0.0974927	0	17.3037
3.68147	17.404	16.7427	17.2848	0.119155	0	17.2848
3.68499	17.3635	16.7203	17.2661	0.0974729	0	17.2661
3.68851	17.3792	16.6979	17.2474	0.131821	0	17.2474
3.69204	17.4038	16.6756	17.2289	0.174956	0	17.2289
3.69556	17.4019	16.6534	17.2104	0.19141	0	17.2104
3.69908	17.3599	16.6312	17.1922	0.167746	0	17.1922
3.70261	17.3111	16.6091	17.174	0.137153	0	17.174
3.70613	17.2413	16.587	17.1559	0.0853315	0	17.1559
3.70965	17.226	16.5649	17.138	0.0880056	0	17.138
3.71318	17.222	16.5429	17.1202	0.101722	0	17.1202
3.7167	17.2572	16.521	17.1026	0.154594	0	17.1026
3.72022	17.3	16.4991	17.0851	0.21498	0	17.0851
3.72374	17.2868	16.4773	17.0677	0.21914	0	17.0677
3.72727	17.2072	16.4555	17.0504	0.1568	0	17.0504
3.73079	17.2513	16.4338	17.0333	0.218024	0	17.0333
3.73431	17.3705	16.4121	17.0163	0.354225	0	17.0163
3.73784	17.499	16.3905	16.9995	0.499531	0	16.9995
3.74136	17.5742	16.369	16.9828	0.591494	0	16.9828
3.74488	17.7027	16.3474	16.9662	0.736505	0	16.9662
3.74841	17.9372	16.326	16.9498	0.987385	0	16.9498
3.75193	18.2234	16.3046	16.9335	1.28987	0	16.9335
3.75545	18.444	16.2832	16.9174	1.52654	0	16.9174
3.75897	18.47	16.2619	16.9015	1.56845	0	16.9015
3.7625	18.393	16.2407	16.8857	1.5073	0	16.8857
3.76602	18.2298	16.2195	16.87	1.35976	0	16.87
3.76954	17.9924	16.1984	16.8546	1.13785	0	16.8546
3.77307	17.7775	16.1773	16.8393	0.938204	0	16.8393
3.77659	17.5585	16.1562	16.8241	0.734365	0	16.8241
3.78011	17.4629	16.1352	16.8091	0.653776	0	16.8091
3.78364	17.3634	16.1143	16.7943	0.569004	0	16.7943
3.78716	17.2911	16.0934	16.7797	0.511364	0	16.7797
3.79068	17.2175	16.0726	16.7652	0.452252	0	16.7652
3.7942	17.1527	16.0519	16.751	0.401754	0	16.751
3.79773	17.0716	16.0311	16.7369	0.334684	0	16.7369
3.80125	17.0023	16.0105	16.723	0.279302	0	16.723
3.80477	16.9825	15.9899	16.7093	0.27325	0	16.7093
3.8083	16.9643	15.9693	16.6958	0.268503	0	16.6958
3.81182	16.9277	15.9488	16.6824	0.24528	0	16.6824
3.81534	16.9101	15.9284	16.6693	0.240761	0	16.6693
3.81886	16.8711	15.908	16.6564	0.21463	0	16.6564
3.82239	16.917	15.8876	16.6437	0.273292	0	16.6437
3.82591	16.9282	15.8673	16.6312	0.296968	0	16.6312
3.82943	16.8717	15.8471	16.619	0.252746	0	16.619
3.83296	16.8451	15.8269	16.6069	0.238142	0	16.6069
3.83648	16.7912	15.8068	16.5951	0.196083	0	16.5951
3.84	16.8296	15.7867	16.5835	0.246049	0	16.5835
3.84353	16.8099	15.7667	16.5722	0.237692	0	16.5722
3.84705	16.8227	15.7467	16.5611	0.26164	0	16.5611
3.85057	16.8175	15.7268	16.5502	0.267231	0	16.5502
3.85409	16.7816	15.707	16.5397	0.241958	0	16.5397
3.85762	16.7882	15.6872	16.5293	0.25885	0	16.5293
3.86114	16.7295	15.6674	16.5192	0.210291	0	16.5192
3.86466	16.6797	15.6477	16.5094	0.17029	0	16.5094
3.86819	16.7026	15.6281	16.4999	0.202659	0	16.4999
3.87171	16.7787	15.6085	16.4906	0.288014	0	16.4906
3.87523	16.8035	15.5889	16.4817	0.321795	0	16.4817
3.87876	16.781	15.5694	16.4731	0.307927	0	16.4731
3.88228	16.7463	15.55	16.4647	0.281577	0	16.4647
3.8858	16.7715	15.5306	16.4567	0.314792	0	16.4567
3.88932	16.7846	15.5113	16.449	0.33556	0	16.449
3.89285	16.8022	15.492	16.4417	0.360577	0	16.4417
3.89637	16.8066	15.4728	16.4346	0.371969	0	16.4346
3.89989	16.8042	15.4536	16.428	0.376285	0	16.428
3.90342	16.8015	15.4345	16.4217	0.379798	0	16.4217
3.90694	16.7523	15.4154	16.4157	0.336597	0	16.4157
3.91046	16.7298	15.3964	16.4101	0.319656	0	16.4101
3.91399	16.6968	15.3775	16.405	0.291828	0	16.405
3.91751	16.6816	15.3586	16.327	0.354585	0	16.327
3.92103	16.6954	15.3397	16.3229	0.372547	0	16.3229
3.92455	16.7317	15.3209	16.3193	0.412361	0	16.3193
3.92808	16.7065	15.3022	16.3161	0.390376	0	16.3161
3.9316	16.7259	15.2835	16.3133	0.412511	0	16.3133
3.93512	16.7818	15.2649	16.3111	0.470637	0	16.3111
3.93865	16.8214	15.2463	16.3094	0.512062	0	16.3094
3.94217	16.8545	15.2278	16.308	0.546445	0	16.308
3.94569	16.8766	15.2093	16.3072	0.569312	0	16.3072
3.94922	16.924	15.1909	16.3071	0.616888	0	16.3071
3.95274	16.9815	15.1725	16.3073	0.67418	0	16.3073
3.95626	17.0664	15.1542	16.3081	0.758256	0	16.3081
3.95978	17.1775	15.1359	16.3097	0.86782	0	16.3097
3.96331	17.2427	15.1177	16.3118	0.930953	0	16.3118
3.96683	17.2491	15.0996	16.3144	0.934672	0	16.3144
3.97035	17.226	15.0815	16.3178	0.908245	0	16.3178
3.97388	17.1549	15.0634	16.3218	0.833034	0	16.3218
3.9774	17.0661	15.0454	16.3265	0.73954	0	16.3265
3.98092	16.9853	15.0275	16.3319	0.65341	0	16.3319
3.98445	16.9338	15.0096	16.3382	0.595559	0	16.3382
3.98797	16.938	14.9917	16.3452	0.592809	0	16.3452
3.99149	16.9464	14.9739	16.3529	0.593502	0	16.3529
3.99501	16.9113	14.9562	16.3616	0.549609	0	16.3616
3.99854	16.9278	14.9385	16.3712	0.556539	0	16.3712
4.00206	16.9814	14.9209	16.3816	0.599825	0	16.3816
4.00558	17.1072	14.9033	16.393	0.714229	0	16.393
4.00911	17.2362	14.8858	16.4055	0.83069	0	16.4055
4.01263	17.3032	14.8683	16.4189	0.884243	0	16.4189
4.01615	17.3242	14.8509	16.4333	0.890879	0	16.4333
4.01968	17.4486	14.8336	16.4491	0.999426	0	16.4491
4.0232	17.6014	14.8162	16.466	1.1354	0	16.466
4.02672	17.7294	14.799	16.4839	1.24551	0	16.4839
4.03024	17.7389	14.7818	16.5034	1.23544	0	16.5034
4.03377	17.6322	14.7646	16.5242	1.10796	0	16.5242
4.03729	17.5323	14.7475	16.5463	0.985975	0	16.5463
4.04081	17.4575	14.7305	16.5698	0.887641	0	16.5698
4.04434	17.3711	14.7135	16.5952	0.775824	0	16.5952
4.04786	17.3615	14.6965	16.6221	0.739454	0	16.6221
4.05138	17.4387	14.6797	16.6503	0.788347	0	16.6503
4.05491	17.4937	14.6628	16.681	0.812748	0	16.681
4.05843	17.4936	14.646	16.7133	0.780313	0	16.7133
4.06195	17.5194	14.6293	16.7474	0.772004	0	16.7474
4.06547	17.5861	14.6126	16.7838	0.802355	0	16.7838
4.069	17.6504	14.596	16.8226	0.827769	14.596	16.8226
4.07252	17.6694	14.5794	16.8726	0.796738	14.5886	16.8635
4.07604	17.6591	14.5629	16.9159	0.743272	14.5722	16.9066
4.07957	17.6788	14.5464	16.9625	0.71632	14.5559	16.9531
4.08309	17.7396	14.53	17.0116	0.728004	14.5396	17.0019
4.08661	17.9027	14.5136	17.063	0.83963	14.5234	17.0532
4.09014	18.042	14.4973	17.1184	0.923586	14.5073	17.1084
4.09366	18.1109	14.481	17.177	0.933858	14.4912	17.1669
4.09718	18.1663	14.4648	17.2386	0.927684	14.4751	17.2283
4.1007	18.1981	14.4487	17.304	0.894085	14.4592	17.2935
4.10423	18.3522	14.4325	17.3742	0.978051	14.4432	17.3635
4.10775	18.514	14.4165	17.4479	1.06604	14.4274	17.437
4.11127	18.617	14.4005	17.5253	1.09169	14.4116	17.5142
4.1148	18.6439	14.3845	17.6095	1.03445	14.3958	17.5982
4.11832	18.6844	14.3686	17.6981	0.986309	14.3801	17.6866
4.12184	18.7562	14.3528	17.7912	0.965022	14.3645	17.7795
4.12537	18.9112	14.337	17.8912	1.02	14.3489	17.8793
4.12889	19.0214	14.3212	17.9981	1.02335	14.3334	17.9859
4.13241	19.077	14.3055	18.1106	0.966411	14.3179	18.0982
4.13593	19.2184	14.2899	18.2301	0.988286	14.3025	18.2174
4.13946	19.4191	14.2743	18.3597	1.05943	14.2872	18.3468
4.14298	19.6221	14.2587	18.4966	1.12556	14.2719	18.4834
4.1465	19.8272	14.2432	18.6409	1.18635	14.2567	18.6275
4.15003	19.9759	14.2278	18.7984	1.17752	14.2415	18.7847
4.15355	20.1878	14.2124	18.9661	1.2217	14.2264	18.9521
4.15707	20.4176	14.1971	19.1435	1.27409	14.2113	19.1292
4.16059	20.6925	14.1818	19.3347	1.35779	14.1963	19.3202
4.16412	20.9628	14.1665	19.5422	1.42062	14.1814	19.5273
4.16764	21.2582	14.1513	19.7625	1.49577	14.1666	19.7472
4.17116	21.5098	14.1362	19.9968	1.51306	14.1517	19.9812
4.17469	21.8002	14.1211	20.2562	1.54398	14.137	20.2404
4.17821	22.1193	14.1061	20.533	1.58638	14.1223	20.5167
4.18173	22.4985	14.0911	20.8276	1.67085	14.1077	20.811
4.18526	22.9555	14.0762	21.1521	1.80335	14.0931	21.1352
4.18878	23.3861	14.0613	21.5048	1.88136	14.0786	21.4874
4.1923	23.9237	14.0465	21.8824	2.04132	14.0642	21.8646
4.19582	24.4719	14.0317	22.2927	2.17915	14.0498	22.2745
4.19935	25.1083	14.0169	22.7501	2.35818	14.0355	22.7315
4.20287	25.7157	14.0023	23.2435	2.47214	14.0213	23.2245
4.20639	26.4185	13.9876	23.7747	2.64379	14.0071	23.7551
4.20992	27.2285	13.973	24.3806	2.84793	13.993	24.3606
4.21344	28.2352	13.9585	25.045	3.19023	13.979	25.0245
4.21696	29.3916	13.944	25.7697	3.62188	13.965	25.7487
4.22049	30.5853	13.9296	26.5924	3.99292	13.9511	26.5708
4.22401	31.8691	13.9152	27.5388	4.33024	13.9373	27.5167
4.22753	33.3661	13.9009	28.5995	4.76657	13.9236	28.5768
4.23105	35.2448	13.8866	29.8023	5.44254	13.9099	29.779
4.23458	37.3737	13.8724	31.297	6.07669	13.8963	31.2731
4.2381	39.8406	13.8582	33.0459	6.79469	13.8828	33.0213
4.24162	42.5031	13.844	35.0781	7.42502	13.8693	35.0528
4.24515	45.8245	13.83	37.7063	8.11822	13.8559	37.6803
4.24867	49.6447	13.8159	40.9772	8.66747	13.8426	40.9505
4.25219	54.4501	13.8019	44.8969	9.55327	13.8294	44.8694
4.25572	59.8342	13.788	49.8015	10.0327	13.8163	49.7733
4.25924	66.2658	13.7741	56.2038	10.062	13.8032	56.1747
4.26276	73.8362	13.7603	63.8529	9.98335	13.7903	63.8228
4.26628	82.9028	13.7465	72.83	10.0728	13.7774	72.799
4.26981	93.5676	13.7327	84.5641	9.00352	13.7646	84.5322
4.27333	105.841	13.719	98.1006	7.74019	13.752	98.0677
4.27685	120.452	13.7054	113.453	6.99955	13.7394	113.419
4.28038	136.224	13.6918	131.478	4.74605	13.7269	131.443
4.2839	154.883	13.6783	151.636	3.24689	13.7145	151.6
4.28742	174.069	13.6648	173.173	0.896519	13.7022	173.135
4.29095	195.387	13.6513	196.045	-0.658118	13.6901	196.006
4.29447	216.219	13.6379	219.156	-2.93714	13.678	219.116
4.29799	236.826	13.6246	241.1	-4.27474	13.6661	241.059
4.30151	254.886	13.6113	261.382	-6.49576	13.6543	261.338
4.30504	269.578	13.598	276.013	-6.43509	13.6426	275.969
4.30856	279.171	13.5848	284.55	-5.37976	13.6311	284.504
4.31208	282.49	13.5716	287.296	-4.8065	13.6197	287.248
4.31561	279.434	13.5585	281.678	-2.24347	13.6085	281.628
4.31913	270.416	13.5455	268.551	1.86485	13.5974	268.499
4.32265	255.646	13.5325	251.362	4.28374	13.5865	251.308
4.32618	237.698	13.5195	230.592	7.10516	13.5758	230.536
4.3297	216.745	13.5066	207.593	9.15184	13.5653	207.534
4.33322	195.719	13.4937	184.73	10.9886	13.5549	184.669
4.33674	174.334	13.4809	162.306	12.0279	13.5448	162.242
4.34027	154.882	13.4681	141.654	13.2282	13.5349	141.587
4.34379	136.528	13.4554	123.071	13.4574	13.5253	123.001
4.34731	120.25	13.4427	106.264	13.9867	13.5159	106.191
4.35084	106.102	13.4301	91.724	14.3784	13.5068	91.6473
4.35436	93.3243	13.4175	79.8884	13.4359	13.498	79.8078
4.35788	82.888	13.4049	69.696	13.192	13.4896	69.6114
4.36141	73.5345	13.3924	61.0881	12.4463	13.4814	60.9991
4.36493	66.0413	13.38	54.6743	11.367	13.4738	54.5805
4.36845	59.5902	13.3676	49.356	10.2343	13.4666	49.257
4.37197	54.3736	13.3552	44.9877	9.38588	13.4598	44.8832
4.3755	49.7284	13.3429	41.6889	8.03949	13.4536	41.5783
4.37902	46.0849	13.3307	39.1308	6.95418	13.448	39.0134
4.38254	42.9796	13.3185	37.0371	5.94254	13.443	36.9125
4.38607	40.4134	13.3063	35.39	5.02342	13.4386	35.2577
4.38959	38.3498	13.2942	34.1904	4.15936	13.4353	34.0492
4.39311	36.5318	13.2821	33.2158	3.31596	13.4329	33.065
4.39664	35.071	13.2701	32.4639	2.60706	13.4312	32.3027
4.40016	33.8469	13.2581	31.9702	1.87671	13.4311	31.7972
4.40368	32.9389	13.2461	31.6527	1.28623	13.4323	31.4665
4.4072	32.1418	13.2343	31.5114	0.630461	13.4348	31.3108
4.41073	31.6018	13.2224	31.6046	-0.00281659	13.4392	31.3878
4.41425	31.2344	13.2106	31.9194	-0.684986	13.4461	31.684
4.41777	31.1232	13.1989	32.4489	-1.32567	13.4551	32.1927
4.4213	31.2514	13.1872	33.3189	-2.06748	13.4663	33.0397
4.42482	31.6901	13.1755	34.5051	-2.81498	13.4824	34.1982
4.42834	32.4407	13.1639	36.0564	-3.61575	13.5021	35.7182
4.43187	33.5804	13.1523	38.102	-4.52153	13.5258	37.7285
4.43539	35.1648	13.1408	40.6443	-5.47955	13.5566	40.2285
4.43891	37.3566	13.1293	43.7303	-6.37376	13.5968	43.2628
4.44243	40.2954	13.1179	47.5058	-7.21036	13.648	46.9757
4.44596	44.2427	13.1065	51.9597	-7.71702	13.7152	51.351
4.44948	49.0531	13.0951	57.0873	-8.03421	13.8377	56.3447
4.453	55.3762	13.0838	63.1763	-7.80012	14.0537	62.2065
4.45653	62.7898	13.0726	69.9579	-7.16814	14.3968	68.6337
4.46005	72.1016	13.0614	77.5888	-5.48726	15.2128	75.4374
4.46357	82.9011	13.0502	86.8718	-3.97062	16.8332	83.0887
4.4671	95.6124	13.0391	97.0526	-1.44015	19.4585	90.6332
4.47062	110.059	13.028	108.903	1.1565	23.991	97.9398
4.47414	126.538	13.0169	124.031	2.50742	31.6825	105.365
4.47766	144.87	13.006	140.974	3.89581	41.8466	112.134
4.48119	164.219	12.995	159.854	4.36549	54.7065	118.142
4.48471	185.089	12.9841	180.905	4.18472	70.2026	123.686
4.48823	203.691	12.9732	199.863	3.8281	84.7987	128.037
4.49176	219.932	12.9624	215.82	4.11216	97.6103	131.172
4.49528	229.442	12.9517	224.011	5.43154	103.979	132.984
4.4988	231.09	12.9409	221.608	9.48132	102.737	131.812
4.50232	223.859	12.9302	211.868	11.9918	95.9607	128.837
4.50585	207.372	12.9196	194.337	13.0347	83.2264	124.03
4.50937	185.057	12.909	171.396	13.6603	67.9172	116.388
4.51289	158.621	12.8985	148.125	10.4955	53.1546	107.869
4.51642	131.623	12.8879	125.481	6.14143	39.6352	98.734
4.51994	107.375	12.8775	106.538	0.837074	30.2527	89.1631
4.52346	85.7213	12.867	90.503	-4.78162	23.4226	79.9474
4.52699	69.3415	12.8567	77.1059	-7.76446	18.7208	71.2418
4.53051	56.1939	12.8463	66.5837	-10.3898	16.2466	63.1834
4.53403	46.7563	12.836	58.1932	-11.4369	14.9083	56.1209
4.53755	39.7528	12.8258	51.1317	-11.3789	14.114	49.8434
4.54108	34.7518	12.8156	45.1901	-10.4382	13.7161	44.2896
4.5446	30.9873	12.8054	40.5735	-9.58622	13.5301	39.8488
4.54812	28.2295	12.7953	36.6242	-8.39464	13.397	36.0224
4.55165	26.2041	12.7852	33.2738	-7.06965	13.3031	32.7558
4.55517	24.6171	12.7751	30.6895	-6.07241	13.2346	30.23
4.55869	23.3296	12.7651	28.5487	-5.21907	13.1757	28.1381
4.56222	22.2468	12.7552	26.7483	-4.50156	13.1237	26.3798
4.56574	21.48	12.7452	25.3244	-3.84441	13.0783	24.9913
4.56926	20.8353	12.7354	24.1728	-3.33748	13.0386	23.8696
4.57278	20.3077	12.7255	23.1887	-2.88104	13.002	22.9122
4.57631	19.7663	12.7157	22.3645	-2.59826	12.9684	22.1119
4.57983	19.3691	12.706	21.692	-2.32289	12.9388	21.4592
4.58335	19.0466	12.6963	21.0965	-2.04987	12.911	20.8817
4.58688	18.7225	12.6866	20.5681	-1.84559	12.885	20.3696
4.5904	18.4647	12.677	20.121	-1.65631	12.8612	19.9368
4.59392	18.1795	12.6674	19.7144	-1.53486	12.8389	19.5429
4.59745	17.9591	12.6578	19.3431	-1.38407	12.8176	19.1833
4.60097	17.816	12.6483	19.0127	-1.19667	12.7976	18.8634
4.60449	17.6491	12.6389	18.7114	-1.06239	12.7788	18.5715
4.60801	17.4181	12.6294	18.4324	-1.01433	12.7608	18.3011
4.61154	17.2528	12.6201	18.1766	-0.923785	12.7435	18.0532
4.61506	17.1177	12.6107	17.9433	-0.825594	12.7271	17.827
4.61858	17.0657	12.6014	17.7258	-0.660117	12.7112	17.616
4.62211	16.9972	12.5921	17.5226	-0.525354	12.6959	17.4188
4.62563	16.91	12.5829	17.3375	-0.427461	12.6811	17.2392
4.62915	16.8451	12.5737	17.1638	-0.318702	12.6669	17.0706
4.63268	16.8143	12.5646	17.0003	-0.18604	12.653	16.9119
4.6362	16.8103	12.5555	16.8499	-0.0396391	12.6395	16.7659
4.63972	16.7348	12.5464	16.7091	0.0256962	12.6264	16.629
4.64324	16.7271	12.5374	16.5761	0.150991	12.6136	16.4998
4.64677	16.7403	12.5284	16.452	0.288225	12.6011	16.3793
4.65029	16.6946	12.5194	16.3361	0.358519	12.5889	16.2666
4.65381	16.6035	12.5105	16.2265	0.376946	12.577	16.1601
4.65734	16.5461	12.5017	16.1232	0.422897	12.5652	16.0597
4.66086	16.4381	12.4928	16.0268	0.411293	12.5537	15.966
4.66438	16.3465	12.484	15.9357	0.410805	12.5424	15.8773
4.66791	16.2236	12.4753	15.849	0.374611	12.5313	15.793
4.67143	16.1422	12.4666	15.7682	0.373979	12.5203	15.7145
4.67495	16.0911	12.4579	15.6917	0.399342	12.5096	15.64
4.67847	16.1	12.4493	15.6189	0.481114	12.499	15.5692
4.682	16.1603	12.4407	15.5506	0.609673	12.4885	15.5028
4.68552	16.1498	12.4321	15.4859	0.66386	12.4782	15.4399
4.68904	16.1107	12.4236	15.4246	0.686142	12.468	15.3802
4.69257	16.0506	12.4151	15.3665	0.684019	12.4579	15.3237
4.69609	15.9939	12.4066	15.3117	0.682209	12.448	15.2704
4.69961	15.9518	12.3982	15.2599	0.691864	12.4382	15.22
4.70314	15.8437	12.3899	15.2106	0.63313	12.4284	15.172
4.70666	15.742	12.3815	15.1642	0.577812	12.4188	15.1269
4.71018	15.6775	12.3732	15.1203	0.557152	12.4093	15.0842
4.7137	15.6791	12.365	15.0786	0.600538	12.3999	15.0437
4.71723	15.6617	12.3567	15.0394	0.622237	12.3906	15.0056
4.72075	15.6363	12.3485	15.0023	0.634022	12.3813	14.9696
4.72427	15.5798	12.3404	14.9673	0.612558	12.3722	14.9355
4.7278	15.5689	12.3323	14.9343	0.634619	12.3631	14.9035
4.73132	15.5475	12.3242	14.9031	0.644358	12.3541	14.8733
4.73484	15.5195	12.3162	14.874	0.645446	12.3452	14.845
4.73837	15.4488	12.3082	14.8465	0.602274	12.3364	14.8184
4.74189	15.4148	12.3002	14.8395	0.575267	12.3463	14.7935
4.74541	15.4223	12.2923	14.8158	0.606519	12.3379	14.7702
4.74893	15.4285	12.2844	14.7936	0.63485	12.3296	14.7485
4.75246	15.3757	12.2765	14.7732	0.60254	12.3213	14.7284
4.75598	15.3084	12.2687	14.7541	0.554242	12.3131	14.7097
4.7595	15.3233	12.2609	14.7366	0.586699	12.305	14.6925
4.76303	15.3215	12.2532	14.7207	0.600826	12.297	14.6769
4.76655	15.3332	12.2455	14.706	0.627199	12.289	14.6625
4.77007	15.3349	12.2378	14.6929	0.642056	12.2811	14.6496
4.7736	15.3155	12.2301	14.6811	0.634319	12.2733	14.638
4.77712	15.2902	12.2225	14.6707	0.619538	12.2655	14.6277
4.78064	15.2392	12.215	14.6616	0.57762	12.2578	14.6188
4.78416	15.272	12.2074	14.6539	0.618073	12.2501	14.6112
4.78769	15.2798	12.1999	14.6475	0.632272	12.2425	14.6049
4.79121	15.2759	12.1925	14.6422	0.633675	12.235	14.5997
4.79473	15.2214	12.185	14.6385	0.582865	12.2276	14.596
4.79826	15.2328	12.1776	14.6361	0.596712	12.2202	14.5935
4.80178	15.2468	12.1703	14.6347	0.612086	12.2128	14.5922
4.8053	15.2615	12.1629	14.6348	0.626685	12.2056	14.5922
4.80883	15.2217	12.1556	14.6363	0.585407	12.1983	14.5936
4.81235	15.2535	12.1484	14.6389	0.614542	12.1912	14.5961
4.81587	15.3193	12.1412	14.6428	0.676548	12.1841	14.5999
4.81939	15.3687	12.134	14.6482	0.720429	12.1771	14.6052
4.82292	15.3967	12.1268	14.6549	0.741867	12.1701	14.6116
4.82644	15.3658	12.1197	14.6627	0.703112	12.1632	14.6192
4.82996	15.3361	12.1126	14.6721	0.663992	12.1563	14.6284
4.83349	15.3092	12.1055	14.6829	0.626244	12.1495	14.639
4.83701	15.3134	12.0985	14.6949	0.61848	12.1428	14.6506
4.84053	15.3387	12.0915	14.7084	0.630309	12.1361	14.6638
4.84405	15.3551	12.0846	14.7235	0.631595	12.1295	14.6786
4.84758	15.3882	12.0777	14.7399	0.648286	12.1229	14.6947
4.8511	15.4225	12.0708	14.7577	0.664854	12.1164	14.712
4.85462	15.4125	12.0639	14.7775	0.635046	12.11	14.7314
4.85815	15.4398	12.0571	14.7986	0.641199	12.1036	14.752
4.86167	15.4618	12.0503	14.8211	0.64077	12.0973	14.7741
4.86519	15.5123	12.0435	14.8456	0.666709	12.0911	14.7981
4.86872	15.5165	12.0368	14.8719	0.644656	12.0849	14.8238
4.87224	15.5553	12.0301	14.8996	0.655732	12.0788	14.8509
4.87576	15.5659	12.0235	14.9292	0.636717	12.0727	14.8799
4.87928	15.6251	12.0168	14.961	0.66406	12.0667	14.9111
4.88281	15.6337	12.0102	14.9945	0.639152	12.0608	14.9439
4.88633	15.6189	12.0037	15.0297	0.589274	12.0549	14.9784
4.88985	15.619	11.9971	15.0677	0.551288	12.0492	15.0157
4.89338	15.6813	11.9906	15.1076	0.573749	12.0434	15.0548
4.8969	15.7016	11.9842	15.1493	0.552296	12.0378	15.0957
4.90042	15.6929	11.9777	15.1938	0.4991	12.0322	15.1393
4.90395	15.6531	11.9713	15.2409	0.412207	12.0267	15.1855
4.90747	15.7118	11.9649	15.2901	0.421675	12.0213	15.2337
4.91099	15.763	11.9586	15.3417	0.42128	12.016	15.2844
4.91451	15.8544	11.9523	15.4086	0.445807	12.0107	15.3502
4.91804	15.913	11.946	15.4663	0.446638	12.0055	15.4068
4.92156	15.994	11.9397	15.5173	0.476707	11.9913	15.4658
4.92508	15.9896	11.9335	15.5817	0.407868	11.9864	15.5288
4.92861	16.0585	11.9273	15.6493	0.409219	11.9817	15.5949
4.93213	16.1041	11.9212	15.7197	0.384404	11.977	15.6639
4.93565	16.1126	11.915	15.794	0.318617	11.9724	15.7367
4.93918	16.1178	11.9089	15.8728	0.245033	11.9679	15.8138
4.9427	16.1802	11.9029	15.9674	0.212824	11.9635	15.9068
4.94622	16.2191	11.8968	16.0531	0.165981	11.9592	15.9908
4.94974	16.2974	11.8908	16.1451	0.1523	11.955	16.0809
4.95327	16.3187	11.8848	16.241	0.077703	11.9509	16.1749
4.95679	16.3673	11.8789	16.341	0.0262916	11.9469	16.273
4.96031	16.3916	11.873	16.4474	-0.0558412	11.9431	16.3773
4.96384	16.5075	11.8671	16.5596	-0.0520766	11.9393	16.4873
4.96736	16.5879	11.8612	16.6767	-0.0888151	11.9357	16.6022
4.97088	16.6654	11.8554	16.7999	-0.134558	11.9323	16.723
4.97441	16.735	11.8496	16.9315	-0.196515	11.929	16.8521
4.97793	16.8706	11.8438	17.0691	-0.198562	11.9258	16.9871
4.98145	16.9518	11.838	17.2128	-0.261072	11.9228	17.1281
4.98497	16.9825	11.8323	17.3673	-0.384894	11.9199	17.2797
4.9885	17.0845	11.8266	17.5297	-0.44525	11.9173	17.4391
4.99202	17.2229	11.821	17.6996	-0.47672	11.9148	17.6058
4.99554	17.3914	11.8153	17.8804	-0.488968	11.9125	17.7832
4.99907	17.5011	11.8097	18.073	-0.571931	11.9105	17.9723
5.00259	17.6262	11.8042	18.2751	-0.648933	11.9086	18.1706
5.00611	17.7574	11.7986	18.4877	-0.730309	11.907	18.3793
5.00964	17.8828	11.7931	18.7178	-0.83505	11.9057	18.6052
5.01316	18.0426	11.7876	18.9598	-0.917209	11.9046	18.8428
5.01668	18.245	11.7821	19.214	-0.969051	11.9038	19.0924
5.0202	18.4027	11.7767	19.4885	-1.08582	11.9034	19.3619
5.02373	18.5536	11.7713	19.7808	-1.22717	11.9033	19.6488
5.02725	18.7879	11.7659	20.0887	-1.30081	11.9035	19.9511
5.03077	19.0547	11.7606	20.4175	-1.36275	11.9041	20.2739
5.0343	19.3145	11.7552	20.7737	-1.45925	11.9052	20.6237
5.03782	19.5656	11.7499	21.1506	-1.58499	11.9067	20.9937
5.04134	19.8348	11.7447	21.5486	-1.71377	11.9087	21.3846
5.04487	20.1266	11.7394	21.9871	-1.86049	11.9113	21.8152
5.04839	20.4625	11.7342	22.4535	-1.99102	11.9145	22.2732
5.05191	20.8108	11.729	22.9484	-2.13759	11.9183	22.7591
5.05543	21.1999	11.7238	23.4872	-2.28728	11.9228	23.2882
5.05896	21.6329	11.7187	24.0725	-2.43966	11.9282	23.863
5.06248	22.129	11.7136	24.6967	-2.56763	11.9344	24.4759
5.066	22.6816	11.7085	25.3676	-2.68599	11.9414	25.1347
5.06953	23.2621	11.7034	26.1142	-2.85208	11.9498	25.8679
5.07305	23.9412	11.6984	26.9158	-2.97456	11.9592	26.655
5.07657	24.6592	11.6934	27.775	-3.11577	11.9697	27.4987
5.0801	25.509	11.6884	28.7397	-3.23068	11.9821	28.446
5.08362	26.462	11.6834	29.7968	-3.33485	11.9961	29.4841
5.08714	27.5855	11.6785	30.9433	-3.35782	12.0117	30.61
5.09066	28.8002	11.6736	32.2211	-3.4209	12.0295	31.8651
5.09419	30.1322	11.6687	33.6828	-3.55058	12.0503	33.3013
5.09771	31.6503	11.6639	35.3041	-3.65379	12.0733	34.8946
5.10123	33.4462	11.659	37.1021	-3.65584	12.0989	36.6621
5.10476	35.546	11.6542	39.3023	-3.75625	12.1297	38.8268
5.10828	37.8469	11.6494	41.8335	-3.98662	12.1642	41.3188
5.1118	40.5858	11.6447	44.7339	-4.14811	12.2027	44.1759
5.11533	43.8143	11.6399	48.3305	-4.51624	12.2481	47.7224
5.11885	47.8081	11.6352	52.77	-4.96187	12.3009	52.1042
5.12237	52.3807	11.6305	58.0231	-5.6424	12.3609	57.2928
5.12589	58.0644	11.6259	64.3932	-6.32876	12.4302	63.5889
5.12942	64.7329	11.6212	72.7166	-7.98367	12.5173	71.8205
5.13294	73.0931	11.6166	82.6393	-9.54621	12.6235	81.6324
5.13646	83.366	11.612	94.2764	-10.9104	12.753	93.1355
5.13999	96.017	11.6075	109.378	-13.3609	12.9618	108.024
5.14351	111.777	11.6029	127.298	-15.5214	13.3129	125.588
5.14703	131.368	11.5984	147.993	-16.6252	13.874	145.717
5.15056	156.213	11.5939	172.883	-16.67	14.9063	169.571
5.15408	185.992	11.5895	202.787	-16.7956	17.0772	197.3
5.1576	224.232	11.585	236.801	-12.5692	20.6547	227.732
5.16112	267.628	11.5806	275.507	-7.87923	26.09	260.997
5.16465	321.297	11.5762	322.395	-1.09741	36.4225	297.548
5.16817	379.676	11.5718	374.221	5.45515	50.8072	334.985
5.17169	444.801	11.5675	430.619	14.1823	69.3617	372.825
5.17522	510.235	11.5631	491.769	18.4668	94.4251	408.907
5.17874	572.743	11.5588	551.139	21.6039	122.358	440.34
5.18226	626.049	11.5545	605.605	20.4448	150.717	466.442
5.18578	663.66	11.5503	649.325	14.3348	176.935	483.94
5.18931	682.47	11.546	669.389	13.0809	193.049	487.886
5.19283	678.423	11.5418	670.669	7.75328	199.728	482.483
5.19635	652.206	11.5376	652.365	-0.158929	196.163	467.739
5.19988	608.877	11.5334	605.453	3.42379	176.635	440.352
5.2034	549.701	11.5293	548.643	1.05834	151.864	408.309
5.20692	485.258	11.5251	484.716	0.54265	123.587	372.654
5.21045	417.31	11.521	418.359	-1.04933	95.2147	334.666
5.21397	354.098	11.5169	356.964	-2.86581	71.2032	297.277
5.21749	295.491	11.5129	300.789	-5.29732	51.1606	261.141
5.22101	245.719	11.5088	251.65	-5.93143	36.1149	227.044
5.22454	203.681	11.5048	212.596	-8.91532	27.1066	196.994
5.22806	168.851	11.5008	179	-10.149	20.7807	169.72
5.23158	141.709	11.4968	150.566	-8.85725	16.7997	145.263
5.23511	118.973	11.4928	128.661	-9.68806	14.9627	125.192
5.23863	101.669	11.4889	110.373	-8.70311	13.8396	108.022
5.24215	87.2352	11.485	94.9186	-7.68343	13.1803	93.2233
5.24568	76.0648	11.4811	82.5834	-6.51863	12.8435	81.221
5.2492	66.7093	11.4772	72.8578	-6.14858	12.6375	71.6975
5.25272	59.4501	11.4733	64.6431	-5.19306	12.4836	63.6328
5.25624	53.3077	11.4695	57.8298	-4.5221	12.3656	56.9337
5.25977	48.3528	11.4656	52.7364	-4.38365	12.2756	51.9264
5.26329	44.1614	11.4618	48.3733	-4.21196	12.1957	47.6395
5.26681	40.6413	11.4581	44.6801	-4.03875	12.125	44.0131
5.27034	37.7184	11.4543	41.7358	-4.01746	12.0648	41.1253
5.27386	35.1326	11.4506	39.2448	-4.11218	12.0114	38.6839
5.27738	32.9598	11.4468	37.0573	-4.0975	11.963	36.5412
5.28091	31.0559	11.4431	35.172	-4.11613	11.9196	34.6955
5.28443	29.4689	11.4394	33.5705	-4.10159	11.8816	33.1284
5.28795	28.0625	11.4358	32.1155	-4.05305	11.8465	31.7048
5.29147	26.8386	11.4321	30.7955	-3.95688	11.8142	30.4134
5.295	25.7063	11.4285	29.6488	-3.94254	11.7857	29.2916
5.29852	24.7334	11.4249	28.5952	-3.86182	11.7593	28.2609
5.30204	23.8804	11.4213	27.621	-3.74061	11.7346	27.3077
5.30557	23.1753	11.4177	26.741	-3.56568	11.7121	26.4466
5.30909	22.4947	11.4142	25.9412	-3.44645	11.6915	25.6638
5.31261	21.866	11.4107	25.1941	-3.32804	11.6721	24.9327
5.31614	21.2885	11.4071	24.5003	-3.21178	11.6539	24.2536
5.31966	20.7901	11.4036	23.8769	-3.08681	11.6373	23.6433
5.32318	20.3415	11.4002	23.2909	-2.94943	11.6215	23.0695
5.3267	19.9348	11.3967	22.7409	-2.80605	11.6065	22.531
5.33023	19.5731	11.3933	22.2396	-2.66651	11.5927	22.0402
5.33375	19.2222	11.3898	21.7724	-2.55018	11.5796	21.5827
5.33727	18.885	11.3864	21.3318	-2.44674	11.5671	21.1511
5.3408	18.618	11.383	20.9219	-2.30389	11.5552	20.7496
5.34432	18.345	11.3797	20.5444	-2.19941	11.5441	20.38
5.34784	18.0752	11.3763	20.1871	-2.11189	11.5334	20.03
5.35137	17.8617	11.373	19.8491	-1.9874	11.5231	19.6989
5.35489	17.6858	11.3696	19.5402	-1.85437	11.5135	19.3963
5.35841	17.4934	11.3663	19.2474	-1.75402	11.5042	19.1095
5.36193	17.2999	11.3631	18.9696	-1.66964	11.4952	18.8374
5.36546	17.1518	11.3598	18.7113	-1.5595	11.4867	18.5844
5.36898	16.9988	11.3565	18.4694	-1.47067	11.4785	18.3475
5.3725	16.8343	11.3533	18.2394	-1.40506	11.4705	18.1222
5.37603	16.7019	11.3501	18.0221	-1.3202	11.4628	17.9093
5.37955	16.5891	11.3469	17.8211	-1.23204	11.4555	17.7125
5.38307	16.4592	11.3437	17.6296	-1.17047	11.4483	17.525
5.3866	16.3233	11.3405	17.4474	-1.12402	11.4414	17.3465
5.39012	16.2169	11.3374	17.2785	-1.0616	11.4347	17.1811
5.39364	16.1167	11.3342	17.1186	-1.00192	11.4282	17.0246
5.39716	16.035	11.3311	16.9663	-0.931244	11.4219	16.8755
5.40069	15.9078	11.328	16.8232	-0.915485	11.4157	16.7355
5.40421	15.8091	11.3249	16.6898	-0.880665	11.4098	16.6049
5.40773	15.7466	11.3218	16.5626	-0.816039	11.4039	16.4805
5.41126	15.7232	11.3188	16.4417	-0.718493	11.3982	16.3622
5.41478	15.7105	11.3157	16.3307	-0.620148	11.3927	16.2537
5.4183	15.6653	11.3127	16.2251	-0.559802	11.3873	16.1504
5.42183	15.5822	11.3097	16.1248	-0.542556	11.382	16.0525
5.42535	15.4837	11.3067	16.032	-0.548286	11.3769	15.9618
5.42887	15.4408	11.3037	15.9452	-0.504377	11.3718	15.8771
5.43239	15.4219	11.3007	15.8632	-0.441307	11.3669	15.7971
5.43592	15.384	11.2978	15.7866	-0.402596	11.362	15.7224
5.43944	15.326	11.2948	15.7168	-0.390822	11.3573	15.6544
5.44296	15.3069	11.2919	15.6514	-0.344474	11.3526	15.5907
5.44649	15.3056	11.289	15.5901	-0.284564	11.348	15.5311
5.45001	15.3333	11.2861	15.5357	-0.202334	11.3435	15.4783
5.45353	15.2813	11.2832	15.4857	-0.204342	11.3391	15.4298
5.45706	15.2188	11.2803	15.4397	-0.220981	11.3347	15.3853
5.46058	15.2205	11.2775	15.3992	-0.178748	11.3305	15.3462
5.4641	15.2253	11.2747	15.3642	-0.138986	11.3263	15.3126
5.46762	15.2684	11.2718	15.3333	-0.0649033	11.3221	15.283
5.47115	15.2487	11.269	15.3067	-0.0580146	11.3181	15.2576
5.47467	15.2616	11.2662	15.2869	-0.0252983	11.3141	15.239
5.47819	15.3087	11.2634	15.2712	0.0374668	11.3101	15.2246
5.48172	15.3694	11.2607	15.2599	0.109489	11.3062	15.2144
5.48524	15.338	11.2579	15.2551	0.0828373	11.3023	15.2107
5.48876	15.3735	11.2552	15.2559	0.117581	11.2986	15.2125
5.49229	15.4266	11.2524	15.2614	0.165171	11.2948	15.219
5.49581	15.4911	11.2497	15.2729	0.218239	11.2911	15.2314
5.49933	15.517	11.247	15.292	0.225063	11.2875	15.2515
5.50285	15.5632	11.2443	15.3166	0.246603	11.2839	15.277
5.50638	15.6419	11.2416	15.3467	0.295204	11.2803	15.3081
5.5099	15.7602	11.239	15.387	0.373221	11.2768	15.3492
5.51342	15.8772	11.2363	15.4343	0.442987	11.2733	15.3973
5.51695	15.9941	11.2337	15.4884	0.505699	11.2699	15.4522
5.52047	16.0648	11.231	15.5528	0.512074	11.2665	15.5173
5.52399	16.1636	11.2284	15.6281	0.535528	11.2631	15.5934
5.52751	16.3047	11.2258	15.7123	0.592337	11.2598	15.6784
5.53104	16.4974	11.2232	15.8071	0.690308	11.2565	15.7738
5.53456	16.6926	11.2207	15.919	0.773633	11.2532	15.8864
5.53808	16.9189	11.2181	16.0434	0.875538	11.25	16.0114
5.54161	17.1375	11.2155	16.1807	0.956838	11.2468	16.1494
5.54513	17.3408	11.213	16.3417	0.999134	11.2436	16.311
5.54865	17.6432	11.2104	16.5243	1.11892	11.2405	16.4942
5.55218	17.9402	11.2079	16.7278	1.21248	11.2374	16.6983
5.5557	18.3768	11.2054	16.9619	1.41494	11.2343	16.933
5.55922	18.8221	11.2029	17.2413	1.58076	11.2313	17.213
5.56274	19.3077	11.2004	17.5604	1.74727	11.2282	17.5326
5.56627	19.8415	11.198	17.9228	1.91873	11.2252	17.8955
5.56979	20.4931	11.1955	18.3877	2.10536	11.2223	18.361
5.57331	21.2419	11.193	18.9364	2.30551	11.2193	18.9101
5.57684	22.1337	11.1906	19.5781	2.55566	11.2164	19.5523
5.58036	23.1671	11.1882	20.39	2.77711	11.2135	20.3647
5.58388	24.3598	11.1857	21.4067	2.95311	11.2106	21.3818
5.58741	25.7665	11.1833	22.6146	3.15185	11.2078	22.5902
5.59093	27.4291	11.1809	24.0757	3.35345	11.2049	24.0517
5.59445	29.4313	11.1785	25.9687	3.46258	11.2021	25.9451
5.59797	31.7737	11.1762	28.196	3.57771	11.1993	28.1728
5.6015	34.5402	11.1738	30.7757	3.76447	11.1966	30.7529
5.60502	37.8062	11.1714	34.0155	3.79074	11.1938	33.9931
5.60854	41.5947	11.1691	37.7577	3.8371	11.1911	37.7356
5.61207	45.9575	11.1668	41.9612	3.99632	11.1884	41.9396
5.61559	50.8834	11.1644	46.7968	4.08652	11.1857	46.7756
5.61911	56.4359	11.1621	52.247	4.18885	11.183	52.2261
5.62264	62.4156	11.1598	58.0821	4.33351	11.1804	58.0615
5.62616	68.9373	11.1575	64.2931	4.64419	11.1778	64.2729
5.62968	75.4875	11.1552	70.8031	4.68443	11.1752	70.7832
5.6332	82.1247	11.1529	77.2269	4.89782	11.1726	77.2072
5.63673	88.2504	11.1507	83.4591	4.79125	11.17	83.4398
5.64025	93.7122	11.1484	88.9258	4.78642	11.1674	88.9068
5.64377	98.0166	11.1461	93.1826	4.83407	11.1649	93.1638
5.6473	100.875	11.1439	96.216	4.6594	11.1439	96.216
5.65082	101.987	11.1417	97.5265	4.46083	11.1417	97.5265
5.65434	101.279	11.1394	96.4594	4.81913	11.1394	96.4594
5.65787	98.8559	11.1372	93.9419	4.91397	11.1372	93.9419
5.66139	94.8419	11.135	90.0371	4.80486	11.135	90.0371
5.66491	89.5539	11.1328	84.4968	5.05716	11.1328	84.4968
5.66843	83.5082	11.1306	78.4364	5.07178	11.1306	78.4364
5.67196	76.961	11.1284	72.0137	4.94725	11.1284	72.0137
5.67548	70.3243	11.1263	65.4616	4.86268	11.1263	65.4616
5.679	63.7262	11.1241	59.1578	4.56833	11.1241	59.1578
5.68253	57.6656	11.122	53.1449	4.52066	11.122	53.1449
5.68605	51.9945	11.1198	47.5311	4.46335	11.1198	47.5311
5.68957	46.9525	11.1177	42.6342	4.31834	11.1177	42.6342
5.6931	42.4572	11.1155	38.2061	4.25109	11.1155	38.2061
5.69662	38.5574	11.1134	34.2469	4.31052	11.1134	34.2469
5.70014	35.1436	11.1113	30.9942	4.14937	11.1113	30.9942
5.70366	32.1683	11.1092	28.2143	3.95403	11.1092	28.2143
5.70719	29.6443	11.1071	25.8128	3.83147	11.1071	25.8128
5.71071	27.527	11.105	23.851	3.67605	11.105	23.851
5.71423	25.7849	11.1029	22.288	3.49692	11.1029	22.288
5.71776	24.2361	11.1008	20.9562	3.27991	11.1008	20.9562
5.72128	22.8518	11.0987	19.8385	3.01329	11.0987	19.8385
5.7248	21.688	11.0967	18.9947	2.69329	11.0967	18.9947
5.72833	20.7294	11.0946	18.2667	2.46274	11.0946	18.2667
5.73185	19.8674	11.0926	17.6452	2.22215	11.0926	17.6452
5.73537	19.0893	11.0905	17.1433	1.946	11.0905	17.1433
5.73889	18.4594	11.0885	16.7162	1.74319	11.0885	16.7162
5.74242	17.9273	11.0865	16.3385	1.58878	11.0865	16.3385
5.74594	17.4459	11.0844	16.0099	1.436	11.0844	16.0099
5.74946	16.9859	11.0824	15.729	1.25691	11.0824	15.729
5.75299	16.6215	11.0804	15.4723	1.1492	11.0804	15.4723
5.75651	16.3122	11.0784	15.2381	1.07406	11.0784	15.2381
5.76003	16.0284	11.0764	15.0327	0.99567	11.0764	15.0327
5.76356	15.7171	11.0744	14.8432	0.873872	11.0744	14.8432
5.76708	15.4269	11.0724	14.667	0.759876	11.0724	14.667
5.7706	15.204	11.0705	14.5065	0.697545	11.0705	14.5065
5.77412	15.0454	11.0685	14.3597	0.685657	11.0685	14.3597
5.77765	14.8527	11.0665	14.2219	0.630855	11.0665	14.2219
5.78117	14.6876	11.0646	14.0929	0.594644	11.0646	14.0929
5.78469	14.4964	11.0626	13.9761	0.520321	11.0626	13.9761
5.78822	14.3092	11.0607	13.8657	0.443558	11.0607	13.8657
5.79174	14.1058	11.0587	13.7614	0.344425	11.0587	13.7614
5.79526	14.0145	11.0568	13.6653	0.349172	11.0568	13.6653
5.79879	13.9392	11.0549	13.5753	0.363957	11.0549	13.5753
5.80231	13.832	11.0529	13.4898	0.34217	11.0529	13.4898
5.80583	13.7168	11.051	13.4096	0.307263	11.051	13.4096
5.80935	13.6233	11.0491	13.335	0.288324	11.0491	13.335
5.81288	13.5027	11.0472	13.264	0.238705	11.0472	13.264
5.8164	13.412	11.0453	13.1963	0.215693	11.0453	13.1963
5.81992	13.3506	11.0434	13.1336	0.216946	11.0434	13.1336
5.82345	13.265	11.0415	13.0738	0.191178	11.0415	13.0738
5.82697	13.1857	11.0396	13.0166	0.169049	11.0396	13.0166
5.83049	13.1158	11.0377	12.9628	0.152928	11.0377	12.9628
5.83402	13.1143	11.0358	12.9119	0.202352	11.0358	12.9119
5.83754	13.0418	11.034	12.8631	0.178642	11.034	12.8631
5.84106	13.0058	11.0321	12.8165	0.189276	11.0321	12.8165
5.84458	12.9207	11.0302	12.7727	0.147954	11.0302	12.7727
5.84811	12.8803	11.0284	12.7307	0.149656	11.0284	12.7307
5.85163	12.8161	11.0265	12.6902	0.125947	11.0265	12.6902
5.85515	12.7982	11.0246	12.652	0.146199	11.0246	12.652
5.85868	12.7212	11.0228	12.6154	0.105815	11.0228	12.6154
5.8622	12.6227	11.021	12.5801	0.0425837	11.021	12.5801
5.86572	12.5633	11.0191	12.5464	0.0169762	11.0191	12.5464
5.86925	12.5505	11.0173	12.5143	0.0361674	11.0173	12.5143
5.87277	12.549	11.0154	12.4833	0.0657178	11.0154	12.4833
5.87629	12.5259	11.0136	12.4533	0.0726132	11.0136	12.4533
5.87981	12.485	11.0118	12.425	0.0599948	11.0118	12.425
5.88334	12.442	11.01	12.3976	0.0444123	11.01	12.3976
5.88686	12.4114	11.0082	12.371	0.0403024	11.0082	12.371
5.89038	12.3875	11.0063	12.3457	0.0418153	11.0063	12.3457
5.89391	12.3343	11.0045	12.3213	0.0129964	11.0045	12.3213
5.89743	12.2689	11.0027	12.2976	-0.028729	11.0027	12.2976
5.90095	12.2174	11.0009	12.2748	-0.0573707	11.0009	12.2748
5.90447	12.2128	10.9991	12.2529	-0.0401056	10.9991	12.2529
5.908	12.1675	10.9973	12.2317	-0.0642401	10.9973	12.2317
5.91152	12.2027	10.9955	12.2111	-0.00838827	10.9955	12.2111
5.91504	12.1692	10.9937	12.1914	-0.0221936	10.9937	12.1914
5.91857	12.1309	10.992	12.1723	-0.0414089	10.992	12.1723
5.92209	12.1084	10.9902	12.1537	-0.045323	10.9902	12.1537
5.92561	12.109	10.9884	12.1358	-0.0268301	10.9884	12.1358
5.92914	12.1191	10.9866	12.1209	-0.00182745	10.9866	12.1209
5.93266	12.1199	10.9848	12.1041	0.015815	10.9848	12.1041
5.93618	12.0636	10.9831	12.0878	-0.0241446	10.9831	12.0878
5.9397	11.9759	10.9813	12.0721	-0.0962055	10.9813	12.0721
5.94323	11.9169	10.9795	12.0568	-0.139885	10.9795	12.0568
5.94675	11.8876	10.9778	12.0419	-0.154245	10.9778	12.0419
5.95027	11.9112	10.976	12.0275	-0.116266	10.976	12.0275
5.9538	11.8874	10.9742	12.0135	-0.126093	10.9742	12.0135
5.95732	11.9121	10.9725	11.9999	-0.0878263	10.9725	11.9999
5.96084	11.9316	10.9707	11.9867	-0.0551227	10.9707	11.9867
5.96437	11.9062	10.969	11.9739	-0.0677475	10.969	11.9739
5.96789	11.8315	10.9672	11.9615	-0.129933	10.9672	11.9615
5.97141	11.8169	10.9655	11.9493	-0.132353	10.9655	11.9493
5.97493	11.8029	10.9637	11.9395	-0.136583	10.9637	11.9395
5.97846	11.7803	10.962	11.928	-0.147708	10.962	11.928
5.98198	11.7612	10.9602	11.9169	-0.155637	10.9602	11.9169
5.9855	11.7004	10.9585	11.906	-0.205644	10.9585	11.906
5.98903	11.6843	10.9567	11.8955	-0.211214	10.9567	11.8955
5.99255	11.707	10.955	11.8852	-0.178199	10.955	11.8852
5.99607	11.7119	10.9533	11.8752	-0.163275	10.9533	11.8752
5.9996	11.7079	10.9515	11.8687	-0.160754	10.9515	11.8687
6.00312	11.6848	10.9498	11.8592	-0.174443	10.9498	11.8592
6.00664	11.6863	10.9481	11.8499	-0.163684	10.9481	11.8499
6.01016	11.6944	10.9463	11.8424	-0.14801	10.9463	11.8424
6.01369	11.7041	10.9446	11.8337	-0.129631	10.9446	11.8337
6.01721	11.6579	10.9429	11.8251	-0.167283	10.9429	11.8251
6.02073	11.6608	10.9411	11.8168	-0.156044	10.9411	11.8168
6.02426	11.6307	10.9394	11.8087	-0.178053	10.9394	11.8087
6.02778	11.6258	10.9377	11.8008	-0.174972	10.9377	11.8008
6.0313	11.5866	10.936	11.7931	-0.206507	10.936	11.7931
6.03483	11.5795	10.9342	11.7856	-0.206104	10.9342	11.7856
6.03835	11.5919	10.9325	11.7783	-0.186367	10.9325	11.7783
6.04187	11.6555	10.9308	11.7711	-0.115602	10.9308	11.7711
6.04539	11.6229	10.9291	11.7642	-0.141301	10.9291	11.7642
6.04892	11.5955	10.9273	11.7574	-0.161906	10.9273	11.7574
6.05244	11.5572	10.9256	11.7508	-0.193536	10.9256	11.7508
6.05596	11.5998	10.9239	11.7443	-0.144559	10.9239	11.7443
6.05949	11.6383	10.9222	11.7381	-0.0997116	10.9222	11.7381
6.06301	11.6365	10.9205	11.7319	-0.0953861	10.9205	11.7319
6.06653	11.6239	10.9187	11.7259	-0.102027	10.9187	11.7259
6.07006	11.6303	10.917	11.7201	-0.089831	10.917	11.7201
6.07358	11.631	10.9153	11.7145	-0.0834414	10.9153	11.7145
6.0771	11.5839	10.9136	11.709	-0.125107	10.9136	11.709
6.08062	11.549	10.9119	11.7036	-0.154548	10.9119	11.7036
6.08415	11.5176	10.9102	11.6984	-0.180724	10.9102	11.6984
6.08767	11.5016	10.9084	11.6933	-0.191673	10.9084	11.6933
6.09119	11.4645	10.9067	11.6883	-0.223765	10.9067	11.6883
6.09472	11.4239	10.905	11.6835	-0.259586	10.905	11.6835
6.09824	11.4158	10.9033	11.6788	-0.263	10.9033	11.6788
6.10176	11.4721	10.9016	11.6742	-0.202161	10.9016	11.6742
6.10529	11.487	10.8999	11.6698	-0.1828	10.8999	11.6698
6.10881	11.4334	10.8981	11.6655	-0.232043	10.8981	11.6655
6.11233	11.4161	10.8964	11.6613	-0.245172	10.8964	11.6613
6.11585	11.4427	10.8947	11.6572	-0.214525	10.8947	11.6572
6.11938	11.4607	10.893	11.6533	-0.192574	10.893	11.6533
6.1229	11.4668	10.8913	11.6495	-0.182705	10.8913	11.6495
6.12642	11.4541	10.8895	11.6458	-0.191717	10.8895	11.6458
6.12995	11.4579	10.8878	11.6422	-0.184316	10.8878	11.6422
6.13347	11.4023	10.8861	11.6387	-0.236458	10.8861	11.6387
6.13699	11.407	10.8844	11.6354	-0.228334	10.8844	11.6354
6.14052	11.4244	10.8827	11.6321	-0.207775	10.8827	11.6321
6.14404	11.418	10.8809	11.629	-0.211055	10.8809	11.629
6.14756	11.4699	10.8792	11.626	-0.156129	10.8792	11.626
6.15108	11.505	10.8775	11.6231	-0.118083	10.8775	11.6231
6.15461	11.5313	10.8758	11.6203	-0.0890228	10.8758	11.6203
6.15813	11.459	10.874	11.6176	-0.158627	10.874	11.6176
6.16165	11.4274	10.8723	11.615	-0.187666	10.8723	11.615
6.16518	11.4379	10.8706	11.6126	-0.174643	10.8706	11.6126
6.1687	11.4293	10.8688	11.6102	-0.180938	10.8688	11.6102
6.17222	11.4282	10.8671	11.608	-0.179769	10.8671	11.608
6.17575	11.3691	10.8654	11.6058	-0.236788	10.8654	11.6058
6.17927	11.323	10.8636	11.6038	-0.280818	10.8636	11.6038
6.18279	11.3044	10.8619	11.6019	-0.29751	10.8619	11.6019
6.18631	11.3303	10.8602	11.6001	-0.269767	10.8602	11.6001
6.18984	11.3712	10.8584	11.5984	-0.227172	10.8584	11.5984
6.19336	11.3945	10.8567	11.5968	-0.202301	10.8567	11.5968
6.19688	11.4499	10.8549	11.5953	-0.145441	10.8549	11.5953
6.20041	11.4083	10.8532	11.594	-0.185678	10.8532	11.594
6.20393	11.4109	10.8514	11.5927	-0.181831	10.8514	11.5927
6.20745	11.4233	10.8497	11.5915	-0.168247	10.8497	11.5915
6.21098	11.4316	10.848	11.5905	-0.158926	10.848	11.5905
6.2145	11.4051	10.8462	11.5896	-0.18446	10.8462	11.5896
6.21802	11.3903	10.8445	11.5888	-0.198463	10.8445	11.5888
6.22154	11.4503	10.8427	11.5881	-0.137819	10.8427	11.5881
6.22507	11.4789	10.8409	11.5875	-0.108628	10.8409	11.5875
6.22859	11.5018	10.8392	11.587	-0.0852571	10.8392	11.587
6.23211	11.4654	10.8374	11.5867	-0.12126	10.8374	11.5867
6.23564	11.4594	10.8357	11.5865	-0.127015	10.8357	11.5865
6.23916	11.4756	10.8339	11.5863	-0.11078	10.8339	11.5863
6.24268	11.4442	10.8321	11.5864	-0.1422	10.8321	11.5864
6.2462	11.4241	10.8304	11.5865	-0.16236	10.8304	11.5865
6.24973	11.4022	10.8286	11.5868	-0.184576	10.8286	11.5868
6.25325	11.4292	10.8268	11.5871	-0.157913	10.8268	11.5871
6.25677	11.3947	10.825	11.5877	-0.192981	10.825	11.5877
6.2603	11.3878	10.8233	11.5883	-0.200526	10.8233	11.5883
6.26382	11.3626	10.8215	11.5891	-0.226462	10.8215	11.5891
6.26734	11.361	10.8197	11.59	-0.229004	10.8197	11.59
6.27087	11.3234	10.8179	11.591	-0.267645	10.8179	11.591
6.27439	11.3509	10.8161	11.5652	-0.214303	10.8161	11.5652
6.27791	11.3515	10.8143	11.5681	-0.216556	10.8143	11.5681
6.28143	11.3526	10.8126	11.5697	-0.217109	10.8126	11.5697
6.28496	11.3553	10.8108	11.5714	-0.216125	10.8108	11.5714
6.28848	11.3767	10.809	11.5733	-0.196608	10.809	11.5733
6.292	11.3858	10.8072	11.5753	-0.189538	10.8072	11.5753
6.29553	11.374	10.8054	11.5775	-0.203456	10.8054	11.5775
6.29905	11.3882	10.8035	11.5798	-0.19165	10.8035	11.5798
6.30257	11.4139	10.8017	11.5824	-0.168423	10.8017	11.5824
6.3061	11.4377	10.7999	11.585	-0.147313	10.7999	11.585
6.30962	11.4445	10.7981	11.5879	-0.143383	10.7981	11.5879
6.31314	11.4443	10.7963	11.5909	-0.146665	10.7963	11.5909
6.31666	11.4398	10.7945	11.5941	-0.154297	10.7945	11.5941
6.32019	11.3929	10.7927	11.5975	-0.204652	10.7927	11.5975
6.32371	11.4094	10.7908	11.606	-0.196638	10.7908	11.606
6.32723	11.4545	10.789	11.6099	-0.155401	10.789	11.6099
6.33076	11.4875	10.7872	11.6139	-0.126391	10.7872	11.6139
6.33428	11.4901	10.7853	11.6181	-0.127996	10.7853	11.6181
6.3378	11.5302	10.7835	11.6225	-0.0922813	10.7835	11.6225
6.34133	11.5275	10.7816	11.6272	-0.0996349	10.7816	11.6272
6.34485	11.573	10.7798	11.632	-0.0590211	10.7798	11.632
6.34837	11.5484	10.778	11.6371	-0.0886923	10.778	11.6371
6.35189	11.533	10.7761	11.6425	-0.10948	10.7761	11.6425
6.35542	11.5099	10.7742	11.6481	-0.138128	10.7742	11.6481
6.35894	11.5079	10.7724	11.6539	-0.145956	10.7724	11.6539
6.36246	11.5619	10.7705	11.6601	-0.0981583	10.7705	11.6601
6.36599	11.5934	10.7687	11.6664	-0.0730613	10.7687	11.6664
6.36951	11.66	10.7668	11.6731	-0.0130677	10.7668	11.6731
6.37303	11.6952	10.7649	11.6801	0.015105	10.7649	11.6801
6.37656	11.696	10.763	11.6874	0.00863619	10.763	11.6874
6.38008	11.651	10.7612	11.695	-0.0439655	10.7612	11.695
6.3836	11.6582	10.7593	11.7029	-0.0446514	10.7593	11.7029
6.38712	11.6883	10.7574	11.7111	-0.0228459	10.7574	11.7111
6.39065	11.7162	10.7555	11.7197	-0.00359306	10.7555	11.7197
6.39417	11.7134	10.7536	11.7287	-0.0152782	10.7536	11.7287
6.39769	11.6893	10.7517	11.7381	-0.0487531	10.7517	11.7381
6.40122	11.679	10.7498	11.7478	-0.0687873	10.7498	11.7478
6.40474	11.6964	10.7479	11.7579	-0.0615026	10.7479	11.7579
6.40826	11.7404	10.746	11.7685	-0.0281755	10.746	11.7685
6.41179	11.7418	10.7441	11.7796	-0.0377543	10.7441	11.7796
6.41531	11.7795	10.7422	11.7911	-0.0115288	10.7422	11.7911
6.41883	11.8061	10.7402	11.803	0.00313217	10.7402	11.803
6.42235	11.7837	10.7383	11.8155	-0.0317901	10.7383	11.8155
6.42588	11.8077	10.7364	11.8285	-0.0207978	10.7364	11.8285
6.4294	11.8534	10.7344	11.842	0.011452	10.7344	11.842
6.43292	11.8396	10.7325	11.8561	-0.01659	10.7325	11.8561
6.43645	11.7902	10.7306	11.8709	-0.0806955	10.7306	11.8709
6.43997	11.814	10.7286	11.8862	-0.0721654	10.7286	11.8862
6.44349	11.8741	10.7267	11.9022	-0.0280189	10.7267	11.9022
6.44702	11.9632	10.7247	11.9189	0.0442643	10.7247	11.9189
6.45054	11.9628	10.7228	11.9363	0.0264966	10.7228	11.9363
6.45406	11.981	10.7208	11.9543	0.0266514	10.7208	11.9543
6.45758	11.9987	10.7188	11.9696	0.0290474	10.7188	11.9696
6.46111	12.052	10.7169	11.9894	0.0625851	10.7169	11.9894
6.46463	12.1074	10.7149	12.01	0.0973929	10.7149	12.01
6.46815	12.1312	10.7129	12.0316	0.0996161	10.7129	12.0316
6.47168	12.1319	10.7109	12.0542	0.0777224	10.7109	12.0542
6.4752	12.19	10.7089	12.0777	0.112345	10.7089	12.0777
6.47872	12.2276	10.7069	12.1022	0.12535	10.7069	12.1022
6.48225	12.2855	10.7049	12.1281	0.157335	10.7049	12.1281
6.48577	12.3642	10.7029	12.155	0.209132	10.7029	12.155
6.48929	12.3975	10.7009	12.1735	0.223982	10.7009	12.1735
6.49281	12.3858	10.6989	12.2033	0.182505	10.6989	12.2033
6.49634	12.3885	10.6969	12.2343	0.154231	10.6969	12.2343
6.49986	12.4176	10.6949	12.2667	0.150967	10.6949	12.2667
6.50338	12.4326	10.6929	12.3008	0.131777	10.6929	12.3008
6.50691	12.4682	10.6908	12.3367	0.131565	10.6908	12.3367
6.51043	12.5074	10.6888	12.3741	0.133318	10.6888	12.3741
6.51395	12.6105	10.6868	12.4133	0.197184	10.6868	12.4133
6.51748	12.7458	10.6847	12.4551	0.29071	10.6847	12.4551
6.521	12.8748	10.6827	12.4986	0.376138	10.6827	12.4986
6.52452	12.9372	10.6806	12.5472	0.390001	10.6806	12.5472
6.52804	12.999	10.6786	12.5958	0.403213	10.6786	12.5958
6.53157	13.0627	10.6765	12.6469	0.415813	10.6765	12.6469
6.53509	13.1308	10.6744	12.7004	0.430389	10.6744	12.7004
6.53861	13.1885	10.6724	12.7572	0.431333	10.6724	12.7572
6.54214	13.2901	10.6703	12.8175	0.472609	10.6703	12.8175
6.54566	13.337	10.6682	12.8807	0.456279	10.6682	12.8807
6.54918	13.3606	10.6661	12.9474	0.413247	10.6661	12.9474
6.55271	13.4144	10.664	13.0192	0.395244	10.664	13.0192
6.55623	13.5804	10.6619	13.0959	0.484511	10.6619	13.0959
6.55975	13.7238	10.6598	13.1755	0.548291	10.6598	13.1755
6.56327	13.8212	10.6577	13.261	0.560283	10.6577	13.261
6.5668	13.9105	10.6556	13.3518	0.558689	10.6556	13.3518
6.57032	14.0226	10.6535	13.4479	0.57472	10.6535	13.4479
6.57384	14.102	10.6514	13.5504	0.551591	10.6514	13.5504
6.57737	14.2269	10.6492	13.6611	0.565745	10.6492	13.6611
6.58089	14.393	10.6471	13.7783	0.614719	10.6471	13.7783
6.58441	14.5612	10.645	13.9028	0.658366	10.645	13.9028
6.58793	14.7732	10.6428	14.0392	0.733984	10.6428	14.0392
6.59146	15.0009	10.6407	14.1843	0.816554	10.6407	14.1843
6.59498	15.2192	10.6385	14.3395	0.87974	10.6385	14.3395
6.5985	15.455	10.6364	14.5084	0.946685	10.6364	14.5084
6.60203	15.7523	10.6342	14.6918	1.06049	10.6342	14.6918
6.60555	16.0359	10.6321	14.889	1.14688	10.6321	14.889
6.60907	16.3829	10.6299	15.1033	1.2796	10.6299	15.1033
6.6126	16.7368	10.6277	15.3424	1.39435	10.6277	15.3424
6.61612	17.1578	10.6255	15.602	1.55581	10.6255	15.602
6.61964	17.5794	10.6233	15.8876	1.69181	10.6233	15.8876
6.62316	18.0746	10.6212	16.2136	1.86099	10.6212	16.2136
6.62669	18.5714	10.619	16.5776	1.99371	10.619	16.5776
6.63021	19.1975	10.6168	16.9878	2.20977	10.6168	16.9878
6.63373	19.8756	10.6145	17.4619	2.41369	10.6145	17.4619
6.63726	20.6811	10.6123	18.0192	2.6619	10.6123	18.0192
6.64078	21.5507	10.6101	18.6601	2.89058	10.6101	18.6601
6.6443	22.5479	10.6079	19.4074	3.14055	10.6079	19.4074
6.64783	23.6375	10.6057	20.3348	3.30274	10.6057	20.3348
6.65135	24.8983	10.6034	21.415	3.48329	10.6034	21.415
6.65487	26.3723	10.6012	22.6933	3.67897	10.6012	22.6933
6.65839	28.013	10.5989	24.2671	3.74593	10.5989	24.2671
6.66192	30.0483	10.5967	26.1502	3.89815	10.5967	26.1502
6.66544	32.2538	10.5944	28.3503	3.90353	10.5944	28.3503
6.66896	35.0111	10.5922	30.9606	4.05052	10.5922	30.9606
6.67249	37.9482	10.5899	34.1241	3.82415	10.5899	34.1241
6.67601	41.3909	10.5876	37.7295	3.66139	10.5876	37.7295
6.67953	45.1151	10.5854	41.808	3.30705	10.5854	41.808
6.68306	49.494	10.5831	46.6715	2.82248	10.5831	46.6715
6.68658	54.2378	10.5808	52.0532	2.18461	10.5808	52.0532
6.6901	59.424	10.5785	57.9233	1.50066	10.5785	57.9233
6.69362	65.0568	10.5762	64.4273	0.629461	10.5762	64.4273
6.69715	70.7047	10.5739	71.4312	-0.726503	10.5739	71.4312
6.70067	76.7857	10.5716	78.6969	-1.91115	10.5716	78.6969
6.70419	82.597	10.5693	86.1383	-3.54125	10.5693	86.1383
6.70772	88.5339	10.567	93.6058	-5.0719	10.567	93.6058
6.71124	93.7634	10.5646	100.773	-7.00982	10.5646	100.773
6.71476	98.5925	10.5623	107.4	-8.80781	10.5623	107.4
6.71829	102.31	10.56	112.961	-10.6516	10.56	112.961
6.72181	105.175	10.5576	117.229	-12.0531	10.5576	117.229
6.72533	106.672	10.5553	120.143	-13.4712	10.5553	120.143
6.72885	106.845	10.5529	121.108	-14.2633	10.5529	121.108
6.73238	105.676	10.5506	119.809	-14.1337	10.5506	119.809
6.7359	103.281	10.5482	116.97	-13.6883	10.5482	116.97
6.73942	99.7713	10.5458	112.593	-12.8219	10.5458	112.593
6.74295	95.3145	10.5435	106.376	-11.0616	10.5435	106.376
6.74647	89.7858	10.5411	99.4971	-9.71136	10.5411	99.4971
6.74999	84.1402	10.5387	92.1125	-7.97226	10.5387	92.1125
6.75352	78.0228	10.5363	84.3896	-6.36685	10.5363	84.3896
6.75704	72.1587	10.5339	76.7802	-4.62155	10.5339	76.7802
6.76056	66.219	10.5315	69.3993	-3.18028	10.5315	69.3993
6.76408	60.673	10.5291	62.4132	-1.74015	10.5291	62.4132
6.76761	55.4125	10.5267	56.0594	-0.64697	10.5267	56.0594
6.77113	50.5978	10.5243	50.1976	0.40023	10.5243	50.1976
6.77465	46.2645	10.5218	44.86	1.40449	10.5218	44.86
6.77818	42.3051	10.5194	40.3528	1.95234	10.5194	40.3528
6.7817	38.8475	10.517	36.3474	2.50008	10.517	36.3474
6.78522	35.7902	10.5145	32.8211	2.96904	10.5145	32.8211
6.78875	33.1864	10.5121	29.8969	3.2895	10.5121	29.8969
6.79227	30.7964	10.5096	27.4505	3.34589	10.5096	27.4505
6.79579	28.8406	10.5072	25.3378	3.50283	10.5072	25.3378
6.79931	27.0349	10.5047	23.5717	3.4632	10.5047	23.5717
6.80284	25.5237	10.5022	22.1776	3.34616	10.5022	22.1776
6.80636	24.1397	10.4998	20.9754	3.16424	10.4998	20.9754
6.80988	22.9343	10.4973	19.9539	2.98034	10.4973	19.9539
6.81341	21.9176	10.4948	19.1478	2.76982	10.4948	19.1478
6.81693	21.032	10.4923	18.4557	2.57627	10.4923	18.4557
6.82045	20.2954	10.4898	17.855	2.44038	10.4898	17.855
6.82398	19.6149	10.4873	17.3602	2.25468	10.4961	17.3513
6.8275	19.087	10.4848	16.9314	2.15559	10.4938	16.9224
6.83102	18.582	10.4823	16.5473	2.03468	10.4914	16.5382
6.83454	18.1144	10.4798	16.2058	1.90869	10.489	16.1965
6.83807	17.6434	10.4772	15.9134	1.73005	10.4866	15.904
6.84159	17.2217	10.4747	15.6446	1.5771	10.4842	15.6352
6.84511	16.8425	10.4722	15.3987	1.44384	10.4818	15.3891
6.84864	16.5427	10.4696	15.18	1.36269	10.4794	15.1703
6.85216	16.2167	10.4671	14.9796	1.23712	10.477	14.9697
6.85568	15.9004	10.4645	14.7933	1.10706	10.4745	14.7833
6.85921	15.6052	10.462	14.6226	0.982525	10.4721	14.6125
6.86273	15.3644	10.4594	14.4676	0.896783	10.4697	14.4573
6.86625	15.1767	10.4568	14.3223	0.854401	10.4673	14.3118
6.86977	14.9992	10.4542	14.1867	0.812541	10.4649	14.176
6.8733	14.8726	10.4517	14.0642	0.808427	10.4625	14.0534
6.87682	14.719	10.4491	13.9491	0.769904	10.46	13.9382
6.88034	14.5984	10.4465	13.8412	0.757156	10.4576	13.8301
6.88387	14.4922	10.4439	13.7421	0.750062	10.4552	13.7308
6.88739	14.3584	10.4413	13.6502	0.708221	10.4527	13.6388
6.89091	14.2227	10.4387	13.5637	0.659005	10.4503	13.5521
6.89444	14.0936	10.4361	13.4831	0.610581	10.4479	13.4712
6.89796	13.9633	10.4334	13.4093	0.554007	10.4454	13.3973
6.90148	13.8588	10.4308	13.3397	0.519092	10.443	13.3275
6.905	13.8047	10.4282	13.2744	0.530324	10.4406	13.262
6.90853	13.7426	10.4255	13.2146	0.527914	10.4381	13.2021
6.91205	13.6739	10.4229	13.1587	0.51515	10.4357	13.1459
6.91557	13.6943	10.4203	13.1062	0.588178	10.4333	13.0932
6.9191	13.649	10.4176	13.0576	0.591435	10.4308	13.0444
6.92262	13.5897	10.4149	13.0128	0.576825	10.4284	12.9994
6.92614	13.47	10.4123	12.9708	0.4992	10.4259	12.9571
6.92966	13.3985	10.4096	12.9316	0.466836	10.4235	12.9177
6.93319	13.3082	10.4069	12.8962	0.412018	10.4211	12.8821
6.93671	13.24	10.4043	12.863	0.376965	10.4186	12.8487
6.94023	13.2151	10.4016	12.8322	0.382899	10.4162	12.8176
6.94376	13.2353	10.3989	12.8043	0.431026	10.4138	12.7894
6.94728	13.2251	10.3962	12.7788	0.446313	10.4113	12.7636
6.9508	13.1829	10.3935	12.7552	0.42767	10.4089	12.7398
6.95433	13.1233	10.3908	12.7339	0.38946	10.4065	12.7182
6.95785	13.0937	10.3881	12.715	0.378678	10.404	12.699
6.96137	13.1118	10.3853	12.6978	0.414	10.4016	12.6815
6.96489	13.1268	10.3826	12.6824	0.444374	10.3992	12.6658
6.96842	13.1333	10.3799	12.6694	0.463959	10.3968	12.6525
6.97194	13.109	10.3771	12.6579	0.451054	10.3943	12.6407
6.97546	13.0927	10.3744	12.6481	0.444544	10.3919	12.6306
6.97899	13.0659	10.3717	12.6402	0.425714	10.3895	12.6224
6.98251	12.9974	10.3689	12.6341	0.363234	10.3871	12.6159
6.98603	13.019	10.3661	12.6295	0.389573	10.3847	12.6109
6.98956	13.0073	10.3634	12.6265	0.380831	10.3823	12.6076
6.99308	13.0234	10.3606	12.6254	0.398009	10.3799	12.6061
6.9966	13.0151	10.3578	12.6256	0.389461	10.3775	12.6059
7.00012	13.045	10.3551	12.6274	0.417594	10.3752	12.6073
7.00365	13.0561	10.3523	12.631	0.425138	10.3728	12.6105
7.00717	13.0803	10.3495	12.636	0.444289	10.3704	12.6151
7.01069	13.067	10.3467	12.6425	0.424484	10.3681	12.6212
7.01422	13.0503	10.3439	12.6507	0.39963	10.3657	12.6289
7.01774	13.0227	10.3411	12.6606	0.362084	10.3634	12.6383
7.02126	12.9959	10.3383	12.6718	0.324139	10.3611	12.649
7.02479	13.0088	10.3355	12.6847	0.32411	10.3588	12.6614
7.02831	13.0709	10.3326	12.6994	0.371499	10.3564	12.6756
7.03183	13.0771	10.3298	12.7155	0.361534	10.3542	12.6912
7.03535	13.0718	10.327	12.7333	0.33847	10.3519	12.7084
7.03888	13.0716	10.3242	12.7529	0.318689	10.3496	12.7275
7.0424	13.0279	10.3213	12.7743	0.253617	10.3474	12.7482
7.04592	13.0322	10.3185	12.7972	0.234951	10.3451	12.7705
7.04945	13.0318	10.3156	12.8221	0.209699	10.3429	12.7948
7.05297	12.9891	10.3128	12.849	0.140119	10.3407	12.821
7.05649	13.0642	10.3099	12.8775	0.186717	10.3385	12.8488
7.06002	13.0962	10.307	12.9081	0.18805	10.3364	12.8788
7.06354	13.1164	10.3042	12.9409	0.175511	10.3342	12.9108
7.06706	13.1126	10.3013	12.9757	0.136975	10.3321	12.9448
7.07058	13.135	10.2984	13.0126	0.122405	10.33	12.9809
7.07411	13.1638	10.2955	13.0518	0.112006	10.3279	13.0194
7.07763	13.15	10.2926	13.0936	0.0564387	10.3259	13.0603
7.08115	13.1275	10.2897	13.1374	-0.00993431	10.3239	13.1032
7.08468	13.111	10.2868	13.1842	-0.0731198	10.3219	13.1491
7.0882	13.1722	10.2839	13.2336	-0.0613806	10.3199	13.1976
7.09172	13.226	10.281	13.2856	-0.0595483	10.318	13.2486
7.09525	13.314	10.2781	13.3407	-0.0266341	10.3162	13.3026
7.09877	13.3898	10.2752	13.3989	-0.00914402	10.3143	13.3598
7.10229	13.417	10.2722	13.4604	-0.0433412	10.3125	13.4201
7.10581	13.3478	10.2693	13.525	-0.177185	10.3108	13.4835
7.10934	13.3345	10.2664	13.5934	-0.258966	10.3091	13.5507
7.11286	13.3905	10.2634	13.6658	-0.275318	10.3074	13.6218
7.11638	13.5114	10.2605	13.7416	-0.230149	10.3058	13.6963
7.11991	13.5765	10.2575	13.8223	-0.245765	10.3043	13.7755
7.12343	13.6408	10.2546	13.9074	-0.266522	10.3028	13.8591
7.12695	13.6686	10.2516	13.9984	-0.329761	10.3014	13.9486
7.13048	13.7087	10.2486	14.093	-0.384328	10.3	14.0416
7.134	13.7745	10.2457	14.1932	-0.418739	10.2988	14.1401
7.13752	13.8936	10.2427	14.301	-0.40738	10.2976	14.2461
7.14104	13.9639	10.2397	14.4123	-0.448451	10.2965	14.3556
7.14457	14.0386	10.2367	14.5311	-0.492467	10.2955	14.4723
7.14809	14.1319	10.2337	14.6568	-0.52497	10.2946	14.596
7.15161	14.1997	10.2307	14.789	-0.589267	10.2937	14.726
7.15514	14.3379	10.2277	14.9301	-0.592123	10.2931	14.8647
7.15866	14.4668	10.2247	15.0798	-0.613019	10.2925	15.012
7.16218	14.6433	10.2217	15.2383	-0.595013	10.2921	15.1679
7.16571	14.7409	10.2187	15.4063	-0.665374	10.2918	15.3332
7.16923	14.9341	10.2157	15.5859	-0.651806	10.2917	15.5099
7.17275	15.0872	10.2127	15.7773	-0.690095	10.2917	15.6982
7.17627	15.266	10.2096	15.9789	-0.712888	10.2919	15.8966
7.1798	15.3689	10.2066	16.1971	-0.828175	10.2924	16.1112
7.18332	15.5384	10.2036	16.4297	-0.891287	10.2931	16.3401
7.18684	15.7181	10.2005	16.6765	-0.958448	10.2939	16.5831
7.19037	15.9502	10.1975	16.9422	-0.991984	10.2951	16.8446
7.19389	16.2143	10.1944	17.2283	-1.01409	10.2965	17.1262
7.19741	16.4906	10.1914	17.5351	-1.04458	10.2983	17.4282
7.20094	16.79	10.1883	17.8636	-1.07357	10.3003	17.7516
7.20446	17.1066	10.1852	18.2231	-1.11646	10.3028	18.1055
7.20798	17.4376	10.1822	18.6133	-1.17572	10.3057	18.4898
7.2115	17.7764	10.1791	19.0319	-1.25558	10.3089	18.9021
7.21503	18.2293	10.176	19.4988	-1.2695	10.3128	19.362
7.21855	18.6975	10.1729	20.0139	-1.31639	10.3172	19.8696
7.22207	19.1756	10.1698	20.5784	-1.40279	10.3221	20.4261
7.2256	19.6763	10.1668	21.2107	-1.53447	10.3277	21.0498
7.22912	20.3499	10.1637	21.9358	-1.58586	10.3343	21.7652
7.23264	21.1088	10.1606	22.7533	-1.64452	10.3415	22.5724
7.23617	22.0148	10.1575	23.6688	-1.65396	10.3496	23.4767
7.23969	22.9834	10.1544	24.7753	-1.7919	10.3591	24.5706
7.24321	24.0629	10.1512	26.053	-1.9901	10.3697	25.8346
7.24673	25.249	10.1481	27.5096	-2.26051	10.3814	27.2762
7.25026	26.6417	10.145	29.2721	-2.63043	10.3951	29.022
7.25378	28.3255	10.1419	31.3702	-3.04469	10.4107	31.1013
7.2573	30.309	10.1388	33.7978	-3.48877	10.4282	33.5084
7.26083	32.6894	10.1356	36.6448	-3.95536	10.4482	36.3322
7.26435	35.5046	10.1325	40.0983	-4.59366	10.4728	39.7579
7.26787	38.7715	10.1293	44.0962	-5.32478	10.5021	43.7235
7.27139	42.6109	10.1262	48.6289	-6.01801	10.5368	48.2184
7.27492	47.2835	10.1231	54.0759	-6.79244	10.5885	53.6105
7.27844	52.7944	10.1199	60.2497	-7.45527	10.6637	59.7058
7.28196	59.3559	10.1167	67.2309	-7.87502	10.7701	66.5775
7.28549	67.047	10.1136	75.1884	-8.14141	10.9449	74.3571
7.28901	75.9825	10.1104	84.2027	-8.22022	11.2584	83.0547
7.29253	86.5361	10.1073	94.233	-7.69693	11.7379	92.6023
7.29606	98.7347	10.1041	105.245	-6.50989	12.4459	102.903
7.29958	112.576	10.1009	117.525	-4.94921	13.7521	113.874
7.3031	128.022	10.0977	131.106	-3.08439	15.639	125.565
7.30662	145.623	10.0945	145.701	-0.078702	18.1791	137.617
7.31015	163.688	10.0914	161.502	2.18578	22.0946	149.499
7.31367	183.16	10.0882	178.376	4.78402	27.3268	161.137
7.31719	202.346	10.085	196.023	6.32374	33.7257	172.382
7.32072	221.372	10.0818	214.056	7.31636	41.6759	182.461
7.32424	239.727	10.0786	231.793	7.93428	51.0839	190.787
7.32776	256.492	10.0754	249.052	7.43968	61.0805	198.047
7.33129	271.387	10.0722	265.31	6.07696	71.5038	203.879
7.33481	283.57	10.069	278.444	5.12671	81.0779	207.435
7.33833	293.103	10.0657	288.852	4.25111	89.0777	209.84
7.34185	299.342	10.0625	296.046	3.29658	95.2489	210.859
7.34538	301.939	10.0593	298.207	3.73217	97.8271	210.439
7.3489	300.015	10.0561	295.188	4.82648	96.7321	208.512
7.35242	293.889	10.0528	287.598	6.29068	92.9605	204.69
7.35595	283.64	10.0496	275.608	8.03147	86.2519	199.406
7.35947	269.422	10.0464	259.669	9.75228	77.0201	192.696
7.36299	251.714	10.0431	240.566	11.1477	67.0698	183.539
7.36652	230.997	10.0399	219.92	11.0763	56.6847	173.276
7.37004	208.931	10.0366	199.244	9.68775	46.931	162.349
7.37356	186.268	10.0334	178.536	7.73284	38.2807	150.288
7.37708	163.646	10.0301	158.701	4.94513	30.7081	138.023
7.38061	142.59	10.0269	140.692	1.89881	24.749	125.969
7.38413	122.868	10.0236	124.621	-1.75344	20.3715	114.273
7.38765	105.962	10.0204	110.089	-4.12698	16.9703	103.139
7.39118	91.0645	10.0171	97.1612	-6.09676	14.5131	92.6652
7.3947	78.5198	10.0138	86.1289	-7.60911	13.0891	83.0537
7.39822	67.9136	10.0106	76.516	-8.60248	12.0582	74.4684
7.40175	59.3475	10.0073	68.0025	-8.65497	11.3698	66.64
7.40527	52.287	10.004	60.624	-8.33703	10.9978	59.6302
7.40879	46.5569	10.0007	54.3585	-7.80165	10.7577	53.6016
7.41231	41.7763	9.99743	48.9361	-7.15982	10.5966	48.337
7.41584	37.8244	9.99415	44.2013	-6.37684	10.4975	43.698
7.41936	34.6334	9.99086	40.196	-5.56264	10.4331	39.7538
7.42288	31.9221	9.98756	36.8775	-4.95537	10.3821	36.483
7.42641	29.636	9.98427	33.9816	-4.3456	10.3413	33.6246
7.42993	27.7519	9.98097	31.5046	-3.75276	10.3093	31.1763
7.43345	26.168	9.97767	29.5243	-3.35626	10.2806	29.2214
7.43698	24.7693	9.97436	27.8004	-3.03111	10.2546	27.5202
7.4405	23.5568	9.97106	26.313	-2.75614	10.2316	26.0524
7.44402	22.5592	9.96775	25.0852	-2.52609	10.2108	24.8422
7.44754	21.6787	9.96444	24.0371	-2.35834	10.1914	23.8102
7.45107	20.9008	9.96112	23.1124	-2.21164	10.1734	22.9001
7.45459	20.2317	9.9578	22.316	-2.0843	10.1572	22.1166
7.45811	19.5924	9.95448	21.6378	-2.04549	10.1419	21.4504
7.46164	19.0507	9.95116	21.0244	-1.97368	10.1275	20.848
7.46516	18.6228	9.94784	20.4766	-1.85381	10.1143	20.3102
7.46868	18.2444	9.94451	20.0002	-1.75581	10.1018	19.8429
7.47221	17.8952	9.94118	19.5654	-1.67018	10.0899	19.4167
7.47573	17.5719	9.93785	19.1684	-1.59648	10.0788	19.0275
7.47925	17.2775	9.93451	18.8159	-1.53834	10.0683	18.682
7.48277	17.0171	9.93117	18.4939	-1.47679	10.0583	18.3668
7.4863	16.7386	9.92784	18.1956	-1.45701	10.0487	18.0748
7.48982	16.5065	9.92449	17.9258	-1.41929	10.0397	17.8106
7.49334	16.333	9.92115	17.6836	-1.3506	10.031	17.5738
7.49687	16.2285	9.9178	17.4591	-1.23061	10.0226	17.3543
7.50039	16.0942	9.91445	17.2545	-1.16025	10.0146	17.1543
7.50391	15.9539	9.9111	17.0723	-1.11832	10.0069	16.9764
7.50744	15.8609	9.90775	16.9061	-1.04518	9.99949	16.8144
7.51096	15.8302	9.90439	16.7548	-0.924672	9.99228	16.6669
7.51448	15.763	9.90104	16.6223	-0.859318	9.98537	16.5379
7.518	15.7278	9.89768	16.5052	-0.777438	9.97863	16.4243
7.52153	15.6708	9.89432	16.4002	-0.729465	9.97205	16.3225
7.52505	15.6422	9.89095	16.3111	-0.668819	9.96572	16.2363
7.52857	15.6174	9.88759	16.2378	-0.620413	9.95954	16.1659
7.5321	15.6534	9.88422	16.1758	-0.52235	9.95348	16.1065
7.53562	15.6491	9.88085	16.1272	-0.478063	9.94758	16.0604
7.53914	15.6597	9.87748	16.0945	-0.4348	9.94184	16.0302
7.54267	15.7029	9.87411	16.0741	-0.371231	9.9362	16.012
7.54619	15.7945	9.87073	16.0653	-0.270732	9.93065	16.0053
7.54971	15.9075	9.86735	16.0744	-0.166933	9.92526	16.0165
7.55323	16.0666	9.86398	16.0975	-0.0308544	9.91995	16.0415
7.55676	16.178	9.8606	16.1329	0.0451485	9.91471	16.0788
7.56028	16.288	9.85721	16.1866	0.101413	9.90959	16.1342
7.5638	16.3622	9.85383	16.2591	0.103095	9.90454	16.2084
7.56733	16.5516	9.85045	16.3472	0.20431	9.89956	16.2981
7.57085	16.8369	9.84706	16.4547	0.382186	9.89465	16.4071
7.57437	17.1025	9.84367	16.5907	0.511774	9.88982	16.5446
7.5779	17.3545	9.84028	16.7497	0.604814	9.88505	16.705
7.58142	17.6268	9.83689	16.9322	0.694672	9.88033	16.8887
7.58494	17.9934	9.8335	17.1616	0.831765	9.87568	17.1194
7.58846	18.4452	9.8301	17.4316	1.0136	9.87108	17.3907
7.59199	18.8861	9.82671	17.7428	1.14328	9.86652	17.703
7.59551	19.4102	9.82331	18.1207	1.28944	9.86201	18.082
7.59903	20.001	9.81991	18.5862	1.41486	9.85755	18.5485
7.60256	20.7234	9.81651	19.13	1.59348	9.85313	19.0933
7.60608	21.5269	9.81311	19.7685	1.75848	9.84874	19.7328
7.6096	22.4662	9.80971	20.5914	1.8748	9.8444	20.5567
7.61312	23.5161	9.80631	21.5594	1.95664	9.8401	21.5256
7.61665	24.7315	9.8029	22.6828	2.04873	9.83582	22.6499
7.62017	26.0634	9.7995	24.097	1.96638	9.83158	24.0649
7.62369	27.6362	9.79609	25.7874	1.84882	9.82737	25.7561
7.62722	29.4053	9.79268	27.7334	1.67196	9.82318	27.7029
7.63074	31.5814	9.78927	30.0353	1.54612	9.81902	30.0055
7.63426	33.985	9.78586	32.8126	1.1724	9.8149	32.7835
7.63779	36.8418	9.78245	35.9437	0.898142	9.81079	35.9153
7.64131	39.9707	9.77904	39.4384	0.532245	9.80671	39.4108
7.64483	43.5672	9.77563	43.5922	-0.0250118	9.80265	43.5651
7.64835	47.6023	9.77222	48.1369	-0.534608	9.79862	48.1105
7.65188	52.1212	9.7688	53.0577	-0.936444	9.7946	53.0319
7.6554	57.0401	9.76539	58.4859	-1.44585	9.7906	58.4607
7.65892	62.2404	9.76197	64.2813	-2.0409	9.78662	64.2566
7.66245	67.8361	9.75856	70.2924	-2.45624	9.78266	70.2683
7.66597	73.4758	9.75514	76.4922	-3.01633	9.77872	76.4686
7.66949	79.2341	9.75172	82.6619	-3.42777	9.77479	82.6388
7.67302	84.6378	9.7483	88.5978	-3.95999	9.77088	88.5752
7.67654	89.7718	9.74488	94.2213	-4.44948	9.76698	94.1992
7.68006	94.078	9.74146	98.9029	-4.82484	9.7631	98.8812
7.68358	97.5016	9.73804	102.544	-5.04197	9.75923	102.522
7.68711	99.6977	9.73462	105.151	-5.45348	9.75538	105.13
7.69063	100.613	9.7312	106.186	-5.57263	9.75154	106.165
7.69415	100.261	9.72778	105.406	-5.14495	9.74771	105.386
7.69768	98.4326	9.72436	103.409	-4.97619	9.74389	103.389
7.7012	95.4043	9.72094	100.18	-4.77555	9.74008	100.161
7.70472	91.3759	9.71752	95.4203	-4.04443	9.73629	95.4015
7.70825	86.5122	9.71409	90.0732	-3.56098	9.7325	90.0548
7.71177	81.1362	9.71067	84.2269	-3.09067	9.72873	84.2088
7.71529	75.242	9.70725	77.9952	-2.7532	9.72496	77.9774
7.71881	69.4453	9.70383	71.7521	-2.30687	9.72121	71.7348
7.72234	63.6596	9.7004	65.5924	-1.9328	9.71746	65.5753
7.72586	58.2596	9.69698	59.6381	-1.37844	9.71372	59.6213
7.72938	53.1086	9.69356	54.1205	-1.01186	9.70999	54.1041
7.73291	48.3516	9.69013	48.9453	-0.593681	9.70627	48.9291
7.73643	44.0809	9.68671	44.1285	-0.0475723	9.70256	44.1126
7.73995	40.2729	9.68329	39.9478	0.325114	9.69885	39.9322
7.74348	36.9237	9.67986	36.1789	0.744803	9.69516	36.1636
7.747	33.9329	9.67644	32.7863	1.14667	9.69147	32.7712
7.75052	31.4283	9.67302	29.8892	1.53912	9.68778	29.8744
7.75404	29.1185	9.66959	27.4287	1.68978	9.68411	27.4142
7.75757	27.1436	9.66617	25.2632	1.88042	9.68044	25.249
7.76109	25.3422	9.66275	23.4021	1.9401	9.67677	23.3881
7.76461	23.8766	9.65933	21.9164	1.96023	9.67312	21.9026
7.76814	22.5311	9.6559	20.6203	1.9108	9.66947	20.6068
7.77166	21.4636	9.65248	19.5022	1.96136	9.66582	19.4889
7.77518	20.4507	9.64906	18.6071	1.84363	9.66218	18.5939
7.77871	19.5915	9.64564	17.8433	1.74828	9.65855	17.8303
7.78223	18.797	9.64222	17.1777	1.61934	9.65492	17.165
7.78575	18.1154	9.6388	16.6171	1.49822	9.6513	16.6046
7.78927	17.5223	9.63538	16.1475	1.37482	9.64769	16.1352
7.7928	17.0223	9.63197	15.7283	1.29408	9.64408	15.7162
7.79632	16.5556	9.62855	15.355	1.20062	9.64047	15.3431
7.79984	16.104	9.62513	15.0405	1.06348	9.63687	15.0288
7.80337	15.6765	9.62172	14.7527	0.923821	9.63327	14.7411
7.80689	15.3022	9.6183	14.4808	0.821405	9.62968	14.4695
7.81041	15.0126	9.61488	14.2463	0.766263	9.62609	14.2351
7.81394	14.7112	9.61147	14.0326	0.678549	9.62251	14.0216
7.81746	14.4525	9.60806	13.8333	0.619246	9.61893	13.8224
7.82098	14.2374	9.60465	13.6489	0.588546	9.61536	13.6382
7.8245	14.0297	9.60123	13.4815	0.548144	9.61179	13.471
7.82803	13.8116	9.59782	13.3236	0.488011	9.60823	13.3132
7.83155	13.6254	9.59441	13.1748	0.450607	9.60467	13.1645
7.83507	13.445	9.59101	13.0385	0.406572	9.60111	13.0284
7.8386	13.2723	9.5876	12.91	0.362303	9.59756	12.9
7.84212	13.1246	9.58419	12.7881	0.33654	9.59402	12.7783
7.84564	12.989	9.58079	12.6741	0.314808	9.59047	12.6645
7.84917	12.8868	9.57738	12.5678	0.31899	9.58693	12.5582
7.85269	12.7876	9.57398	12.4664	0.321173	9.5834	12.457
7.85621	12.698	9.57058	12.37	0.328038	9.57987	12.3607
7.85973	12.5638	9.56718	12.2807	0.283122	9.57634	12.2716
7.86326	12.463	9.56378	12.1953	0.267658	9.57282	12.1863
7.86678	12.3797	9.56038	12.1137	0.265986	9.5693	12.1048
7.8703	12.2761	9.55699	12.0372	0.23894	9.56578	12.0284
7.87383	12.2289	9.55359	11.9645	0.264332	9.56227	11.9558
7.87735	12.1555	9.5502	11.8863	0.269178	9.5502	11.8863
7.88087	12.0574	9.54681	11.8201	0.237308	9.54681	11.8201
7.8844	11.9495	9.54342	11.7578	0.191707	9.54342	11.7578
7.88792	11.8785	9.54003	11.6978	0.180664	9.54003	11.6978
7.89144	11.8356	9.53664	11.6402	0.195326	9.53664	11.6402
7.89496	11.7396	9.53326	11.5861	0.153534	9.53326	11.5861
7.89849	11.7175	9.52987	11.534	0.183441	9.52987	11.534
7.90201	11.7038	9.52649	11.4839	0.21989	9.52649	11.4839
7.90553	11.6688	9.52311	11.4361	0.232608	9.52311	11.4361
7.90906	11.5841	9.51973	11.3906	0.193444	9.51973	11.3906
7.91258	11.4719	9.51635	11.3467	0.125219	9.51635	11.3467
7.9161	11.4467	9.51298	11.3043	0.142341	9.51298	11.3043
7.91963	11.4229	9.50961	11.2642	0.158667	9.50961	11.2642
7.92315	11.4259	9.50624	11.2254	0.200509	9.50624	11.2254
7.92667	11.3612	9.50287	11.1879	0.173339	9.50287	11.1879
7.93019	11.3033	9.4995	11.1522	0.15117	9.4995	11.1522
7.93372	11.2256	9.49614	11.1177	0.107859	9.49614	11.1177
7.93724	11.2078	9.49277	11.0844	0.123444	9.49277	11.0844
7.94076	11.1935	9.48941	11.0523	0.141199	9.48941	11.0523
7.94429	11.1836	9.48605	11.0216	0.162002	9.48605	11.0216
7.94781	11.1527	9.4827	10.9918	0.160857	9.4827	10.9918
7.95133	11.1408	9.47934	10.9629	0.177941	9.47934	10.9629
7.95486	11.112	9.47599	10.9354	0.17661	9.47599	10.9354
7.95838	11.1045	9.47264	10.9086	0.195837	9.47264	10.9086
7.9619	11.0642	9.46929	10.8827	0.181489	9.46929	10.8827
7.96542	10.9855	9.46595	10.8577	0.127798	9.46595	10.8577
7.96895	10.9332	9.46261	10.8337	0.0995746	9.46261	10.8337
7.97247	10.9391	9.45927	10.8103	0.128836	9.45927	10.8103
7.97599	10.9525	9.45593	10.7876	0.164941	9.45593	10.7876
7.97952	10.9609	9.45259	10.7659	0.194998	9.45259	10.7659
7.98304	10.9652	9.44926	10.7447	0.220467	9.44926	10.7447
7.98656	10.9855	9.44593	10.7241	0.261354	9.44593	10.7241
7.99008	10.9753	9.4426	10.7043	0.270979	9.4426	10.7043
7.99361	11.034	9.43928	10.6852	0.348856	9.43928	10.6852
7.99713	10.987	9.43596	10.6665	0.320512	9.43596	10.6665
8.00065	10.922	9.43264	10.6484	0.273605	9.43264	10.6484
8.00418	10.8508	9.42932	10.631	0.219823	9.42932	10.631
8.0077	10.8629	9.42601	10.6141	0.248819	9.42601	10.6141
8.01122	10.8314	9.4227	10.5975	0.233876	9.4227	10.5975
8.01475	10.7649	9.41939	10.5817	0.183188	9.41939	10.5817
8.01827	10.7403	9.41609	10.5663	0.173995	9.41609	10.5663
8.02179	10.7522	9.41278	10.5512	0.201014	9.41278	10.5512
8.02531	10.7379	9.40948	10.5367	0.201236	9.40948	10.5367
8.02884	10.7416	9.40619	10.5227	0.21892	9.40619	10.5227
8.03236	10.7461	9.4029	10.509	0.237162	9.4029	10.509
8.03588	10.73	9.39961	10.4957	0.234333	9.39961	10.4957
8.03941	10.6393	9.39632	10.4829	0.156463	9.39632	10.4829
8.04293	10.5904	9.39304	10.4704	0.11994	9.39304	10.4704
8.04645	10.528	9.38976	10.4611	0.0668755	9.39256	10.4583
8.04998	10.5615	9.38648	10.4495	0.112093	9.38931	10.4466
8.0535	10.6361	9.38321	10.4382	0.197904	9.38608	10.4353
8.05702	10.6739	9.37993	10.4272	0.246711	9.38284	10.4243
8.06054	10.6566	9.37667	10.4165	0.2401	9.37961	10.4136
8.06407	10.6103	9.3734	10.4063	0.203961	9.37638	10.4033
8.06759	10.6192	9.37014	10.3963	0.222874	9.37316	10.3933
8.07111	10.6156	9.36689	10.3867	0.228942	9.36995	10.3836
8.07464	10.576	9.36363	10.3774	0.198553	9.36673	10.3743
8.07816	10.5238	9.36038	10.3684	0.155352	9.36352	10.3653
8.08168	10.5155	9.35714	10.3597	0.155798	9.36032	10.3565
8.08521	10.4944	9.3539	10.3513	0.143089	9.35712	10.3481
8.08873	10.5157	9.35066	10.3432	0.172441	9.35392	10.34
8.09225	10.5124	9.34742	10.3354	0.176994	9.35073	10.3321
8.09577	10.5009	9.34419	10.3279	0.172988	9.34754	10.3245
8.0993	10.4585	9.34096	10.3207	0.137773	9.34436	10.3173
8.10282	10.4627	9.33774	10.3137	0.148989	9.34118	10.3103
8.10634	10.4907	9.33452	10.307	0.183692	9.33801	10.3035
8.10987	10.4738	9.3313	10.3006	0.173122	9.33484	10.2971
8.11339	10.4619	9.32809	10.2945	0.167393	9.33168	10.2909
8.11691	10.4675	9.32488	10.2886	0.178835	9.32852	10.285
8.12044	10.4783	9.32168	10.2831	0.1952	9.32537	10.2794
8.12396	10.5078	9.31848	10.2778	0.230097	9.32222	10.274
8.12748	10.5096	9.31528	10.2727	0.236924	9.31908	10.2689
8.131	10.4868	9.31209	10.2679	0.218898	9.31594	10.264
8.13453	10.4315	9.3089	10.2634	0.168147	9.31281	10.2595
8.13805	10.4254	9.30572	10.2591	0.166266	9.30969	10.2551
8.14157	10.4717	9.30254	10.2551	0.216584	9.30657	10.251
8.1451	10.5039	9.29936	10.2514	0.252542	9.30345	10.2473
8.14862	10.4954	9.29619	10.2479	0.24754	9.30034	10.2438
8.15214	10.4808	9.29302	10.2451	0.235715	9.29724	10.2409
8.15567	10.4814	9.28986	10.2422	0.239212	9.29414	10.2379
8.15919	10.484	9.2867	10.2395	0.244478	9.29105	10.2352
8.16271	10.4806	9.28355	10.2371	0.243507	9.28796	10.2327
8.16623	10.5021	9.2804	10.235	0.267159	9.28488	10.2305
8.16976	10.4898	9.27725	10.2332	0.256668	9.2818	10.2286
8.17328	10.466	9.27411	10.2316	0.234405	9.27874	10.227
8.1768	10.4478	9.27097	10.2303	0.217533	9.27567	10.2256
8.18033	10.4701	9.26784	10.2293	0.240815	9.27262	10.2245
8.18385	10.4957	9.26472	10.2286	0.267096	9.26957	10.2238
8.18737	10.4629	9.26159	10.2282	0.234755	9.26653	10.2233
8.1909	10.4418	9.25848	10.2281	0.213717	9.26349	10.223
8.19442	10.4297	9.25536	10.2283	0.201404	9.26046	10.2232
8.19794	10.434	9.25225	10.2288	0.205238	9.25744	10.2236
8.20146	10.4056	9.24915	10.2295	0.176103	9.25442	10.2243
8.20499	10.3764	9.24605	10.2307	0.145702	9.25142	10.2253
8.20851	10.3836	9.24296	10.2322	0.15147	9.24841	10.2267
8.21203	10.3884	9.23987	10.2339	0.154472	9.24542	10.2284
8.21556	10.4215	9.23679	10.2374	0.184096	9.24243	10.2317
8.21908	10.3856	9.23371	10.2399	0.145697	9.23945	10.2341
8.2226	10.3617	9.23063	10.2427	0.11901	9.23648	10.2369
8.22613	10.3831	9.22756	10.2466	0.136549	9.23352	10.2406
8.22965	10.4175	9.2245	10.2502	0.167279	9.23056	10.2441
8.23317	10.428	9.22144	10.2542	0.173801	9.22762	10.248
8.23669	10.4364	9.21839	10.2585	0.177901	9.22468	10.2522
[truncated: 2,289 more rows]

## Sheet: Figure 2a
cycle #	600C-48h		600C-32h		600C-18h		600C-18h		600C-12h		600C-6h		600C-3h
1	225.819	1	223.243	1	219.095	1	208.536	1	205.3	1	195.722	1	185.14
2	224.74	2	221.513	2	217.971	2	208.254	2	204.9	2	195.633	2	185.14
3	223.911	3	220.898	3	218.39	3	207.607	3	204.6	3	195.791	3	185.193
4	220.51	4	220.183	4	218.487	4	208.107	4	205	4	195.9	4	185.565
5	219.299	5	219.218	5	218.334	5	208.359	5	205.5	5	195.771	5	185.883
6	218.835	6	218.353	6	218.304	6	208.491	6	205.4	6	195.771	6	186.096
7	216.927	7	217.522	7	218.342	7	208.524	7	205.2	7	195.851	7	186.334
8	214.505	8	216.641	8	218.061	8	208.607	8	204.6	8	195.761	8	186.042
9	214.157	9	215.792	9	218.06	9	208.623	9	204.5	9	195.692	9	186.308
10	212.432	10	214.695	10	217.951	10	208.54	10	204.9	10	196.177	10	186.042
11	210.292	11	213.614	11	217.623	11	208.36	11	204.8	11	196.2	11	186.334
12	208.699	12	212.583	12	217.27	12	208.258	12	204.5	12	196.1	12	186.547
13	207.571	13	211.419	13	216.971	13	208.041	13	204.1	13	196.2	13	186.387
14	205.166	14	210.205	14	216.505	14	207.824	14	203.6	14	196.148	14	186.786
15	204.121	15	209.107	15	215.998	15	207.625	15	204.4	15	196.187	15	186.945
16	204.088	16	208.076	16	215.636	16	207.291	16	204.3	16	196.177	16	187.1
17	201.384	17	206.945	17	215.208	17	206.942	17	203.9	17	196.078	17	187.3
18	198.63	18	205.615	18	214.735	18	206.747	18	203.1	18	196.049	18	187.6
19	198.713	19	204.368	19	214.212	19	206.544	19	202.5	19	195.821	19	187.8
20	197.37	20	203.436	20	213.68	20	206.109	20	202.9	20	195.583	20	188.2
21	194.699	21	202.066	21	212.953	21	205.726	21	203.3	21	195.821	21	187.9
22	192.841	22	200.759	22	212.365	22	205.277	22	203.1	22	196.049	22	187.9
23	191.962	23	199.844	23	211.856	23	204.828	23	202.7	23	195.692	23	188.1
24	189.54	24	199.179	24	211.092	24	204.361	24	202.6	24	196.088	24	187.7
25	187.731	25	198.264	25	210.564	25	203.778	25	202.2	25	195.93	25	188.3
26	186.454	26	197.183	26	210.182	26	203.363	26	202.4	26	195.93	26	188
27	186.753	27	195.82	27	209.388	27	202.596	27	202.1	27	195.92	27	188
28	185.21	28	194.639	28	208.574	28	202.198	28	201.6	28	195.557	28	188.033
29	183.468	29	192.627	29	208.069	29	201.582	29	200.9	29	195.84	29	187.741
30	182.34	30	189.949	30	207.45	30	200.998	30	200.5	30	195.557	30	187.582
31	182.821	31	187.355	31	207.215	31	200.491	31	201	31	195.501	31	187.635
32	181.677	32	185.509	32	206.811	32	200.417	32	200.6	32	195.642	32	187.37
33	179.205	33	183.962	33	206.131	33	199.917	33	200.3	33	195.642	33	187.343
34	177.314	34	182.366	34	205.212	34	199.417	34	199.7	34	195.388	34	187.343
35	175.241	35	180.37	35	204.534	35	198.901	35	199.2	35	195.614	35	187.29
36	174.229	36	179.14	36	204.076	36	198.667	36	199.26	36	195.02	36	187.263
37	172.653	37	176.429	37	203.408	37	198.585	37	199.313	37	195.161	37	187.024
38	170.778	38	175.148	38	203.037	38	198.201	38	198.915	38	195.048	38	187.078
39	171.508	39	174.566	39	201.991	39	197.951	39	198.9	39	195.076	39	186.812
40	171.027	40	174.101	40	201.298	40	197.719	40	198.7	40	195.076	40	186.626
41	169.6	41	173.036	41	200.296	41	197.402	41	198.2	41	195.105	41	186.573
42	167.576	42	171.906	42	199.978	42	197.006	42	198.304	42	194.652	42	186.361
43	166.332	43	170.858	43	199.112	43	196.536	43	198.198	43	195.133	43	186.281
44	163.28	44	170.427	44	197.972	44	196.221	44	197.8	44	195.105	44	186.228
45	161.323	45	169.496	45	197.186	45	195.754	45	197.72	45	194.992	45	186.096
46	160.593	46	169.498	46	196.39	46	195.424	46	197.322	46	195.331	46	185.857
47	159.929	47	168.93	47	195.161	47	195.099	47	196.765	47	195.133	47	185.459
48	159.02	48	168.31	48	194.31	48	195.202	48	195.783	48	194.992	48	185.352
49	157.43	49	167.69	49	193.89	49	194.777	49	195.995	49	195.331	49	185.591
50	154.8	50	167.21	50	192.1	50	193.928	50	195.133	50	195.571	50	185.352

## Sheet: Figure 2b
Sintering time (h)	Discharge capacity (mAh/g)	Capacity retention (%)	Rocksalt fraction (%)
3	185.14	100.115	23.86
6	195.722	99.9228	12.3
12	205.3	95.0477	8.64
18	208.536	92.995	6.75
36	219.095	87.6787	3.32
48	223.243	74.9005	1.36

## Sheet: Figure 2c
	Specific discharge capacity of s-LNO		Specific discharge capacity of 600C-6h		Specific energy of 600C-6h
1	209	1	191.156	1	737.519
2	207.575	2	190.378	2	734.466
3	205.9	3	190.083	3	733.279
4	204.6	4	190.291	4	734.034
5	203.4	5	190.291	5	733.985
6	202.2	6	189.516	6	730.949
7	200.9	7	189.945	7	732.553
8	199.9	8	189.375	8	730.305
9	198.867	9	190.464	9	734.457
10	197.735	10	189.945	10	732.407
11	196.85	11	189.858	11	732.024
12	194.998	12	190.724	12	735.311
13	194.306	13	190.637	13	734.929
14	193.7	14	189.426	14	730.211
15	192.922	15	190.118	15	732.83
16	192.403	16	190.204	16	733.115
17	191.884	17	189.599	17	730.732
18	191.624	18	188.561	18	726.682
19	191.018	19	190.81	19	735.302
20	190.672	20	190.118	20	732.586
21	190.672	21	189.685	21	730.87
22	190.067	22	190.551	22	734.155
23	189.548	23	190.81	23	735.106
24	188.423	24	190.84	24	735.172
25	186.952	25	190.94	25	735.508
26	186.952	26	190.53	26	733.88
27	186.347	27	190.41	27	733.369
28	186.26	28	190.413	28	733.331
29	185.914	29	190.366	29	733.101
30	185.568	30	190.46	30	733.415
31	185.655	31	189.941	31	731.368
32	185.049	32	190.366	32	732.954
33	184.79	33	190.696	33	734.177
34	184.444	34	190.554	34	733.583
35	184.184	35	190.035	35	731.536
36	183.838	36	189.941	36	731.124
37	183.665	37	189.752	37	730.349
38	183.319	38	189.28	38	728.484
39	182.021	39	190.035	39	731.341
40	182.454	40	189.847	40	730.566
41	181.243	41	189.564	41	729.427
42	182.367	42	189.799	42	730.287
43	181.07	43	190.13	43	731.509
44	181.589	44	190.413	44	732.549
45	180.378	45	190.13	45	731.411
46	179.512	46	189.941	46	730.636
47	179.599	47	189.658	47	729.499
48	178.042	48	189.941	48	730.539
49	178.907	49	189.847	49	730.127
50	180.724	50	189.564	50	728.99
51	179.08	51	189.752	51	729.667
52	180.566	52	189.847	52	729.981
53	180.354	53	190.083	53	730.839
54	180.071	54	189.328	54	727.888
55	179.009	55	189.705	55	729.29
56	178.549	56	190.224	56	731.237
57	177.593	57	188.808	57	725.747
58	177.274	58	190.838	58	733.497
59	176.602	59	189.705	59	729.096
60	175.717	60	189.186	60	727.052
61	175.717	61	189.328	61	727.548
62	174.442	62	189.988	62	730.038
63	173.7	63	189.941	63	729.807
64	173.2	64	189.516	64	728.127
65	172.4	65	189.705	65	728.803
66	172	66	189.658	66	728.574
67	171.4	67	189.847	67	729.25
68	170.9	68	189.233	68	726.845
69	170.4	69	189.422	69	727.521
70	170.1	70	188.808	70	725.117
71	169.4	71	189.799	71	728.874
72	168.9	72	189.186	72	726.469
73	168.4	73	189.516	73	727.689
74	168	74	189.705	74	728.365
75	167.3	75	189.658	75	728.135
76	166.8	76	189.422	76	727.181
77	166.5	77	189.705	77	728.219
78	165.9	78	189.894	78	728.895
79	165.5	79	189.422	79	727.035
80	165	80	189.705	80	728.073
81	164.3	81	188.573	81	723.678
82	163.8	82	189.233	82	726.165
83	163.4	83	188.761	83	724.306
84	163.5	84	189.139	84	725.706
85	163.3	85	188.573	85	723.484
86	162.7	86	188.289	86	722.35
87	162.2	87	188.101	87	721.577
88	161.9	88	188.997	88	724.968
89	161.8	89	188.62	89	723.472
90	161.7	90	188.761	90	723.966
91	161.4	91	189.044	91	725.004
92	160.7	92	189.328	92	726.041
93	160.6	93	188.761	93	723.821
94	159.9	94	188.95	94	724.496
95	159.9	95	188.053	95	721.01
96	159.4	96	187.77	96	719.876
97	158.8	97	187.959	97	720.552
98	157.8	98	188.808	98	723.76
99	157.3	99	188.808	99	723.711
100	157.2	100	187.959	100	720.407
101	157.3	101	188.478	101	722.348
102	156.9	102	188.903	102	723.927
103	156.3	103	188.714	103	723.156
104	156	104	188.525	104	722.384
105	155.6	105	188.195	105	721.07
106	154.6	106	188.525	106	722.287
107	154.7	107	188.525	107	722.239
108	154.8	108	188.053	108	720.383
109	154.7	109	188.761	109	723.046
110	154.8	110	188.573	110	722.274
111	154.3	111	188.337	111	721.322
112	154.2	112	188.667	112	722.539
113	153.8	113	188.667	113	722.49
114	153.6	114	188.997	114	723.707
115	153.5	115	187.582	115	718.238
116	153.6	116	189.233	116	724.513
117	153.5	117	187.865	117	719.226
118	153.5	118	187.676	118	718.455
119	153	119	188.006	119	719.671
120	152.8	120	188.242	120	720.526
121	152.5	121	188.148	121	720.116
122	152	122	188.384	122	720.971
123	151.8	123	188.667	123	722.006
124	151.2	124	188.384	124	720.874
125	150.9	125	187.629	125	717.937
126	150.3	126	188.053	126	719.514
127	150.3	127	187.487	127	717.299
128	149.9	128	187.582	128	717.612
129	149.3	129	187.251	129	716.3
130	149.3	130	187.251	130	716.252
131	148.7	131	187.251	131	716.204
132	148.5	132	187.251	132	716.156
133	148	133	187.44	133	716.83
134	147.8	134	187.723	134	717.864
135	147.4	135	187.865	135	718.358
136	147.5	136	187.629	136	717.407
137	147.1	137	187.77	137	717.9
138	146.8	138	186.874	138	714.424
139	146.5	139	187.487	139	716.722
140	146.5	140	187.77	140	717.756
141	146.4	141	187.676	141	717.347
142	146.2	142	187.298	142	715.856
143	145.7	143	187.157	143	715.267
144	145.5	144	187.44	144	716.301
145	145.3	145	187.204	145	715.351
146	144.7	146	187.11	146	714.942
147	144.3	147	187.015	147	714.534
148	144	148	187.487	148	716.288
149	143.6	149	187.251	149	715.339
150	143.3	150	187.723	150	717.093
151	143	151	187.77	151	717.225
152	142.5	152	188.478	152	719.881
153	142.6	153	187.959	153	717.85
154	142.2	154	186.732	154	713.116
155	141.9	155	187.676	155	716.672
156	141.4	156	186.024	156	710.318
157	141	157	186.779	157	713.153
158	140.8	158	187.582	158	716.167
159	140.5	159	185.977	159	709.994
160	140.3	160	186.213	160	710.847
161	140.2	161	186.685	161	712.601
162	139.6	162	186.874	162	713.273
163	139.4	163	186.732	163	712.685
164	139.4	164	187.063	164	713.898
165	139.3	165	186.732	165	712.589
166	138.9	166	186.543	166	711.821
167	138.9	167	186.308	167	710.873
168	138.5	168	186.166	168	710.285
169	138.6	169	185.788	169	708.797
170	138.8	170	185.647	170	708.209
171	138.8	171	185.317	171	706.901
172	138.5	172	186.496	172	711.354
173	138.2	173	185.553	173	707.706
174	138.4	174	185.883	174	708.918
175	138.1	175	186.355	175	710.67
176	137.8	176	186.779	176	712.242
177	137.6	177	186.213	177	710.035
178	137.5	178	186.308	178	710.347
179	137.2	179	186.827	179	712.278
180	137.2	180	186.449	180	710.791
181	136.9	181	185.883	181	708.584
182	136.9	182	185.128	182	705.659
183	136.6	183	184.986	183	705.071
184	136.5	184	185.081	184	705.384
185	136.3	185	185.977	185	708.753
186	135.7	186	185.836	186	708.166
187	135.6	187	186.119	187	709.197
188	135.8	188	186.308	188	709.868
189	135.3	189	186.543	189	710.719
190	135.2	190	186.732	190	711.391
191	134.9	191	185.93	191	708.287
192	134.6	192	186.119	192	708.958
193	134.6	193	186.072	193	708.731
194	134.3	194	186.496	194	710.3
195	134.3	195	186.166	195	708.994
196	133.6	196	186.591	196	710.564
197	133.7	197	186.449	197	709.977
198	133.7	198	186.449	198	709.929
199	133.7	199	186.119	199	708.624
200	133.4	200	185.505	200	706.24
201	133.4	201	184.797	201	703.498
202	133.2	202	185.505	202	706.145
203	133.1	203	185.788	203	707.175
204	132.4	204	185.977	204	707.846
205	132.7	205	185.364	205	705.463
206	132.5	206	184.467	206	702.004
207	132.2	207	186.119	207	708.241
208	131.9	208	185.505	208	705.859
209	132.1	209	185.458	209	705.632
210	131.8	210	185.175	210	704.507
211	131.5	211	185.505	211	705.717
212	131.4	212	184.656	212	702.438
213	131.2	213	184.986	213	703.647
214	131	214	184.656	214	702.343
215	130.9	215	184.562	215	701.937
216	130.9	216	184.656	216	702.248
217	130.7	217	185.081	217	703.816
218	130.3	218	184.278	218	700.718
219	129.9	219	186.119	219	707.668
220	129.8	220	185.364	220	704.75
221	129.8	221	184.845	221	702.729
222	129.3	222	185.411	222	704.834
223	128.9	223	185.033	223	703.351
224	128.9	224	185.411	224	704.739
225	128.8	225	185.93	225	706.664
226	128.5	226	185.93	226	706.616
227	128.3	227	185.93	227	706.569
228	128.2	228	185.317	228	704.19
229	128.2	229	185.269	229	703.963
230	128.2	230	185.411	230	704.453
231	127.8	231	186.024	231	706.736
232	127.6	232	185.081	232	703.103
233	127.6	233	185.269	233	703.773
234	127.6	234	185.6	234	704.98
235	127.6	235	185.553	235	704.753
236	127.3	236	185.364	236	703.988
237	127.3	237	185.033	237	702.686
238	126.9	238	184.656	238	701.205
239	126.7	239	184.467	239	700.441
240	126.5	240	185.269	240	703.44
241	126.1	241	183.854	241	698.018
242	126.1	242	184.514	242	700.478
243	125.4	243	184.42	243	700.073
244	125.3	244	184.42	244	700.025
245	125.4	245	184.845	245	701.59
246	125	246	184.42	246	699.931
247	124.7	247	185.317	247	703.286
248	124.7	248	184.703	248	700.91
249	124.4	249	184.609	249	700.505
250	124.6	250	185.128	250	702.427
251	124.1	251	184.514	251	700.052
252	124	252	185.033	252	701.974
253	123.8	253	183.665	253	696.735
254	123.7	254	184.986	254	701.7
255	123.8	255	185.033	255	701.831
256	123.3	256	184.892	256	701.247
257	123.3	257	184.845	257	701.021
258	122.9	258	185.081	258	701.868
259	123	259	185.411	259	703.073
260	122.2	260	184.845	260	700.878
261	122.2	261	184.939	261	701.189
262	122.5	262	184.986	262	701.32
263	122.1	263	184.609	263	699.841
264	122	264	184.986	264	701.225
265	121.6	265	185.458	265	702.966
266	121.5	266	184.09	266	697.732
267	121.2	267	184.892	267	700.725
268	121.3	268	184.609	268	699.605
269	121.3	269	185.458	269	702.776
270	120.9	270	184.609	270	699.51
271	120.9	271	184.75	271	699.999
272	120.6	272	183.759	272	696.197
273	120.4	273	184.467	273	698.831
274	120.1	274	184.939	274	700.571
275	119.9	275	183.759	275	696.055
276	119.7	276	184.09	276	697.259
277	119.6	277	183.571	277	695.246
278	119.4	278	182.438	278	690.91
279	119.3	279	184.09	279	697.118
280	119.4	280	184.939	280	700.287
281	119	281	183.995	281	696.666
282	118.7	282	183.476	282	694.653
283	118.6	283	183.193	283	693.534
284	118.7	284	183.948	284	696.345
285	118.4	285	182.721	285	691.654
286	118.3	286	183.759	286	695.537
287	118.1	287	183.995	287	696.382
288	117.9	288	182.957	288	692.406
289	117.6	289	182.816	289	691.824
290	117.5	290	183.287	290	693.562
291	117.5	291	184.09	291	696.551
292	116.9	292	184.562	292	698.289
293	116.9	293	184.042	293	696.277
294	117	294	182.957	294	692.124
295	116.5	295	184.326	295	697.254
296	116.3	296	184.467	296	697.742
297	116.5	297	184.42	297	697.516
298	116.3	298	184.231	298	696.755
299	115.9	299	183.618	299	694.388
300	116	300	183.948	300	695.59
		301	184.09	301	696.078
		302	184.59	302	697.922
		303	184.52	303	697.61
		304	183.99	304	695.559
		305	184.467	305	697.316
		306	183.854	306	694.95
		307	183.17	307	692.318
		308	183.06	308	691.856
		309	183.146	309	692.133
		310	183.32	310	692.744
		311	183.12	311	691.941
		312	183.51	312	693.368
		313	183.24	313	692.302
		314	183.523	314	693.324
		315	183.335	315	692.564
		316	183.287	316	692.339
		317	183.665	317	693.718
		318	182.627	318	689.75
		319	183.146	319	691.663
		320	183.335	320	692.329
		321	183.523	321	692.995
		322	183.571	322	693.126
		323	183.193	323	691.653
		324	183.382	324	692.319
		325	183.807	325	693.875
		326	183.81	326	693.841
		327	183.53	327	692.737
		328	183.61	328	692.992
		329	182.97	329	690.529
		330	182.58	330	689.009
		331	183.335	331	691.811
		332	183.146	332	691.052
		333	182.816	333	689.759
		334	182.68	334	689.2
		335	182.58	335	688.775
		336	182.816	336	689.618
		337	182.91	337	689.927
		338	182.485	338	688.278
		339	181.99	339	686.364
		340	182.44	340	688.014
		341	182.438	341	687.96
		342	182.674	342	688.803
		343	182.532	343	688.222
		344	182.532	344	688.175
		345	182.721	345	688.84
		346	182.91	346	689.504
		347	183.099	347	690.169
		348	183.052	348	689.944
		349	182.816	349	689.008
		350	182.485	350	687.716
		351	182.77	351	688.742
		352	182.67	352	688.319
		353	182.768	353	688.642
		354	182.485	354	687.529
		355	182.155	355	686.237
		356	182.249	356	686.546
		357	181.966	357	685.433
		358	181.683	358	684.32
		359	181.541	359	683.74
		360	181.872	360	684.937
		361	181.683	361	684.18
		362	181.73	362	684.311
		363	181.211	363	682.31
		364	181.211	364	682.263
		365	180.834	365	680.796
		366	180.645	366	680.039
		367	180.692	367	680.17
		368	180.786	368	680.479
		369	180.739	369	680.255
		370	180.54	370	679.458
		371	181.258	371	682.115
		372	181.494	372	682.957
		373	181.447	373	682.732
		374	181.541	374	683.041
		375	181.683	375	683.527
		376	181.73	376	683.658
		377	181.777	377	683.789
		378	181.4	378	682.322
		379	181.306	379	681.92
		380	181.258	380	681.696
		381	180.645	381	679.343
		382	180.786	382	679.829
		383	181.022	383	680.67
		384	181.022	384	680.623
		385	180.598	385	678.98
		386	180.881	386	679.998
		387	180.928	387	680.129
		388	180.739	388	679.373
		389	180.409	389	678.085
		390	180.267	390	677.507
		391	180.267	391	677.461
		392	179.748	392	675.464
		393	180.22	393	677.191
		394	179.796	394	675.549
		395	179.654	395	674.971
		396	180.031	396	676.343
		397	180.409	397	677.715
		398	180.315	398	677.314
		399	180.17	399	676.725
		400	180.315	400	677.221
		401	180.503	401	677.884
		402	180.786	402	678.901
		403	180.739	403	678.677
		404	180.928	404	679.34
		405	181.07	405	679.825
		406	180.786	406	678.715
		407	181	407	679.47
		408	180.59	408	677.885
		409	180.692	409	678.222
		410	180.59	410	677.792
		411	180.315	411	676.712
		412	179.86	412	674.96
		413	180.22	413	676.265
		414	180.173	414	676.042
		415	180.173	415	675.996
		416	179.748	416	674.356
		417	180.22	417	676.08
		418	180.551	418	677.273
		419	180.362	419	676.519
		420	180.456	420	676.827
		421	180.503	421	676.957
		422	180.22	422	675.849
		423	180.173	423	675.626
		424	180.267	424	675.934
		425	180.079	425	675.18
		426	179.984	426	674.779
		427	179.6	427	673.293
		428	179.748	428	673.803
		429	180.031	429	674.818
		430	179.748	430	673.71
		431	180.645	431	677.024
		432	180.692	432	677.155
		433	180.834	433	677.639
		434	180.503	434	676.355
		435	180.503	435	676.309
		436	180.739	436	677.146
		437	181.022	437	678.16
		438	180.503	438	676.17
		439	180.74	439	677.01
		440	180.22	440	675.016
		441	180.031	441	674.263
		442	180.2	442	674.848
		443	179.89	443	673.641
		444	179.89	444	673.594
		445	179.22	445	671.04
		446	179.45	446	671.855
		447	179.701	447	672.749
		448	179.701	448	672.703
		449	179.135	449	670.537
		450	179.041	450	670.138
		451	178.81	451	669.23
		452	178.616	452	668.457
		453	179.19	453	670.56
		454	179.088	454	670.131
		455	179.843	455	672.91
		456	179.89	456	673.04
		457	179.56	457	671.758
		458	179.796	458	672.595
		459	179.843	459	672.725
		460	179.796	460	672.503
		461	179.843	461	672.633
		462	179.748	462	672.234
		463	179.843	463	672.541
		464	179.796	464	672.318
		465	179.984	465	672.978
		466	179.796	466	672.226
		467	179.89	467	672.532
		468	179.796	468	672.133
		469	180.409	469	674.38
		470	180.551	470	674.863
		471	180.362	471	674.111
		472	180.551	472	674.77
		473	180.126	473	673.137
		474	180.031	474	672.738
		475	180.126	475	673.045
		476	180.031	476	672.646
		477	180.22	477	673.305
		478	180.031	478	672.553
		479	179.56	479	670.744
		480	179.465	480	670.346
		481	179.984	481	672.238
		482	179.89	482	671.84
		483	179.796	483	671.441
		484	179.796	484	671.395
		485	179.56	485	670.468
		486	179.418	486	669.893
		487	179.512	487	670.199
		488	179.418	488	669.801
		489	179.701	489	670.812
		490	179.465	490	669.885
		491	179.607	491	670.367
		492	179.418	492	669.617
		493	179.607	493	670.275
		494	178.852	494	667.412
		495	178.946	495	667.718
		496	178.569	496	666.263
		497	179.135	497	668.33
		498	179.135	498	668.284
		499	179.418	499	669.294
		500	179.607	500	669.952
		501	179.324	501	668.85
		502	179.135	502	668.1
		503	179.418	503	669.11
		504	179.654	504	669.944
		505	179.418	505	669.018
		506	179.229	506	668.268
		507	179.276	507	668.398
		508	179.418	508	668.88
		509	179.512	509	669.186
		510	179.371	510	668.612
		511	179.135	511	667.686
		512	179.512	512	669.047
		513	179.229	513	667.946
		514	179.088	514	667.373
		515	178.852	515	666.447
		516	179.088	516	667.281
		517	179.088	517	667.235
		518	178.757	518	665.958
		519	178.663	519	665.561
		520	178.38	520	664.46
		521	178.852	521	666.172
		522	178.427	522	664.544
		523	178.616	523	665.201
		524	178.67	524	665.357
		525	178.427	525	664.407
		526	178.333	526	664.01
		527	178.333	527	663.964
		528	178.43	528	664.28
		529	177.98	529	662.559
		530	178.58	530	664.747
		531	178.333	531	663.781
		532	178.59	532	664.693
		533	178.144	533	662.987
		534	178.5	534	664.266
		535	178.333	535	663.598
		536	178.002	536	662.323
		537	177.483	537	660.346
		538	177.672	538	661.003
		539	177.389	539	659.904
		540	177.153	540	658.98
		541	177.342	541	659.637
		542	176.55	542	656.647
		543	177.17	543	658.907
		544	177.55	544	660.275
		545	177.53	545	660.157
		546	178.097	546	662.217
		547	177.766	547	660.943
		548	177.719	548	660.722
		549	177.53	549	659.975
		550	177.955	550	661.508
		551	177.814	551	660.936
		552	177.719	552	660.539
		553	177.719	553	660.494
		554	177.53	554	659.747
		555	177.53	555	659.701
		556	177.861	556	660.883
		557	177.672	557	660.136
		558	178.144	558	661.844
		559	177.625	559	659.869
		560	178.191	560	661.927
		561	178.285	561	662.232
		562	177.766	562	660.258
		563	178.144	563	661.615
		564	177.814	564	660.342
		565	177.106	565	657.668
		566	177.625	566	659.55
		567	177.53	567	659.154
		568	177.54	568	659.144
		569	177.23	569	657.948
		570	177.625	570	659.368
		571	177.389	571	658.447
		572	177.625	572	659.277
		573	177.672	573	659.406
		574	177.389	574	658.31
		575	177.19	575	657.526
		576	176.964	576	656.643
		577	177.43	577	658.326
		578	177.389	578	658.128
		579	177.059	579	656.857
		580	177.059	580	656.811
		581	177.106	581	656.941
		582	177.153	582	657.071
		583	177.22	583	657.274
		584	176.84	584	655.819
		585	177.153	585	656.934
		586	176.445	586	654.264
		587	176.75	587	655.349
		588	176.917	588	655.923
		589	176.17	589	653.108
		590	176.681	590	654.957
		591	176.917	591	655.787
		592	177.106	592	656.441
		593	177.153	593	656.57
		594	177.342	594	657.224
		595	177.483	595	657.703
		596	177.153	596	656.434
		597	177.53	597	657.787
		598	176.587	598	654.245
		599	177.011	599	655.773
		600	176.917	600	655.378
		601	177.153	601	656.206
		602	177.011	602	655.637
		603	177.2	603	656.29
		604	177.153	604	656.07
		605	177.436	605	657.073
		606	176.78	606	654.598
		607	177.011	607	655.409
		608	176.728	608	654.316
		609	176.587	609	653.746
		610	175.83	610	650.9
		611	176.75	611	654.26
		612	176.7	612	654.03
		613	177.04	613	655.243
		614	175.84	614	650.756
		615	176	615	651.303
		616	176.162	616	651.857
		617	176.587	617	653.384
		618	176.068	618	651.418
		619	176.39	619	652.565
		620	176.917	620	654.47
		621	176.398	621	652.504
		622	177.19	622	655.388
		623	177.01	623	654.677
		624	176.775	624	653.764
		625	176.445	625	652.498
		626	176.634	626	653.15
		627	176.492	627	652.581
		628	176.775	628	653.583
		629	176.54	629	652.665
		630	176.25	630	651.55
		631	176.775	631	653.447
		632	177.059	632	654.448
		633	176.81	633	653.484
		634	176.775	634	653.311
		635	176.86	635	653.578
		636	176.17	636	650.983
		637	176.398	637	651.78
		638	175.785	638	649.468
		639	176.115	639	650.643
		640	176.115	640	650.598
		641	175.879	641	649.681
		642	175.643	642	648.764
		643	175.737	643	649.068
		644	176.36	644	651.323
		645	176.162	645	650.546
		646	175.973	646	649.804
		647	175.69	647	648.713
		648	176.54	648	651.804
		649	176.209	649	650.539
		650	176.209	650	650.494
		651	175.596	651	648.185
		652	175.879	652	649.184
		653	175.832	653	648.965
		654	175.407	654	647.353
		655	175.879	655	649.049
		656	175.36	656	647.088
		657	175.313	657	646.869
		658	175.879	658	648.914
		659	175.029	659	645.735
		660	175.313	660	646.734
		661	174.935	661	645.297
		662	174.746	662	644.556
		663	175.124	663	645.903
		664	175.313	664	646.554
		665	175.313	665	646.509
		666	175.313	666	646.464
		667	175.265	667	646.245
		668	174.51	668	643.417
		669	174.51	669	643.372
		670	174.605	670	643.675
		671	175.44	671	646.709
		672	175.029	672	645.151
		673	175.06	673	645.218
		674	175.029	674	645.061
		675	175.218	675	645.712
		676	175.218	676	645.667
		677	175.265	677	645.795
		678	175.501	678	646.62
		679	175.171	679	645.358
		680	175.077	680	644.965
		681	175.454	681	646.311
		682	175.265	682	645.57
		683	175.596	683	646.742
		684	175.549	684	646.523
		685	175.973	685	648.042
		686	175.454	686	646.086
		687	175.454	687	646.041
		688	174.982	688	644.258
		689	175.218	689	645.082
		690	174.935	690	643.995
		691	175.171	691	644.818
		692	175.36	692	645.468
		693	175.077	693	644.381
		694	174.982	694	643.989
		695	174.558	695	642.381
		696	174.18	696	640.947
		697	173.708	697	639.166
		698	175.124	698	644.33
		699	174.794	699	643.07
		700	174.982	700	643.719
		701	175.36	701	645.063
		702	174.935	702	643.456
		703	175.313	703	644.799
		704	174.369	704	641.283
		705	174.558	705	641.933
		706	174.463	706	641.541
		707	174.888	707	643.058
		708	174.699	708	642.319
		709	174.794	709	642.621
		710	173.944	710	639.453
		711	174.699	711	642.184
		712	174.841	712	642.66
		713	174.322	713	640.707
		714	174.558	714	641.529
		715	174.322	715	640.618
		716	174.18	716	640.053
		717	174.369	717	640.701
		718	174.086	718	639.616
		719	174.322	719	640.439
		720	173.708	720	638.14
		721	173.85	721	638.616
		722	174.086	722	639.438
		723	172.953	723	635.233
		724	173.378	724	636.749
		725	173.85	725	638.437
		726	173.944	726	638.739
		727	173.425	727	636.788
		728	173.425	728	636.744
		729	172.623	729	633.754
		730	172.764	730	634.23
		731	173.425	731	636.61
		732	173.095	732	635.353
		733	173.661	733	637.387
		734	172.953	734	634.745
		735	173.472	735	636.605
		736	173.331	736	636.041
		737	173.378	737	636.17
		738	171.962	738	630.932
		739	173.095	739	635.042
		740	172.859	740	634.132
		741	172.717	741	633.569
		742	173	742	634.563
		743	173.472	743	636.249
		744	173.189	744	635.166
		745	173.567	745	636.506
		746	173.095	746	634.731
		747	172.576	747	632.784
		748	172.764	748	633.431
		749	173.567	749	636.328
		750	174.086	750	638.186
		751	173.331	751	635.374
		752	173.142	752	634.638
		753	173	753	634.074
		754	172.764	754	633.165
		755	173.378	755	635.369
		756	173	756	633.941
		757	173.331	757	635.107
		758	173.661	758	636.273
		759	172.151	759	630.696
		760	173.708	760	636.357
		761	172.576	761	632.163
		762	172.34	762	631.255
		763	173.661	763	636.05
		764	172.293	764	630.994
		765	173.095	765	633.887
		766	172.953	766	633.324
		767	172.717	767	632.416
		768	173	768	633.408
		769	174.086	769	637.337
		770	173.284	770	634.356
		771	172.67	771	632.066
		772	172.67	772	632.022
		773	172.198	773	630.25
		774	172.67	774	631.933
		775	172.906	775	632.752
		776	173	776	633.053
		777	172.104	777	629.728
		778	172.859	778	632.446
		779	171.962	779	629.122
		780	172.198	780	629.941
		781	172.151	781	629.724
		782	172.623	782	631.406
		783	173	783	632.742
		784	172.717	784	631.662
		785	171.821	785	628.339
		786	172.764	786	631.746
		787	172.151	787	629.459
		788	172.623	788	631.14
		789	172.009	789	628.853
		790	172.198	790	629.499
		791	172.293	791	629.799
		792	173.189	792	633.032
		793	172.34	793	629.883
		794	172.717	794	631.219
		795	171.632	795	627.208
		796	171.538	796	626.819
		797	171.726	797	627.465
		798	170.688	798	623.628
		799	171.207	799	625.481
		800	171.538	800	626.643
		801	171.443	801	626.255
		802	172.764	802	631.037
		803	172.576	803	630.303
		804	171.726	804	627.156
		805	172.387	805	629.525
		806	171.302	806	625.518
		807	172.151	807	628.575
		808	172.387	808	629.392
		809	171.774	809	627.108
		810	172.34	810	629.131
		811	171.16	811	624.781
		812	173	812	631.454
		813	171.962	813	627.621
		814	172.104	814	628.093
		815	171.774	815	626.844
		816	171.774	816	626.8
		817	171.396	817	625.378
		818	171.349	818	625.162
		819	171.302	819	624.946
		820	170.735	820	622.836
		821	171.679	821	626.235
		822	171.207	822	624.47
		823	171.018	823	623.737
		824	170.263	824	620.94
		825	169.933	825	619.692
		826	171.632	826	625.843
		827	170.405	827	621.325
		828	171.302	828	624.55
		829	171.302	829	624.506
		830	171.113	830	623.774
		831	170.735	831	622.354
		832	171.207	832	624.03
		833	171.774	833	626.05
		834	172.009	834	626.866
		835	171.066	835	623.383
		836	171.302	836	624.198
		837	171.16	837	623.639
		838	171.113	838	623.423
		839	171.302	839	624.066
		840	170.735	840	621.96
		841	171.066	841	623.119
		842	170.122	842	619.638
		843	170.735	843	621.828
		844	171.254	844	623.675
		845	170.169	845	619.678
		846	171.16	846	623.243
		847	170.263	847	619.935
		848	170.122	848	619.376
		849	170.216	849	619.676
		850	170.594	850	621.006
		851	169.744	851	617.87
		852	170.83	852	621.777
		853	170.547	853	620.703
		854	170.924	854	622.033
		855	170.924	855	621.989
		856	170.783	856	621.43
		857	170.971	857	622.073
		858	170.877	858	621.686
		859	171.396	859	623.53
		860	170.735	860	621.083
		861	171.396	861	623.442
		862	170.735	862	620.995
		863	171.113	863	622.325
		864	170.499	864	620.05
		865	170.405	865	619.663
		866	169.65	866	616.874
		867	170.83	867	621.119
		868	170.358	868	619.36
		869	171.302	869	622.747
		870	170.263	870	618.929
		871	170.405	871	619.4
		872	170.452	872	619.528
		873	170.263	873	618.798
		874	170.358	874	619.098
		875	170.358	875	619.054
		876	170.499	876	619.525
		877	170.499	877	619.481
		878	170.405	878	619.094
		879	170.028	879	617.679
		880	170.641	880	619.864
		881	170.075	881	617.763
		882	170.547	882	619.433
		883	170.311	883	618.533
		884	170.499	884	619.174
		885	170.358	885	618.617
		886	170.547	886	619.258
		887	170.122	887	617.672
		888	169.98	888	617.115
		889	170.216	889	617.928
		890	170.216	890	617.884
		891	169.839	891	616.47
		892	169.98	892	616.94
		893	170.216	893	617.753
		894	170.169	894	617.538
		895	170.216	895	617.666
		896	170.169	896	617.451
		897	169.744	897	615.866
		898	169.98	898	616.678
		899	170.122	899	617.148
		900	170.169	900	617.276
		901	169.98	901	616.548
		902	170.075	902	616.846
		903	170.358	903	617.829
		904	169.744	904	615.561
		905	169.367	905	614.149
		906	169.461	906	614.447
		907	169.933	907	616.115
		908	169.933	908	616.071
		909	169.744	909	615.343
		910	170.594	910	618.379
		911	170.028	911	616.282
		912	169.839	912	615.555
		913	169.933	913	615.853
		914	169.933	914	615.809
		915	169.225	915	613.201
		916	169.414	916	613.841
		917	169.178	917	612.943
		918	169.178	918	612.9
		919	168.848	919	611.66
		920	168.612	920	610.762
		921	168.895	921	611.744
		922	169.367	922	613.409
		923	169.037	923	612.17
		924	170.216	924	616.398
		925	168.942	925	611.741
		926	169.178	926	612.552
		927	169.131	927	612.338
		928	168.942	928	611.611
		929	168.234	929	609.005
		930	168.753	930	610.841
		931	167.951	931	607.894
		932	168.612	932	610.242
		933	168.706	933	610.54
		934	168.895	934	611.18
		935	168.565	935	609.942
		936	168.659	936	610.24
		937	168.753	937	610.538
		938	168.895	938	611.007
		939	168.895	939	610.963
		940	169.367	940	612.627
		941	168.942	941	611.047
		942	168.895	942	610.833
		943	169.367	943	612.496
		944	169.037	944	611.259
		945	169.131	945	611.556
		946	169.414	946	612.537
		947	169.414	947	612.493
		948	168.895	948	610.573
		949	168.518	949	609.165
		950	168.706	950	609.804
		951	168.801	951	610.102
		952	168.518	952	609.035
		953	168.895	953	610.356
		954	168.801	954	609.972
		955	168.282	955	608.053
		956	168.612	956	609.203
		957	168.565	957	608.99
		958	167.998	958	606.901
		959	168.329	959	608.051
		960	168.187	960	607.496
		961	168.518	961	608.646
		962	168.376	962	608.092
		963	168.282	963	607.708
		964	168.234	964	607.494
		965	168.282	965	607.621
		966	167.904	966	606.215
		967	168.234	967	607.364
		968	168.423	968	608.003
		969	167.857	969	605.915
		970	168.942	970	609.79
		971	168.282	971	607.362
		972	168.706	972	608.851
		973	167.857	973	605.743
		974	168.329	974	607.403
		975	168.565	975	608.211
		976	168.046	976	606.295
		977	167.81	977	605.4
		978	167.998	978	606.038
		979	168.612	979	608.208
		980	167.291	980	603.399
		981	168.234	981	606.76
		982	167.007	982	602.292
		983	167.055	983	602.419
		984	167.102	984	602.547
		985	167.715	985	604.715
		986	168.518	986	607.565
		987	167.998	987	605.65
		988	167.338	988	603.225
		989	167.102	989	602.332
		990	166.819	990	601.269
		991	166.677	991	600.716
		992	167.432	992	603.394
		993	167.196	993	602.501
		994	167.762	994	604.498
		995	168.282	995	606.325
		996	167.857	996	604.752
		997	167.715	997	604.199
		998	167.432	998	603.136
		999	167.857	999	604.623
		1000	167.527	1000	603.39
		1001	167.102	1001	601.817
		1002	167.102	1002	601.774
		1003	167.668	1003	603.771
		1004	166.63	1004	599.99
		1005	167.196	1005	601.986
		1006	166.63	1006	599.904
		1007	167.149	1007	601.73
		1008	166.819	1008	600.498
		1009	167.102	1009	601.474
		1010	166.724	1010	600.073
		1011	167.243	1011	601.898
		1012	167.479	1012	602.704
		1013	167.196	1013	601.642
		1014	166.96	1014	600.75
		1015	166.677	1015	599.689
		1016	166.724	1016	599.816
		1017	167.621	1017	602.998
		1018	167.432	1018	602.276
		1019	166.819	1019	600.027
		1020	167.621	1020	602.869
		1021	166.677	1021	599.432
		1022	166.866	1022	600.068
		1023	167.621	1023	602.74
		1024	166.63	1024	599.134
		1025	166.394	1025	598.243
		1026	166.205	1026	597.522
		1027	166.583	1027	598.836
		1028	166.488	1028	598.454
		1029	166.252	1029	597.563
		1030	166.583	1030	598.708
		1031	167.007	1031	600.191
		1032	167.007	1032	600.148
		1033	166.724	1033	599.088
		1034	167.007	1034	600.063
		1035	166.347	1035	597.646
		1036	164.978	1036	592.687
		1037	165.922	1037	596.035
		1038	165.403	1038	594.128
		1039	166.59	1039	598.349
		1040	166.3	1040	597.263
		1041	166.677	1041	598.576
		1042	165.497	1042	594.297
		1043	166.158	1043	596.627
		1044	166.394	1044	597.431
		1045	166.205	1045	596.711
		1046	166.347	1046	597.177
		1047	166.347	1047	597.134
		1048	166.252	1048	596.752
		1049	165.969	1049	595.694
		1050	166.819	1050	598.699
		1051	165.875	1051	595.27
		1052	166.63	1052	597.936
		1053	166.724	1053	598.232
		1054	166.63	1054	597.851
		1055	166.441	1055	597.131
		1056	166.441	1056	597.088
		1057	166.488	1057	597.215
		1058	166.017	1058	595.479
		1059	166.677	1059	597.806
		1060	165.828	1060	594.717
		1061	165.686	1061	594.167
		1062	166.205	1062	595.986
		1063	166.583	1063	597.297
		1064	165.828	1064	594.547
		1065	166.347	1065	596.365
		1066	166.772	1066	597.845
		1067	166.111	1067	595.434
		1068	166.3	1068	596.068
		1069	165.639	1069	593.658
		1070	166.064	1070	595.137
		1071	166.017	1071	594.925
		1072	165.922	1072	594.545
		1073	166.064	1073	595.009
		1074	166.205	1074	595.474
		1075	165.969	1075	594.586
		1076	166.017	1076	594.712
		1077	166.252	1077	595.515
		1078	166.205	1078	595.303
		1079	165.639	1079	593.232
		1080	165.686	1080	593.359
		1081	165.545	1081	592.809
		1082	165.309	1082	591.922
		1083	165.733	1083	593.4
		1084	165.12	1084	591.161
		1085	165.781	1085	593.484
		1086	165.686	1086	593.104
		1087	165.356	1087	591.879
		1088	165.497	1088	592.343
		1089	165.026	1089	590.612
		1090	165.026	1090	590.569
		1091	164.884	1091	590.02
		1092	165.12	1092	590.822
		1093	165.167	1093	590.949
		1094	166.01	1094	593.922
		1095	166.064	1095	594.071
		1096	165.781	1096	593.016
		1097	165.733	1097	592.805
		1098	165.781	1098	592.931
		1099	165.356	1099	591.369
		1100	165.356	1100	591.327
		1101	165.12	1101	590.441
		1102	165.026	1102	590.061
		1103	165.545	1103	591.874
		1104	164.63	1104	588.562
		1105	165.403	1105	591.283
		1106	165.875	1106	592.928
		1107	165.403	1107	591.198
		1108	165.167	1108	590.313
		1109	165.51	1109	591.496
		1110	165.262	1110	590.565
		1111	165.62	1111	591.804
		1112	165.41	1112	591.011
		1113	165.073	1113	589.764
		1114	165.403	1114	590.901
		1115	165.31	1115	590.526
		1116	165.497	1116	--
		1117	165.262	1117	--
		1118	164.837	1118	--
		1119	164.554	1119	--
		1120	164.65	1120	--
		1121	164.87	1121	--
		1122	164.37	1122	--
		1123	164.742	1123	--
		1124	164.85	1124	--
		1125	165.073	1125	--
		1126	165.12	1126	--
		1127	164.648	1127	--
		1128	164.81	1128	--
		1129	165.129	1129	--
		1130	164.648	1130	--
		1131	164.64	1131	--
		1132	164.506	1132	--
		1133	165.19	1133	--
		1134	164.506	1134	--
		1135	163.75	1135	--
		1136	164.314	1136	--
		1137	163.751	1137	--
		1138	163.657	1138	--
		1139	163.704	1139	--
		1140	163.893	1140	--
		1141	163.987	1141	--
		1142	163.67	1142	--
		1143	163.37	1143	--
		1144	164.082	1144	--
		1145	164.18	1145	--
		1146	163.799	1146	--
		1147	163.94	1147	--
		1148	163.98	1148	--
		1149	163.98	1149	--
		1150	164.58	1150	--
		1151	164.46	1151	--
		1152	164.601	1152	--
		1153	163.41	1153	--
		1154	164.129	1154	--
		1155	162.85	1155	--
		1156	162.74	1156	--
		1157	163.14	1157	--
		1158	163.799	1158	--
		1159	163.61	1159	--
		1160	163.468	1160	--
		1161	163.138	1161	--
		1162	163.421	1162	--
		1163	162.902	1163	--
		1164	163.138	1164	--
		1165	163.22	1165	--
		1166	163.32	1166	--
		1167	162.949	1167	--
		1168	162.97	1168	--
		1169	162.19	1169	--
		1170	162.82	1170	--
		1171	162.47	1171	--
		1172	162.07	1172	--
		1173	162.07	1173	--
		1174	162.241	1174	--
		1175	162.053	1175	--
		1176	162.336	1176	--
		1177	162.241	1177	--
		1178	162.477	1178	--
		1179	162.1	1179	--
		1180	162.147	1180	--
		1181	162.43	1181	--
		1182	162.525	1182	--
		1183	162.336	1183	--
		1184	162.761	1184	--
		1185	162.761	1185	--
		1186	162.855	1186	--
		1187	161.958	1187	--
		1188	161.88	1188	--
		1189	161.817	1189	--
		1190	161.581	1190	--
		1191	162.53	1191	--
		1192	162.053	1192	--
		1193	162.053	1193	--
		1194	162.241	1194	--
		1195	161.62	1195	--
		1196	161.911	1196	--
		1197	161.534	1197	--
		1198	161.817	1198	--
		1199	161.675	1199	--
		1200	161.864	1200	--

## Sheet: Figure 2d
Voltage of 600C-6h	dQ/dV of 600C-6h	Voltage of 600C-6h	dQ/dV of s-LNO
3.1535	0	3.244	0
3.1541	0	3.2468	0
3.2031	0	3.2716	0
3.395	0.3	3.4179	0
3.4694	0.7	3.5091	0
3.505	1.4	3.554	0
3.5373	3.1	3.5788	4
3.558	9.7	3.599	51.55
3.5782	44.6	3.6049	285.8
3.5897	143.5	3.6049	0
3.5897	0	3.6049	0
3.59	166.7	3.6055	0
3.5903	166.7	3.6055	0
3.5906	166.6	3.6058	0
3.5906	0	3.6058	0
3.5912	83.4	3.6058	0
3.5912	0	3.6061	0
3.5915	166.8	3.6061	0
3.5918	166.6	3.6061	0
3.5918	0	3.6064	0
3.5921	166.8	3.6064	0
3.5925	125.1	3.6064	0
3.5928	166.7	3.6067	0
3.5928	0	3.6067	0
3.5931	166.8	3.6067	0
3.5934	166.8	3.607	0
3.5934	0	3.607	0
3.5937	166.6	3.607	0
3.594	166.7	3.6073	0
3.594	0	3.6073	0
3.5943	166.8	3.6073	0
3.5943	0	3.6073	0
3.5946	166.6	3.6077	0
3.5946	0	3.6077	0
3.5949	166.7	3.608	0
3.5953	125	3.608	0
3.5953	0	3.608	0
3.5956	166.8	3.608	0
3.5956	0	3.608	0
3.5959	166.6	3.6083	0
3.5959	0	3.6083	0
3.5962	166.7	3.6083	0
3.5962	0	3.6086	0
3.5965	166.7	3.6086	0
3.5965	0	3.6086	0
3.5968	166.6	3.6089	0
3.5971	166.7	3.6089	0
3.5971	0	3.6089	0
3.5974	166.7	3.6092	0
3.5974	0	3.6092	0
3.5977	166.8	3.6092	0
3.5977	0	3.6095	0
3.598	166.7	3.6095	0
3.598	0	3.6095	0
3.5984	125.1	3.6095	0
3.5984	0	3.6098	0
3.5984	0	3.6098	0
3.5987	166.6	3.6098	0
3.5993	83.3	3.6098	0
3.5993	0	3.6101	0
3.5996	166.7	3.6101	0
3.5996	0	3.6101	0
3.5999	166.6	3.6101	0
3.5999	0	3.6104	0
3.5999	0	3.6104	0
3.6002	166.8	3.6104	0
3.6002	0	3.6108	0
3.6005	166.8	3.6108	0
3.6005	0	3.6108	0
3.6008	166.7	3.6108	0
3.6008	0	3.6111	0
3.6008	0	3.6111	0
3.6011	166.7	3.6111	0
3.6015	125	3.6114	0
3.6015	0	3.6114	0
3.6018	166.8	3.6114	0
3.6018	0	3.6114	0
3.6018	0	3.6117	0
3.6021	166.8	3.6117	0
3.6021	0	3.6117	0
3.6024	166.8	3.6117	0
3.6024	0	3.612	0
3.6027	166.8	3.612	0
3.6027	0	3.612	0
3.6027	0	3.6123	0
3.603	166.8	3.6123	0
3.603	0	3.6123	0
3.6033	166.7	3.6123	0
3.6033	0	3.6126	0
3.6036	166.8	3.6126	0
3.6036	0	3.6126	0
3.6036	0	3.6126	0
3.6039	166.8	3.6132	0
3.6039	0	3.6132	0
3.6042	166.8	3.6132	0
3.6042	0	3.6132	0
3.6046	125.1	3.6135	0
3.6046	0	3.6135	0
3.6046	0	3.6135	0
3.6049	166.8	3.6135	0
3.6049	0	3.6139	0
3.6052	166.7	3.6139	0
3.6052	0	3.6142	0
3.6055	166.7	3.6142	0
3.6055	0	3.6142	0
3.6055	0	3.6142	0
3.6058	166.5	3.6145	0
3.6058	0	3.6145	0
3.6061	166.6	3.6145	0
3.6061	0	3.6145	0
3.6061	0	3.6145	0
3.6064	166.6	3.6148	0
3.6064	0	3.6148	0
3.6064	0	3.6148	0
3.607	83.3	3.6151	0
3.607	0	3.6151	0
3.607	0	3.6151	0
3.6073	166.8	3.6151	0
3.6073	0	3.6154	0
3.6077	125	3.6154	0
3.6077	0	3.6154	0
3.6077	0	3.6154	0
3.608	166.7	3.6157	0
3.608	0	3.6157	0
3.6083	166.8	3.6157	0
3.6083	0	3.6157	0
3.6083	0	3.6157	0
3.6086	166.8	3.616	0
3.6086	0	3.616	0
3.6086	0	3.616	0
3.6089	166.7	3.6163	0
3.6089	0	3.6163	0
3.6089	0	3.6163	0
3.6092	166.8	3.6163	0
3.6092	0	3.6166	0
3.6092	0	3.6166	0
3.6095	166.7	3.6166	0
3.6095	0	3.6166	0
3.6095	0	3.617	0
3.6098	166.6	3.617	0
3.6098	0	3.617	0
3.6098	0	3.617	0
3.6098	0	3.617	0
3.6101	166.6	3.6173	0
3.6101	0	3.6173	0
3.6104	166.7	3.6173	0
3.6104	0	3.6173	0
3.6104	0	3.6173	0
3.6104	0	3.6176	0
3.6108	125.1	3.6176	0
3.6108	0	3.6176	0
3.6108	0	3.6179	0
3.6111	166.8	3.6179	0
3.6111	0	3.6179	0
3.6111	0	3.6179	0
3.6111	0	3.6179	0
3.6114	166.8	3.6182	0
3.6114	0	3.6182	0
3.6117	166.8	3.6182	0
3.6117	0	3.6182	0
3.6117	0	3.6182	0
3.612	166.8	3.6185	0
3.612	0	3.6185	0
3.612	0	3.6185	0
3.612	0	3.6185	0
3.6123	166.6	3.6185	0
3.6123	0	3.6185	0
3.6123	0	3.6188	0
3.6123	0	3.6188	0
3.6126	166.8	3.6188	0
3.6126	0	3.6188	0
3.6129	166.6	3.6191	0
3.6126	-166.8	3.6191	0
3.6129	166.7	3.6191	0
3.6129	0	3.6191	0
3.6129	0	3.6191	0
3.6132	166.8	3.6191	0
3.6132	0	3.6194	0
3.6135	166.8	3.6194	0
3.6135	0	3.6194	0
3.6135	0	3.6194	0
3.6135	0	3.6194	0
3.6139	125.1	3.6197	0
3.6139	0	3.6197	0
3.6139	0	3.6197	0
3.6139	0	3.6197	0
3.6139	0	3.6197	0
3.6142	166.7	3.6201	0
3.6142	0	3.6201	0
3.6142	0	3.6402	960.06
3.6343	823.4	3.6604	1141.89
3.6545	1245.2	3.6805	1041.4
3.6746	875.6	3.701	423.42
3.6951	495.1	3.7211	333.13
3.7152	380.6	3.7413	302.05
3.7354	336.6	3.7614	330.69
3.7555	340.8	3.7816	363.44
3.7757	339.2	3.8017	385.01
3.7958	343.3	3.8219	351.12
3.816	309.4	3.842	308.45
3.8361	271.2	3.8622	252.92
3.8563	225.3	3.8823	224.56
3.8764	201.5	3.9025	213.6
3.8966	183.2	3.9226	256.61
3.9167	186.6	3.9428	299.64
3.9369	200.5	3.9629	271.53
3.957	221.4	3.9831	235.72
3.9772	242.6	4.0032	269
3.9973	288.6	4.0234	395.47
4.0175	346.5	4.0435	673.64
4.0376	378	4.0637	326.61
4.0578	282.1	4.0842	154.87
4.0783	200	4.1043	123.43
4.0984	166.6	4.1245	125.22
4.1186	160.9	4.1446	162.93
4.1387	191.5	4.1648	235.76
4.1589	240.1	4.1849	1167.32
4.179	308.5	4.2051	1023.97
4.1992	329.2	4.2252	325.71
4.2193	298.5	4.2454	152.26
4.2395	237.6	4.2655	96.25
4.2596	194.1	4.2857	63.84
4.2798	165.9	4.3067	47.24
4.2999	156.8	4.3278	35.26
4.3201	156	4.3492	27.82
4.3402	136.8	4.3697	24.19
4.3604	108.9	4.3911	20.86
4.3808	93.1	4.4122	18.81
4.4013	78.1	4.4332	18.9
4.4218	70.8	4.4549	18.28
4.4422	68.6	4.4754	19.36
4.4627	63.4	4.4971	22.86
4.4828	62.2	4.5179	26.23
4.5033	58.6	4.538	29.61
4.5238	58.5	4.5582	29.47
4.5439	52.3	4.5783	32.09
4.5644	43.9	4.5988	36.3
4.5851	33.8	4.6192	53.49
4.6065	28.1	4.6394	98.21
4.627	24.4	4.6595	66.64
4.6478	21.6	4.6803	57.23
4.6685	21.7	4.7005	54.01
4.6896	21.3	4.7206	56.76
4.7104	24	4.7408	49.13
4.7324	22.7	4.7612	43.77
4.7535	21.3	4.782	50.08
4.7743	19.2	4.8	43.83
4.7947	19.6	4.7569	--
4.8009	--	4.6871	0
4.76	--	4.645	0
4.503	-0.2	4.6084	0
4.3898	-0.4	4.5746	0
4.3532	-1.4	4.5455	0
4.3288	-4.1	4.5207	0
4.3071	-13.7	4.4993	0
4.2869	-46.6	4.4624	-2.69
4.2736	-111.8	4.4311	-3.17
4.2733	-165.1	4.4038	-3.64
4.273	-165.2	4.3802	-4.21
4.2723	-70.8	4.356	-4.1
4.272	-165.2	4.33	-3.81
4.272	0	4.3046	-3.9
4.2714	-82.6	4.2841	-4.84
4.2711	-165.2	4.2633	-7.15
4.2708	-165.2	4.2413	-13.53
4.2705	-165.2	4.2212	-34.55
4.2702	-165.2	4.2113	-70.16
4.2699	-165.2	4.2106	0
4.2695	-123.9	4.2103	0
4.2692	-165.2	4.2094	0
4.2689	-165.2	4.2088	0
4.2686	-165.2	4.2085	0
4.2683	-165.2	4.2078	0
4.268	-165.2	4.2075	0
4.2677	-165.2	4.2069	0
4.2674	-165.2	4.2066	0
4.2671	-165.2	4.206	0
4.2668	-165.2	4.2057	0
4.2668	0	4.2051	0
4.2664	-123.9	4.2047	0
4.2658	-82.6	4.2041	0
4.2655	-165.2	4.2038	0
4.2652	-165.2	4.2032	0
4.2649	-165.2	4.2029	0
4.2646	-165.2	4.2026	0
4.2643	-165.2	4.2023	0
4.264	-165.1	4.2016	0
4.2637	-165.2	4.201	0
4.2633	-123.9	4.2007	0
4.263	-165.2	4.2001	0
4.2627	-165.2	4.1998	0
4.2627	0	4.1995	0
4.2624	-165.1	4.1992	0
4.2621	-165.2	4.1989	0
4.2618	-165.2	4.1982	0
4.2615	-165.2	4.1979	0
4.2612	-165.1	4.1976	0
4.2609	-165.2	4.1973	0
4.2606	-165.2	4.197	0
4.2602	-123.9	4.1967	0
4.2602	0	4.1961	0
4.2599	-165.2	4.1961	0
4.2596	-165.2	4.1954	0
4.2593	-165.2	4.1951	0
4.259	-165.2	4.1948	0
4.2587	-165.2	4.1945	0
4.2584	-165.2	4.1942	0
4.2584	0	4.1936	0
4.2578	-82.6	4.1933	0
4.2575	-165.2	4.193	0
4.2571	-123.9	4.1927	0
4.2568	-165.1	4.192	0
4.2568	0	4.1917	0
4.2562	-82.6	4.1914	0
4.2562	0	4.1911	0
4.2559	-165.1	4.1908	0
4.2556	-165.2	4.1905	0
4.2553	-165.2	4.1902	0
4.2553	0	4.1899	0
4.255	-165.1	4.1896	0
4.2547	-165.1	4.1892	0
4.2544	-165.1	4.1889	0
4.254	-123.9	4.1886	0
4.2537	-165.2	4.1883	0
4.2534	-165.1	4.188	0
4.2534	0	4.1877	0
4.2531	-165.2	4.1874	0
4.2528	-165.1	4.1871	0
4.2525	-165.2	4.1868	0
4.2522	-165.2	4.1868	0
4.2522	0	4.1865	0
4.2519	-165.1	4.1861	0
4.2516	-165.2	4.1855	0
4.2513	-165.1	4.1852	0
4.2509	-123.9	4.1849	0
4.2506	-165.2	4.1846	0
4.2506	0	4.1843	0
4.2503	-165.1	4.184	0
4.2497	-82.6	4.184	0
4.2494	-165.2	4.1834	0
4.2494	0	4.1834	0
4.2491	-165.1	4.183	0
4.2488	-165.1	4.1827	0
4.2485	-165.2	4.1824	0
4.2485	0	4.1821	0
4.2482	-165.2	4.1818	0
4.2478	-123.9	4.1818	0
4.2475	-165.2	4.1815	0
4.2472	-165.2	4.1812	0
4.2469	-165.2	4.1809	0
4.2469	0	4.1806	0
4.2466	-165.2	4.1806	0
4.2463	-165.1	4.1803	0
4.246	-165.2	4.1799	0
4.246	0	4.1796	0
4.2457	-165.2	4.1793	0
4.2454	-165.2	4.1793	0
4.2451	-165.2	4.179	0
4.2447	-123.9	4.1787	0
4.2447	0	4.1784	0
4.2444	-165.2	4.1784	0
4.2441	-165.2	4.1781	0
4.2438	-165.2	4.1775	0
4.2435	-165.2	4.1772	0
4.2435	0	4.1772	0
4.2432	-165.1	4.1768	0
4.2429	-165.2	4.1765	0
4.2426	-165.2	4.1765	0
4.2426	0	4.1762	0
4.242	-82.6	4.1759	0
4.2416	-123.9	4.1759	0
4.2413	-165.2	4.1756	0
4.2413	0	4.1753	0
4.241	-165.2	4.175	0
4.2407	-165.2	4.175	0
4.2404	-165.2	4.1747	0
4.2404	0	4.1747	0
4.2401	-165.2	4.1744	0
4.2398	-165.2	4.1741	0
4.2395	-165.2	4.1741	0
4.2395	0	4.1737	0
4.2392	-165.2	4.1737	0
4.2389	-165.2	4.1734	0
4.2385	-123.9	4.1731	0
4.2385	0	4.1731	0
4.2382	-165.1	4.1728	0
4.2379	-165.2	4.1725	0
4.2376	-165.1	4.1725	0
4.2376	0	4.1722	0
4.2373	-165.2	4.1722	0
4.237	-165.2	4.1719	0
4.237	0	4.1716	0
4.2367	-165.2	4.1716	0
4.2364	-165.1	4.1713	0
4.2364	0	4.1713	0
4.2361	-165.1	4.171	0
4.2358	-165.1	4.171	0
4.2354	-123.9	4.1706	0
4.2354	0	4.1703	0
4.2351	-165.2	4.1703	0
4.2348	-165.2	4.1697	0
4.2348	0	4.1697	0
4.2345	-165.2	4.1694	0
4.2339	-82.6	4.1691	0
4.2339	0	4.1691	0
4.2336	-165.1	4.1688	0
4.2333	-165.1	4.1688	0
4.233	-165.2	4.1685	0
4.233	0	4.1685	0
4.2327	-165.2	4.1682	0
4.2323	-123.9	4.1682	0
4.2323	0	4.1679	0
4.232	-165.1	4.1679	0
4.2317	-165.2	4.1675	0
4.2314	-165.2	4.1672	0
4.2314	0	4.1672	0
4.2311	-165.1	4.1672	0
4.2311	0	4.1669	0
4.2308	-165.1	4.1669	0
4.2305	-165.1	4.1666	0
4.2305	0	4.1666	0
4.2302	-165.2	4.1663	0
4.2299	-165.1	4.1663	0
4.2299	0	4.166	0
4.2296	-165.2	4.1657	0
4.2292	-123.9	4.1657	0
4.2289	-165.2	4.1654	0
4.2289	0	4.1654	0
4.2286	-165.2	4.1654	0
4.2283	-165.1	4.1651	0
4.2283	0	4.1651	0
4.228	-165.2	4.1648	0
4.2277	-165.1	4.1648	0
4.2277	0	4.1644	0
4.2274	-165.2	4.1644	0
4.2274	0	4.1641	0
4.2271	-165.2	4.1641	0
4.2069	-250.2	4.1638	0
4.1868	-325.4	4.1638	0
4.1666	-434.2	4.1635	0
4.1462	-592.8	4.1635	0
4.126	-507.9	4.1635	0
4.1059	-310.6	4.1632	0
4.0857	-201.2	4.1632	0
4.0656	-160.3	4.1629	0
4.0454	-166.8	4.1629	0
4.0252	-201.2	4.1626	0
4.0051	-283.6	4.1424	-1576.09
3.9849	-414.6	4.122	-755.98
3.9648	-377.2	4.1018	-196.39
3.9446	-260	4.0817	-148.03
3.9245	-212	4.0615	-142.39
3.9043	-191.4	4.0414	-150.5
3.8842	-197.2	4.0212	-174.29
3.864	-184	4.0011	-239.32
3.8439	-182.5	3.9809	-581.79
3.8237	-186.5	3.9608	-523.01
3.8036	-217	3.9406	-238.11
3.7834	-242.8	3.9205	-197.35
3.7633	-268.7	3.9003	-216.01
3.7431	-287	3.8802	-268.9
3.723	-283.5	3.86	-301.94
3.7028	-277.2	3.8399	-249.16
3.6827	-276.1	3.8194	-224.94
3.6625	-284.6	3.7992	-247.94
3.6424	-323	3.7791	-271.4
3.6222	-561.9	3.7589	-299.53
3.6021	-461.1	3.7388	-305.91
3.5819	-203.6	3.7186	-309.3
3.5618	-125.7	3.6985	-273.84
3.5413	-96.7	3.6783	-260.23
3.5212	-83.8	3.6582	-256.59
3.5007	-79.8	3.638	-284.75
3.4802	-87	3.6179	-614.33
3.4601	-111	3.5977	-721.76
3.4399	-139.9	3.5776	-192.46
3.4198	-135.6	3.5574	-147.33
3.3996	-125.1	3.5373	-145.55
3.3795	-103.6	3.5168	-183.83
3.3593	-85.9	3.4967	-303.44
3.3392	-76.4	3.4765	-328.95
3.3187	-65.3	3.4564	-217.1
3.2983	-55.9	3.4359	-133.04
3.2781	-49.1	3.4151	-90.59
3.2576	-43.5	3.3947	-63.2
3.2369	-40.7	3.3745	-49.09
3.2158	-37.6	3.3534	-39.95
3.1956	-34.3	3.3327	-31.14
3.1752	-31.6	3.3122	-26.61
3.1547	-29	3.2905	-22.85
3.1336	-28.2	3.2682	-20.01
3.1125	-25.8	3.2462	-18.03
3.0924	-24.7	3.2257	-16.93
3.0707	-22.8	3.2034	-15.56
3.0499	-21.4	3.1829	-14.51
3.0282	-20.6	3.1612	-13.71
3.0078	-19.4	3.1389	-13.34
2.9861	-18.3	3.115	-12.45
2.9634	-17.5	3.0943	-11.98
2.9427	-16.8	3.0732	-11.75
2.92	-15.3	3.0512	-11.27
2.8999	-14.8	3.0285	-10.93
2.8785	-13.9	3.0053	-10.69
2.8562	-13.3	2.9814	-10.37
2.836	-12.3	2.9613	-9.87
2.8156	-12.1	2.9361	-9.84
2.7938	-11.4	2.9157	-9.72
2.7709	-10.8	2.8943	-9.27
2.7473	-10.5	2.8726	-9.14
2.7225	-10	2.8503	-8.9
2.7018	-9.6	2.8276	-8.74
2.6999	0	2.8041	-8.44
		2.7802	-8.3
		2.7557	-8.1
		2.7306	-7.9
		2.7052	-7.81
		2.6996	0

## Sheet: Figure 2e
Charge/discharge at 0.1C in the 1st cycle				Charge/discharge at 2C in the 2nd cycle				Charge/discharge at 2C in the 200th cycle				Charge/discharge at 2C in the 400th cycle				Charge/discharge at 2C in the 600th cycle				Charge/discharge at 2C in the 800th cycle				Charge/discharge at 2C in the 1000th cycle
0	3.2031	4.1e-06	4.8009	0	3.6533	0	4.1856	0	3.6793	0	4.1153	0	3.6771	0	4.1008	0	3.6808	0	4.0406	0	3.6763	0	3.9963	0	3.6674	0	3.9661
0.05003	3.395	4.1e-06	4.76	3.38262	3.6749	1.2564	4.1585	3.8476	3.6994	1.21997	4.09	3.6862	3.6987	0.85066	4.0759	3.32226	3.7009	1.07485	4.0071	4.1286	3.699	0.983	3.9528	3.16832	3.6879	1.08911	3.9237
0.10008	3.4694	0.04958	4.503	13.8204	3.6953	2.51281	4.1358	19.1441	3.7195	2.43994	4.0688	21.0775	3.7188	1.41777	4.051	18.8587	3.7214	1.27028	3.9866	16.2195	3.7191	1.2779	3.9271	10.9901	3.7087	1.28713	3.8996
0.15012	3.505	0.09915	4.3898	25.5146	3.7154	8.02165	4.1153	37.0683	3.7414	4.78604	4.0476	37.5236	3.7396	2.36295	4.0309	33.7112	3.7414	1.85656	3.9643	30.9645	3.7403	1.8677	3.8951	23.6634	3.7292	1.9802	3.8676
0.25022	3.5373	0.14872	4.3532	34.7927	3.7366	23.3884	4.0941	46.3589	3.7615	9.8536	4.0272	45.6522	3.7597	4.06427	4.0104	43.8734	3.7615	2.83369	3.9431	40.303	3.7612	2.7524	3.8709	34.4554	3.7493	2.57426	3.8475
0.45035	3.558	0.24785	4.3288	42.5244	3.7589	39.1418	4.074	53.491	3.7824	25.7132	4.0071	52.741	3.7805	7.46692	3.9903	50.3225	3.7816	4.69025	3.9215	47.184	3.7816	4.4235	3.8482	41.9802	3.7701	3.86139	3.8255
1.35069	3.5782	0.54526	4.3071	49.5796	3.779	46.8735	4.0539	60.717	3.8032	42.7928	3.9866	59.0737	3.8006	13.4215	3.9702	56.5761	3.8017	8.11022	3.901	53.4752	3.8021	7.5691	3.8259	48.2178	3.7913	5.74257	3.8051
3.00142	3.5897	1.48703	4.2869	56.3448	3.7991	51.9958	4.0339	67.0045	3.8237	51.1449	3.9665	64.7448	3.8207	25.6144	3.9501	62.0481	3.8233	14.5593	3.8806	58.3902	3.8237	13.1722	3.8043	53.3663	3.8121	9.20792	3.785
3.05143	3.5897	2.97392	4.2736	62.5302	3.8196	56.3448	4.0123	73.292	3.8445	58.6524	3.9457	70.6994	3.8419	38.8469	3.9301	67.6177	3.8434	23.8421	3.8605	63.7967	3.8438	22.0192	3.7839	58.3168	3.8322	14.8515	3.7649
3.10144	3.59	3.02347	4.2733	69.0055	3.8404	62.5302	3.9907	78.3596	3.8657	66.4414	3.9249	76.087	3.8631	50.189	3.9096	72.6011	3.8646	35.8609	3.84	68.1219	3.865	34.7982	3.7634	62.7723	3.8531	23.6634	3.7444
3.15145	3.5903	3.07304	4.273	74.5143	3.8609	70.2619	3.9706	82.8641	3.8869	74.512	3.9044	80.2458	3.8839	59.8299	3.8891	76.9005	3.885	49.7362	3.8196	72.5454	3.8869	47.9704	3.7433	66.8317	3.8731	37.2277	3.7236
3.20144	3.5906	3.12261	4.2723	79.0567	3.8813	78.4768	3.9505	86.7117	3.9074	80.518	3.8836	83.932	3.9048	68.1475	3.8687	80.6136	3.9051	60.8755	3.798	76.1825	3.907	61.0443	3.7232	70.297	3.8936	50.7921	3.7031
3.25149	3.5906	3.17218	4.272	83.6958	3.9022	84.3723	3.9301	90.2778	3.9293	86.4302	3.8635	87.4291	3.9256	75.9924	3.8478	83.9359	3.9252	71.5263	3.7768	79.4264	3.9271	73.2335	3.7028	74.3564	3.9163	62.3762	3.683
3.30152	3.5912	3.22174	4.272	88.0448	3.9241	89.3012	3.9092	93.8438	3.9505	91.8731	3.8423	90.4537	3.9472	82.8923	3.8278	87.0627	3.9475	80.3205	3.756	82.572	3.9472	84.2431	3.6827	77.5247	3.9371	75.7426	3.6626
3.35153	3.5912	3.27131	4.2714	93.2638	3.9453	94.5202	3.8884	97.6914	3.971	97.5037	3.8214	93.7618	3.9691	89.225	3.8077	89.7987	3.9676	89.4079	3.7347	85.3244	3.9695	94.4663	3.6626	80.396	3.9591	88.0198	3.6403
3.40156	3.5915	3.32087	4.2711	98.1927	3.9658	99.1592	3.8683	101.633	3.9911	101.727	3.8013	97.3535	3.99	95.0851	3.7872	92.7301	3.9888	97.3226	3.7139	87.8802	3.99	103.215	3.6425	83.1683	3.9795	98.7129	3.6202
3.45155	3.5918	3.37045	4.2708	104.088	3.9877	104.088	3.8482	106.044	4.0112	106.513	3.7801	101.229	4.0119	100.473	3.7664	95.4661	4.0089	105.14	3.6935	90.3377	4.0112	111.374	3.6213	85.7426	4.0007	108.218	3.6001
3.50158	3.5918	3.42002	4.2705	110.563	4.0078	108.727	3.8274	110.83	4.0335	111.299	3.7593	105.388	4.0342	106.427	3.7448	98.4952	4.0301	112.175	3.6726	92.7952	4.0335	119.238	3.6008	87.9208	4.0216	116.634	3.5785
3.55162	3.5921	3.46959	4.2702	118.488	4.0283	113.27	3.8065	116.836	4.0543	115.991	3.7392	110.019	4.0551	112.193	3.7247	101.915	4.0506	119.113	3.6522	95.351	4.0543	126.709	3.5789	90.4951	4.0465	125.149	3.5577
3.60167	3.5925	3.51916	4.2699	129.313	4.0499	118.488	3.7853	123.78	4.0744	121.434	3.7191	115.028	4.0751	117.864	3.7046	105.335	4.0707	125.269	3.631	97.8085	4.0751	133.59	3.558	92.9703	4.0673	131.485	3.5376
3.65168	3.5928	3.56874	4.2695	136.175	4.0699	123.804	3.7653	130.255	4.0956	126.501	3.6979	121.078	4.0956	122.968	3.6834	109.341	4.0919	131.718	3.6109	100.954	4.0964	139.488	3.5365	95.1485	4.0874	138.119	3.5167
3.70171	3.5928	3.61831	4.2692	140.427	4.0934	129.603	3.7433	135.041	4.1161	131.194	3.6775	127.032	4.1172	128.072	3.6633	113.641	4.1127	136.408	3.5908	104.395	4.1183	145.189	3.5156	97.7228	4.1075	143.465	3.4963
3.75174	3.5931	3.66788	4.2689	144.1	4.1157	135.788	3.7217	138.138	4.1376	135.417	3.6566	131.474	4.1376	132.798	3.6429	117.94	4.1328	141.685	3.5703	107.835	4.1391	149.514	3.4952	100.495	4.131	148.911	3.4762
3.80179	3.5934	3.71745	4.2686	147.482	4.1358	141.297	3.7013	140.203	4.1581	139.64	3.6365	134.783	4.1607	137.335	3.6228	122.63	4.1529	146.57	3.5495	111.57	4.1607	154.233	3.4736	103.366	4.151	152.97	3.4542
3.85179	3.5934	3.76701	4.2683	151.542	4.1563	146.226	3.6812	142.361	4.1801	143.769	3.6157	137.524	4.1838	141.493	3.6019	127.223	4.1745	151.456	3.5294	115.699	4.1808	157.968	3.4531	106.634	4.1719	156.733	3.4323
3.90179	3.5937	3.81659	4.268	156.374	4.1763	150.865	3.66	144.144	4.202	147.992	3.5941	139.603	4.2039	145.936	3.5811	130.936	4.1946	155.56	3.5086	119.14	4.2009	160.819	3.4327	109.703	4.192	159.604	3.4122
3.95179	3.594	3.86616	4.2677	162.269	4.1975	155.407	3.6384	146.209	4.2225	151.933	3.5737	141.682	4.2258	150.189	3.5603	134.356	4.2154	159.273	3.4877	123.465	4.221	163.276	3.4122	113.168	4.2121	162.376	3.3899
4.00184	3.594	3.91572	4.2674	167.778	4.2184	159.756	3.6183	148.273	4.244	156.438	3.5521	143.478	4.2478	154.726	3.5383	137.092	4.2377	162.693	3.4665	127.593	4.2418	165.537	3.3921	117.327	4.234	164.653	3.3687
4.05189	3.5943	3.96527	4.2671	171.837	4.2385	165.265	3.596	150.432	4.2653	160.285	3.532	145.274	4.2701	158.507	3.5182	139.535	4.26	165.722	3.4457	131.231	4.2653	167.7	3.3683	121.386	4.2552	166.832	3.3438
4.10192	3.5943	4.01483	4.2668	174.833	4.2586	170.484	3.5744	152.496	4.2876	163.945	3.5115	146.975	4.2913	162.098	3.4963	141.685	4.2842	168.165	3.4219	134.376	4.2865	169.567	3.3449	125.149	4.2764	168.416	3.3233
4.15189	3.5946	4.06441	4.2668	177.636	4.2798	173.963	3.5528	154.561	4.3088	166.854	3.49	148.866	4.3147	165.406	3.4747	143.541	4.3062	170.315	3.3988	136.932	4.3073	170.845	3.3248	129.208	4.2987	170	3.2995
4.2019	3.5946	4.11396	4.2664	179.762	4.3006	176.09	3.529	156.625	4.3304	169.576	3.4676	150.662	4.3363	167.769	3.4542	145.495	4.3289	172.171	3.3761	139.095	4.3285	172.32	3.2991	132.673	4.3203	171.287	3.2772
4.25191	3.5949	4.16352	4.2658	181.599	4.3214	177.636	3.5048	158.784	4.3512	171.64	3.4457	152.457	4.3571	169.849	3.4338	146.961	4.3497	173.735	3.3531	140.962	4.3486	173.598	3.2746	135.248	4.3404	172.574	3.2496
4.30192	3.5953	4.2131	4.2655	183.435	4.3434	178.602	3.4836	160.848	4.3724	173.423	3.4219	154.537	4.3783	171.645	3.4096	148.525	4.3705	175.005	3.3311	142.83	4.3687	174.581	3.2515	137.822	4.3605	173.465	3.2281
4.35195	3.5953	4.26267	4.2652	184.981	4.3638	179.472	3.4602	162.913	4.3951	174.925	3.3988	156.616	4.4003	173.251	3.3891	150.381	4.3955	176.275	3.3073	144.403	4.3895	175.465	3.2284	140	4.3824	174.455	3.1998
4.40199	3.5956	4.31224	4.2649	186.528	4.3869	180.342	3.4308	164.977	4.4163	176.145	3.3765	159.074	4.423	174.48	3.3679	152.238	4.4182	177.155	3.2872	146.27	4.4133	176.547	3.1998	142.178	4.4051	175.347	3.1708
4.45204	3.5956	4.36181	4.2646	188.074	4.4115	181.019	3.4096	167.136	4.4379	177.271	3.3512	161.437	4.4435	175.614	3.3449	153.996	4.4382	178.132	3.2641	148.138	4.4364	177.431	3.1685	144.059	4.4256	175.941	3.1477
4.50203	3.5959	4.41139	4.2643	189.33	4.4342	181.599	3.3858	169.2	4.4598	178.209	3.3292	163.8	4.4658	176.843	3.3188	156.244	4.4591	179.011	3.2392	150.006	4.4591	178.021	3.1436	145.941	4.4472	176.634	3.1228
4.55208	3.5959	4.46093	4.264	190.49	4.4568	182.275	3.359	170.983	4.481	179.148	3.3062	166.163	4.4859	177.694	3.2972	158.394	4.4814	179.988	3.2106	151.972	4.4807	178.611	3.1176	147.822	4.471	177.228	3.0938
4.60209	3.5962	4.51049	4.2637	191.456	4.4769	182.855	3.3304	172.767	4.5011	179.992	3.2794	168.336	4.5063	178.544	3.2719	160.934	4.5019	180.575	3.189	153.741	4.5007	179.299	3.0889	150.099	4.4944	177.921	3.0621
4.65212	3.5962	4.56006	4.2633	192.713	4.5037	183.435	3.2995	174.55	4.5249	180.837	3.2507	170.699	4.5286	179.49	3.2463	163.279	4.5219	181.161	3.1667	156.297	4.5249	179.889	3.0528	152.277	4.5164	178.515	3.0275
4.70213	3.5965	4.60962	4.263	193.583	4.5253	184.111	3.2656	176.426	4.5469	181.494	3.2292	172.873	4.551	180.057	3.2258	165.82	4.5439	181.845	3.1395	159.148	4.5476	180.577	3.0145	154.455	4.5365	179.208	2.9885
4.75217	3.5965	4.65918	4.2627	194.549	4.551	184.691	3.2269	178.209	4.5714	182.057	3.2068	174.953	4.5722	180.718	3.2035	168.556	4.5662	182.431	3.1097	161.9	4.5692	181.167	2.9758	157.03	4.5592	179.406	2.9661
4.80215	3.5968	4.70871	4.2627	195.419	4.5748	184.981	3.205	179.992	4.5952	182.62	3.1815	177.032	4.5956	181.285	3.1804	171.389	4.5893	183.017	3.0778	164.456	4.5893	181.56	2.9539	159.802	4.5811	179.802	2.9446
4.85216	3.5971	4.75825	4.2624	196.385	4.6012	185.368	3.183	181.494	4.6202	183.277	3.1533	178.45	4.6168	181.853	3.1536	173.832	4.6109	183.604	3.0406	167.208	4.6109	181.757	2.9304	162.673	4.6012	180.099	2.9222
4.9022	3.5971	4.80782	4.2621	197.352	4.6291	185.561	3.1592	182.902	4.6425	183.84	3.1205	180.057	4.6369	182.514	3.1254	176.373	4.6343	183.897	3.0193	170.059	4.631	182.15	2.9059	165.248	4.6213	180.396	2.8981
4.95221	3.5974	4.8574	4.2618	198.222	4.657	185.948	3.1328	184.122	4.6648	184.497	3.0882	181.474	4.6589	183.081	3.0926	178.523	4.6559	184.483	2.9781	172.517	4.6518	182.445	2.8817	168.119	4.6425	180.693	2.8728
5.00224	3.5974	4.90696	4.2615	199.188	4.6845	186.238	3.1064	185.342	4.6882	185.06	3.0495	182.987	4.6808	183.648	3.0577	180.379	4.6775	184.874	2.9542	175.072	4.6741	182.74	2.8538	170.891	4.6652	180.99	2.8478
5.05229	3.5977	4.9565	4.2612	199.768	4.7065	186.624	3.0789	186.562	4.7121	185.435	3.0279	184.121	4.7013	184.026	3.0372	182.236	4.7001	185.167	2.9301	177.235	4.6957	183.035	2.8281	173.465	4.6856	181.386	2.8214
5.10232	3.5977	5.00606	4.2609	200.638	4.7333	186.914	3.0487	187.782	4.7392	185.717	3.0071	185.35	4.724	184.215	3.0171	183.799	4.7202	185.46	2.9051	179.496	4.7184	183.428	2.8002	175.644	4.7065	181.584	2.7946
5.15233	3.598	5.05563	4.2606	201.604	4.7619	187.204	3.0164	188.626	4.7597	185.905	2.9829	186.578	4.7493	184.594	2.9959	185.069	4.7403	185.753	2.878	181.265	4.7403	183.624	2.7719	177.822	4.7284	181.98	2.7667
5.20234	3.598	5.10519	4.2602	202.571	4.7865	187.591	2.9833	189.565	4.7835	186.28	2.9587	187.807	4.7757	184.877	2.9725	186.535	4.7649	186.144	2.8493	183.133	4.7653	184.018	2.7437	180.099	4.7526	182.277	2.7385
5.25238	3.5984	5.15476	4.2602	203.151	4.8002	187.881	2.9472	190.409	4.8013	186.562	2.9342	188.658	4.7965	185.161	2.9472	187.805	4.7857	186.437	2.8207	184.804	4.7883	184.312	2.7147	181.881	4.7768	182.574	2.7106
5.30243	3.5984	5.20432	4.2599			188.17	2.91			186.843	2.9066	189.036	4.8013	185.444	2.9222	188.685	4.801	186.731	2.7924	185.689	4.8006	184.706	2.6964	183.564	4.798	182.871	2.6957
5.35244	3.5984	5.25388	4.2596			188.46	2.8724			187.125	2.8791			185.822	2.8969			187.121	2.7608					183.762	4.8006
5.40243	3.5987	5.30345	4.2593			188.847	2.8322			187.5	2.8512			186.106	2.8668			187.415	2.7307
5.45244	3.5993	5.35302	4.259			189.04	2.7906			187.875	2.8203			186.389	2.8385			187.708	2.7001
5.50245	3.5993	5.40258	4.2587			189.427	2.7474			188.157	2.7898			186.767	2.8084
5.55246	3.5996	5.45216	4.2584			189.717	2.7039			188.438	2.7567			186.957	2.7786
5.60251	3.5996	5.50173	4.2584			190.007	2.6897			188.72	2.7247			187.335	2.7459
5.6525	3.5999	5.55129	4.2578							189.001	2.6979			187.713	2.7135
5.70247	3.5999	5.60084	4.2575											187.902	2.6957
5.75252	3.5999	5.6504	4.2571
5.80255	3.6002	5.69995	4.2568
5.85254	3.6002	5.74951	4.2568
5.90256	3.6005	5.79905	4.2562
5.95259	3.6005	5.84859	4.2562
6.0026	3.6008	5.89814	4.2559
6.05265	3.6008	5.9477	4.2556
6.10268	3.6008	5.99727	4.2553
6.15269	3.6011	6.04683	4.2553
6.2027	3.6015	6.09637	4.255
6.25271	3.6015	6.14592	4.2547
6.30274	3.6018	6.19545	4.2544
6.35273	3.6018	6.24502	4.254
6.4027	3.6018	6.29459	4.2537
6.45274	3.6021	6.34414	4.2534
6.50275	3.6021	6.39368	4.2534
6.5528	3.6024	6.44324	4.2531
6.60283	3.6024	6.49278	4.2528
6.65286	3.6027	6.54234	4.2525
6.70287	3.6027	6.59191	4.2522
6.75288	3.6027	6.64146	4.2522
6.80291	3.603	6.691	4.2519
6.85295	3.603	6.74057	4.2516
6.90296	3.6033	6.79012	4.2513
6.95297	3.6033	6.83966	4.2509
7.003	3.6036	6.88922	4.2506
7.05301	3.6036	6.93879	4.2506
7.10306	3.6036	6.98834	4.2503
7.15309	3.6039	7.03788	4.2497
7.20312	3.6039	7.08744	4.2494
7.25314	3.6042	7.13701	4.2494
7.30315	3.6042	7.18656	4.2491
7.3532	3.6046	7.2361	4.2488
7.40325	3.6046	7.28566	4.2485
7.4532	3.6046	7.33523	4.2485
7.50323	3.6049	7.3848	4.2482
7.55326	3.6049	7.43438	4.2478
7.60327	3.6052	7.48395	4.2475
7.65328	3.6052	7.53351	4.2472
7.70329	3.6055	7.58307	4.2469
7.75328	3.6055	7.63264	4.2469
7.80329	3.6055	7.68221	4.2466
7.85324	3.6058	7.73176	4.2463
7.90323	3.6058	7.78133	4.246
7.9532	3.6061	7.8309	4.246
8.00321	3.6061	7.88046	4.2457
8.05318	3.6061	7.93003	4.2454
8.10317	3.6064	7.97961	4.2451
8.1532	3.6064	8.02918	4.2447
8.20321	3.6064	8.07871	4.2447
8.25322	3.607	8.12828	4.2444
8.30325	3.607	8.17784	4.2441
8.35328	3.607	8.22741	4.2438
8.40332	3.6073	8.27698	4.2435
8.45333	3.6073	8.32656	4.2435
8.50332	3.6077	8.3761	4.2432
8.55333	3.6077	8.42567	4.2429
8.60338	3.6077	8.47525	4.2426
8.65339	3.608	8.52482	4.2426
8.7034	3.608	8.57439	4.242
8.75343	3.6083	8.62396	4.2416
8.80344	3.6083	8.67354	4.2413
8.85345	3.6083	8.7231	4.2413
8.90349	3.6086	8.77265	4.241
8.95352	3.6086	8.82223	4.2407
9.00355	3.6086	8.8718	4.2404
9.05356	3.6089	8.92137	4.2404
9.10359	3.6089	8.97093	4.2401
9.15364	3.6089	9.0205	4.2398
9.20367	3.6092	9.07006	4.2395
9.25371	3.6092	9.11963	4.2395
9.30374	3.6092	9.16919	4.2392
9.35375	3.6095	9.21876	4.2389
9.4038	3.6095	9.26831	4.2385
9.45381	3.6095	9.31787	4.2385
9.50378	3.6098	9.36741	4.2382
9.55379	3.6098	9.41697	4.2379
9.6038	3.6098	9.46651	4.2376
9.65383	3.6098	9.51606	4.2376
9.70382	3.6101	9.56563	4.2373
9.75381	3.6101	9.61519	4.237
9.80382	3.6104	9.66475	4.237
9.85383	3.6104	9.71432	4.2367
9.90384	3.6104	9.76386	4.2364
9.95383	3.6104	9.81341	4.2364
10.0039	3.6108	9.86295	4.2361
10.0539	3.6108	9.91248	4.2358
10.1039	3.6108	9.96206	4.2354
10.1539	3.6111	10.0116	4.2354
10.2039	3.6111	10.0612	4.2351
10.254	3.6111	10.1108	4.2348
10.304	3.6111	10.1603	4.2348
10.354	3.6114	10.2099	4.2345
10.404	3.6114	10.2594	4.2339
10.4541	3.6117	10.309	4.2339
10.5041	3.6117	10.3586	4.2336
10.5541	3.6117	10.4081	4.2333
10.6042	3.612	10.4576	4.233
10.6542	3.612	10.5072	4.233
10.7043	3.612	10.5568	4.2327
10.7543	3.612	10.6063	4.2323
10.8042	3.6123	10.6559	4.2323
10.8543	3.6123	10.7054	4.232
10.9043	3.6123	10.755	4.2317
10.9543	3.6123	10.8046	4.2314
11.0044	3.6126	10.8541	4.2314
11.0544	3.6126	10.9037	4.2311
11.1044	3.6129	10.9533	4.2311
11.1544	3.6126	11.0028	4.2308
11.2044	3.6129	11.0523	4.2305
11.2545	3.6129	11.1019	4.2305
11.3045	3.6129	11.1515	4.2302
11.3545	3.6132	11.201	4.2299
11.4046	3.6132	11.2506	4.2299
11.4546	3.6135	11.3002	4.2296
11.5046	3.6135	11.3497	4.2292
11.5546	3.6135	11.3993	4.2289
11.6046	3.6135	11.4488	4.2289
11.6547	3.6139	11.4984	4.2286
11.7047	3.6139	11.5479	4.2283
11.7547	3.6139	11.5975	4.2283
11.8048	3.6139	11.6471	4.228
11.8548	3.6139	11.6966	4.2277
11.9048	3.6142	11.7461	4.2277
11.9548	3.6142	11.7957	4.2274
12.0049	3.6142	11.8453	4.2274
28.5559	3.6343	11.8948	4.2271
53.7085	3.6545	16.9498	4.2069
71.3087	3.6746	23.4909	4.1868
81.4586	3.6951	32.2626	4.1666
89.1082	3.7152	44.3552	4.1462
95.9081	3.7354	54.6147	4.126
102.758	3.7555	60.8585	4.1059
109.61	3.7757	64.922	4.0857
116.51	3.7958	68.143	4.0656
122.761	3.816	71.5127	4.0454
128.211	3.8361	75.5762	4.0252
132.762	3.8563	81.2759	4.0051
136.813	3.8764	89.6512	3.9849
140.513	3.8966	97.2334	3.9648
144.264	3.9167	102.486	3.9446
148.314	3.9369	106.747	3.9245
152.764	3.957	110.613	3.9043
157.664	3.9772	114.578	3.8842
163.465	3.9973	118.295	3.864
170.464	4.0175	121.962	3.8439
178.063	4.0376	125.728	3.8237
183.762	4.0578	130.089	3.8036
187.862	4.0783	134.995	3.7834
191.211	4.0984	140.396	3.7633
194.461	4.1186	146.194	3.7431
198.311	4.1387	151.894	3.723
203.161	4.1589	157.494	3.7028
209.361	4.179	163.043	3.6827
216.012	4.1992	168.792	3.6625
222.011	4.2193	175.284	3.6424
226.811	4.2395	186.634	3.6222
230.712	4.2596	195.902	3.6021
234.063	4.2798	200.015	3.5819
237.214	4.2999	202.542	3.5618
240.365	4.3201	204.525	3.5413
243.115	4.3402	206.21	3.5212
245.316	4.3604	207.845	3.5007
247.216	4.3808	209.629	3.4802
248.816	4.4013	211.859	3.4601
250.267	4.4218	214.684	3.4399
251.667	4.4422	217.41	3.4198
252.967	4.4627	219.938	3.3996
254.217	4.4828	222.019	3.3795
255.418	4.5033	223.754	3.3593
256.618	4.5238	225.29	3.3392
257.668	4.5439	226.628	3.3187
258.569	4.5644	227.768	3.2983
259.269	4.5851	228.759	3.2781
259.869	4.6065	229.651	3.2576
260.369	4.627	230.493	3.2369
260.82	4.6478	231.286	3.2158
261.27	4.6685	231.98	3.1956
261.72	4.6896	232.624	3.1752
262.22	4.7104	233.219	3.1547
262.72	4.7324	233.814	3.1336
263.171	4.7535	234.359	3.1125
263.571	4.7743	234.854	3.0924
263.971	4.7947	235.35	3.0707
274.694	4.8009	235.796	3.0499
		236.242	3.0282
		236.638	3.0078
		237.035	2.9861
		237.431	2.9634
		237.778	2.9427
		238.125	2.92
		238.423	2.8999
		238.72	2.8785
		239.017	2.8562
		239.265	2.836
		239.513	2.8156
		239.761	2.7938
		240.008	2.7709
		240.256	2.7473
		240.504	2.7225
		240.702	2.7018
		240.717	2.6999

## Sheet: Figure 2f
	Capacity of the 600C-6h||graphite pouch cell at 1C in the voltage ranges of 2.7-4.6 during cycling		Coulombic efficiency of 600C-6h||graphite pouch cells at 1C in the voltage ranges of 2.7-4.6 during cycling		600C-6h||graphite pouch cells at 1C in voltage ranges of 2.7-4.2 V during cycling		Coulombic efficiency of 600C-6h||graphite pouch cells at 1C in voltage ranges of 2.7-4.2 V during cycling
1	1265.16	1	98.932	1	811	1	99.692
2	1276.77	2	100.543	2	809.378	2	100.17
3	1289.87	3	100.726	3	806.539	3	100.15
4	1302.42	4	100.752	4	805.729	4	100.37
5	1313.47	5	100.629	5	808.891	5	100.664
6	1322.5	6	100.394	6	806.377	6	99.371
7	1324.39	7	100.157	7	804.269	7	100.325
8	1327	8	100.099	8	804.674	8	100.225
9	1331.63	9	100.122	9	803.052	9	100.157
10	1328.2	10	99.724	10	801.998	10	99.639
11	1335.64	11	100.588	11	811.243	11	100.252
12	1326.33	12	99.129	12	802.971	12	99.978
13	1331.11	13	100.206	13	806.377	13	99.797
14	1333.64	14	100.115	14	803.377	14	100.748
15	1333.36	15	99.928	15	807.918	15	99.237
16	1331.08	16	99.792	16	803.052	16	100.15
17	1327.86	17	99.689	17	801.349	17	100.291
18	1327.56	18	99.845	18	801.917	18	99.771
19	1315.81	19	99.123	19	801.187	19	100.281
20	1316.52	20	100.03	20	801.592	20	100.045
21	1308.81	21	99.508	21	800.781	21	99.65
22	1318.27	22	100.437	22	802.971	22	100.15
23	1304.54	23	99.166	23	808.162	23	99.99
24	1310.91	24	100.258	24	808.162	24	100.221
25	1301.26	25	99.339	25	804.025	25	99.816
26	1308.33	26	100.372	26	800.295	26	100.067
27	1299.67	27	99.533	27	799.889	27	100.471
28	1302.09	28	99.942	28	796.97	28	99.345
29	1291.48	29	99.328	29	801.106	29	99.919
30	1298.24	30	100.405	30	806.621	30	100.159
31	1288.93	31	99.337	31	804.269	31	100.017
32	1290.92	32	100.062	32	803.052	32	99.784
33	1294.64	33	100.082	33	803.62	33	100.431
34	1277.98	34	98.926	34	801.187	34	100.393
35	1282.37	35	100.175	35	798.511	35	99.868
36	1290.45	36	100.511	36	795.996	36	99.768
37	1272.27	37	98.79	37	800.376	37	99.696
38	1272.32	38	99.873	38	801.673	38	100.507
39	1276.72	39	100.443	39	803.377	39	99.621
40	1271.85	40	99.425	40	801.106	40	99.835
41	1277.31	41	100.557	41	797.862	41	100.146
42	1262.81	42	98.716	42	802.16	42	99.739
43	1272.38	43	100.621	43	797.537	43	99.995
44	1267.27	44	99.65	44	801.187	44	100.715
45	1254.75	45	99.123	45	799.078	45	99.179
46	1255.41	46	99.943	46	799.889	46	100.423
47	1259.63	47	100.282	47	801.106	47	99.578
48	1262.47	48	100.134	48	800.133	48	100.465
49	1260.53	49	99.822	49	799.646	49	99.55
50	1258.47	50	99.829	50	795.51	50	99.946
51	1253.91	51	99.719	51	798.997	51	100.107
52	1247.27	52	99.447	52	799.484	52	99.732
53	1241.51	53	99.548	53	796.078	53	100.112
54	1244.45	54	99.956	54	796.078	54	100.037
55	1248.91	55	100.377	55	798.348	55	100.025
56	1251.1	56	100.215	56	796.321	56	100.511
57	1242.71	57	99.4	57	797.537	57	99.918
58	1236.6	58	99.543	58	796.564	58	99.659
59	1244.06	59	100.369	59	799.322	59	99.732
60	1241.89	60	99.824	60	796.645	60	99.944
61	1244.67	61	100.147	61	795.267	61	99.882
62	1236.47	62	99.595	62	794.456	62	100.276
63	1234.31	63	99.611	63	793.888	63	100.386
64	1222.76	64	99.227	64	793.888	64	99.876
65	1229.38	65	100.499	65	791.617	65	99.766
66	1220.64	66	99.334	66	796.483	66	100.075
67	1226.73	67	100.378	67	793.969	67	99.722
68	1217.43	68	99.339	68	792.347	68	99.98
69	1219.45	69	100.191	69	793.563	69	99.757
70	1230.16	70	100.73	70	792.023	70	100.213
71	1228.33	71	99.761	71	792.023	71	100.174
72	1217.94	72	99.276	72	790.887	72	100.187
73	1214.16	73	99.671	73	793.239	73	99.81
74	1227.03	74	100.815	74	794.699	74	99.609
75	1214.14	75	99.104	75	789.671	75	100.438
76	1214.38	76	99.927	76	794.537	76	99.643
77	1213.81	77	99.78	77	791.455	77	100.237
78	1213.63	78	100.016	78	791.293	78	99.815
79	1218.04	79	100.474	79	789.914	79	99.943
80	1214.02	80	99.649	80	788.697	80	100.175
81	1213.57	81	100.008	81	791.617	81	99.877
82	1211.99	82	99.766	82	792.59	82	100.032
83	1202.44	83	99.201	83	789.752	83	99.721
84	1201.49	84	99.962	84	791.212	84	100.302
85	1216.45	85	100.936	85	788.779	85	100.02
86	1209.85	86	99.643	86	788.941	86	99.58
87	1206.55	87	99.614	87	789.671	87	100.124
88	1207.9	88	100.224	88	793.807	88	100.126
89	1216.46	89	100.601	89	787.481	89	99.851
90	1206.23	90	99.275	90	790.559	90	100.18
91	1207.4	91	99.913	91	786.183	91	99.718
92	1209.93	92	100.274	92	788.926	92	100.35
93	1204.52	93	99.602	93	787.805	93	99.787
94	1197.26	94	99.364	94	783.588	94	99.862
95	1203.13	95	100.248	95	785.21	95	99.905
96	1203.57	96	100.064	96	788.616	96	99.875
97	1209.39	97	100.505	97	785.535	97	100.11
98	1211.39	98	100.038	98	786.346	98	99.69
99	1206.62	99	99.677	99	782.21	99	100.576
100	1202.07	100	99.735	100	784.399	100	99.596
101	1202.92	101	99.852	101	783.276	101	99.807
102	1198.55	102	99.754	102	787.592	102	100.188
103	1194.65	103	99.871	103	784.707	103	99.755
104	1192.33	104	99.809	104	786.954	104	100.232
105	1192.93	105	99.773	105	783.753	105	99.791
106	1196.25	106	100.27	106	779.3	106	100.308
107	1203.64	107	100.553	107	783.264	107	100.056
108	1206.38	108	100.289	108	786.954	108	99.527
109	1198.6	109	99.246	109	782.749	109	100.555
110	1201.33	110	100.221	110	786.635	110	99.644
111	1200.45	111	99.931	111	782.724	111	99.996
112	1198.12	112	99.819	112	776.749	112	99.842
113	1194.51	113	99.734	113	781.242	113	99.869
114	1193.38	114	99.917	114	784.721	114	100.27
115	1195.54	115	100.224	115	781.851	115	100.049
116	1196.5	116	99.805	116	780.062	116	99.826
117	1198.03	117	100.253	117	785.678	117	100.012
118	1198.12	118	99.888	118	780.715	118	99.848
119	1197.1	119	99.85	119	783.765	119	100.034
120	1198.06	120	100.143	120	776.749	120	99.981
121	1197.25	121	99.99	121	777.386	121	100.375
122	1195.76	122	99.748	122	785.678	122	99.519
123	1197.8	123	100.302	123	776.111	123	100.324
124	1195.45	124	99.862	124	784.403	124	99.617
125	1191.01	125	99.627	125	780.257	125	100.161
126	1192.58	126	99.915	126	783.765	126	99.916
127	1197.18	127	100.414	127	783.446	127	99.61
128	1193.62	128	99.764	128	774.835	128	100.224
129	1195.26	129	99.886	129	783.446	129	100.199
130	1201.31	130	100.575	130	783.446	130	99.679
131	1201.55	131	100.052	131	786.635	131	100.176
132	1200.02	132	99.839	132	782.489	132	99.575
133	1197.61	133	99.915	133	782.489	133	100.339
134	1192.98	134	99.543	134	772.922	134	99.662
135	1199.7	135	100.481	135	781.851	135	100.079
136	1202.3	136	100.156	136	781.532	136	100.325
137	1202.59	137	99.931	137	777.067	137	99.606
138	1192.18	138	99.393	138	780.894	138	100.068
139	1191.38	139	99.843	139	771.965	139	99.802
140	1196.64	140	100.288	140	780.894	140	100.16
141	1200.8	141	100.306	141	780.257	141	99.881
142	1191.32	142	99.428	142	777.705	142	99.423
143	1193.68	143	99.912	143	779.619	143	100.454
144	1190.45	144	99.846	144	770.689	144	99.815
145	1188.08	145	99.987	145	778.343	145	100.284
146	1188.93	146	100.015	146	779.3	146	99.837
147	1188.97	147	99.878	147	774.835	147	99.725
148	1191.25	148	100.285	148	778.662	148	100.142
149	1193.09	149	99.911	149	771.646	149	99.572
150	1197.16	150	100.454	150	770.37	150	100.264
151	1190.75	151	99.468	151	778.981	151	100.008
152	1196.22	152	100.294	152	771.646	152	99.808
153	1190.24	153	99.661	153	775.089	153	100.614
154	1192.35	154	100.111	154	779.619	154	99.728
155	1192.46	155	100.186	155	775.717	155	99.89
156	1186.18	156	99.277	156	779.619	156	99.728
157	1181.83	157	99.639	157	771.008	157	100.243
158	1197.08	158	101.135	158	779.619	158	100.045
159	1190.81	159	99.622	159	778.981	159	99.565
160	1191.86	160	99.944	160	774.197	160	100.282
161	1189.91	161	99.829	161	777.705	161	99.834
162	1191.94	162	100.223	162	770.051	162	99.744
163	1195.77	163	100.287	163	769.095	163	100.242
164	1189.74	164	99.439	164	777.705	164	100.053
165	1196.24	165	100.677	165	777.067	165	99.935
166	1194.63	166	99.794	166	780.576	166	99.694
167	1190.24	167	99.508	167	769.095	167	100.302
168	1198.6	168	100.57	168	777.386	168	99.744
169	1197.77	169	99.953	169	769.095	169	99.747
170	1191.54	170	99.634	170	776.749	170	100.333
171	1188.1	171	99.709	171	777.067	171	99.962
172	1191.1	172	100.254	172	767.5	172	100.023
173	1191.08	173	99.949	173	767.819	173	100.099
174	1189.22	174	99.815	174	781.213	174	99.835
175	1190.19	175	100.092	175	776.749	175	99.783
176	1191.87	176	100.105	176	775.473	176	99.873
177	1190.58	177	99.84	177	775.473	177	100.067
178	1191.68	178	100.129	178	778.662	178	100.117
179	1190.94	179	99.982	179	776.43	179	99.895
180	1189.01	180	99.763	180	765.905	180	100.276
181	1187.67	181	99.874	181	777.386	181	99.776
182	1190.05	182	100.186	182	774.197	182	100.07
183	1188.77	183	99.874	183	772.922	183	99.998
184	1187.4	184	99.84	184	770.051	184	99.484
185	1192.58	185	100.327	185	774.835	185	100.241
186	1187.35	186	99.734	186	773.559	186	99.725
187	1187.04	187	99.826	187	763.354	187	100.042
188	1189.19	188	100.179	188	771.646	188	100.255
189	1185.05	189	99.803	189	771.008	189	99.565
190	1194.48	190	100.599	190	772.284	190	100.114
191	1188.68	191	99.489	191	770.37	191	99.817
192	1185.61	192	99.867	192	763.354	192	99.909
193	1187.43	193	100.112	193	771.008	193	99.831
194	1188.66	194	100.002	194	769.414	194	100.268
195	1183.67	195	99.685	195	769.732	195	100.223
196	1193.29	196	100.689	196	763.992	196	99.845
197	1190.39	197	99.742	197	768.776	197	99.761
198	1188.02	198	99.753	198	767.819	198	100.107
199	1184.61	199	99.875	199	768.457	199	99.599
200	1187.86	200	100.163	200	768.423	200	100.134
201	1186.69	201	99.844	201	764.692	201	99.864
202	1183.49	202	99.831	202	769.152	202	100.242
203	1192.02	203	100.516	203	765.827	203	99.863
204	1186.18	204	99.641	204	764.449	204	99.847
205	1186.98	205	99.955	205	765.746	205	100.204
206	1188.43	206	100.128	206	770.288	206	99.761
207	1186.03	207	99.999	207	764.692	207	100.092
208	1175.26	208	99.177	208	764.692	208	99.871
209	1180.85	209	100.141	209	766.882	209	99.896
210	1184.75	210	100.447	210	767.774	210	100.174
211	1180.87	211	99.703	211	768.341	211	99.805
212	1186.86	212	100.36	212	764.773	212	99.838
213	1180.77	213	99.661	213	766.638	213	100.099
214	1192.61	214	100.733	214	767.774	214	100.054
215	1180.25	215	99.117	215	764.124	215	100.002
216	1182.34	216	100.203	216	765.584	216	99.762
217	1181.73	217	100.12	217	764.773	217	99.812
218	1174.58	218	99.388	218	763.475	218	100.27
219	1179.49	219	100.116	219	764.692	219	100.115
220	1185.12	220	100.42	220	766.395	220	99.986
221	1181.66	221	99.794	221	767.611	221	99.905
222	1176.86	222	99.633	222	767.855	222	99.565
223	1187.45	223	100.777	223	768.747	223	100.176
224	1185.56	224	99.807	224	767.125	224	99.918
225	1177.88	225	99.465	225	765.746	225	99.9
226	1177.46	226	99.988	226	767.206	226	100.263
227	1182.96	227	100.413	227	763.557	227	99.541
228	1176.76	228	99.534	228	762.745	228	100.177
229	1185.24	229	100.434	229	763.232	229	99.843
230	1179.04	230	99.678	230	766.801	230	99.751
231	1180.72	231	100.155	231	767.206	231	100.651
232	1183.05	232	100.04	232	766.071	232	99.346
233	1176.33	233	99.578	233	767.287	233	100.374
234	1186.01	234	100.706	234	767.936	234	99.886
235	1177.37	235	99.374	235	762.421	235	99.603
236	1184.62	236	100.349	236	764.53	236	100.183
237	1178.7	237	99.68	237	767.693	237	100.048
238	1177.21	238	99.969	238	765.587	238	99.971
239	1186.19	239	100.426	239	763.354	239	100.026
240	1179.08	240	99.551	240	765.584	240	99.704
241	1176.88	241	99.964	241	764.773	241	100.313
242	1186.92	242	100.537	242	765.587	242	99.53
243	1174.98	243	99.202	243	762.583	243	100.055
244	1185.5	244	100.801	244	764.367	244	100.052
245	1180.3	245	99.471	245	764.043	245	99.779
246	1175.2	246	99.731	246	761.367	246	99.879
247	1179.6	247	100.334	247	754.717	247	100.386
248	1187.42	248	100.553	248	756.825	248	99.685
249	1178.66	249	99.158	249	759.015	249	99.892
250	1175.56	250	99.898	250	758.691	250	99.937
251	1179.9	251	100.452	251	760.637	251	99.982
252	1183.18	252	100.195	252	760.961	252	99.997
253	1185.56	253	100.001	253	758.772	253	99.729
254	1175.8	254	99.33	254	758.853	254	100.028
255	1179.78	255	100.401	255	760.88	255	100.013
256	1184.49	256	100.204	256	757.717	256	99.923
257	1178.06	257	99.331	257	761.772	257	99.928
258	1176.93	258	100.064	258	762.664	258	100.254
259	1178.15	259	100.059	259	764.854	259	99.896
260	1175.52	260	99.785	260	761.448	260	99.98
261	1176.99	261	100.165	261	761.367	261	99.823
262	1179.31	262	100.261	262	763.475	262	100.03
263	1182.82	263	100.231	263	767.287	263	100.233
264	1184.18	264	99.958	264	760.312	264	99.515
265	1184.35	265	99.961	265	761.205	265	100.407
266	1181.66	266	99.736	266	767.53	266	99.46
267	1179.27	267	99.783	267	760.556	267	99.959
268	1179.36	268	100.183	268	765.746	268	100.226
269	1174.14	269	99.685	269	762.34	269	99.631
270	1177.08	270	100.025	270	766.395	270	100.068
271	1176.75	271	99.841	271	765.827	271	100.144
272	1179.56	272	100.336	272	765.341	272	99.874
273	1180.42	273	100.148	273	767.368	273	100.232
274	1179.79	274	99.931	274	766.152	274	99.947
275	1180.84	275	100.148	275	763.962	275	99.6
276	1182.52	276	100.138	276	766.638	276	100.054
277	1176.27	277	99.277	277	760.637	277	100.076
278	1178.2	278	100.08	278	758.691	278	99.705
279	1176.58	279	100.329	279	766.233	279	100.08
280	1167.23	280	99.086	280	763.881	280	100.043
281	1171.99	281	100.161	281	761.853	281	99.998
282	1179.5	282	100.59	282	761.448	282	99.752
283	1175.01	283	99.834	283	762.178	283	100.142
284	1175.24	284	99.795	284	763.07	284	99.913
285	1172.82	285	99.905	285	762.908	285	99.782
286	1178.05	286	100.354	286	758.366	286	100.056
287	1175.93	287	99.865	287	761.772	287	100.194
288	1170.39	288	99.692	288	765.016	288	99.649
289	1160.44	289	99.284	289	759.42	289	100.238
290	1168.2	290	100.412	290	760.475	290	99.727
291	1168.47	291	100.039	291	763.232	291	99.695
292	1169.1	292	99.976	292	762.097	292	100.415
293	1170.61	293	100.176	293	758.934	293	99.587
294	1171.93	294	100.085	294	764.286	294	99.816
295	1168.3	295	99.684	295	760.15	295	100.305
296	1168.27	296	100.007	296	756.339	296	99.705
297	1171.5	297	100.274	297	761.853	297	99.862
298	1170.65	298	99.58	298	761.691	298	100.474
299	1170.6	299	100.189	299	763.394	299	99.528
300	1175.28	300	100.313	300	759.907	300	99.892
301	1177.02	301	100.212	301	759.583	301	100.206
302	1173.04	302	99.613	302	757.312	302	100.013
303	1171.48	303	99.937	303	761.61	303	99.791
304	1178.18	304	100.348	304	761.286	304	100.276
305	1179.57	305	100.284	305	764.205	305	99.844
306	1170.58	306	99.241	306	763.07	306	99.741
307	1175.08	307	100.13	307	755.933	307	100.063
308	1178.86	308	100.579	308	755.365	308	99.71
309	1174.45	309	99.334	309	757.068	309	100.175
310	1177.48	310	100.398	310	755.122	310	100.127
311	1172.27	311	99.686	311	755.609	311	99.571
312	1180.31	312	100.673	312	760.718	312	100.393
313	1179.92	313	99.903	313	756.176	313	99.716
314	1177.94	314	99.881	314	760.394	314	99.983
315	1181.61	315	100.312	315	761.853	315	100.252
316	1183.12	316	99.84	316	756.258	316	99.609
317	1175.4	317	99.422	317	756.42	317	100.327
318	1181.1	318	100.434	318	753.014	318	99.763
319	1168.56	319	99.163	319	761.529	319	99.797
320	1170.05	320	99.962	320	756.014	320	99.895
321	1180.48	321	100.841	321	754.392	321	99.979
322	1175.21	322	99.64	322	758.609	322	100.154
323	1172.14	323	99.814	323	758.609	323	100.088
324	1175.06	324	100.02	324	754.392	324	99.534
325	1170.44	325	99.871	325	752.04	325	100.009
326	1178.24	326	100.388	326	755.284	326	100.258
327	1172.52	327	99.696	327	757.555	327	99.91
328	1168	328	99.583	328	756.176	328	99.466
329	1175.8	329	100.426	329	757.636	329	100.307
330	1177.07	330	100.187	330	755.69	330	99.639
331	1167.72	331	99.342	331	753.824	331	100.319
332	1173.47	332	100.268	332	752.689	332	99.97
333	1171.56	333	100.149	333	751.959	333	99.568
334	1176.51	334	100.158	334	760.15	334	100.017
335	1168.9	335	99.324	335	757.068	335	100.021
336	1176.03	336	100.681	336	751.148	336	99.728
337	1168.81	337	99.522	337	753.095	337	100.31
338	1166.84	338	99.629	338	755.447	338	99.859
339	1172.04	339	100.534	339	755.609	339	99.946
340	1174.77	340	100.066	340	755.041	340	100.291
341	1175.11	341	100.056	341	754.635	341	99.853
342	1170	342	99.571	342	753.257	342	99.606
343	1166.98	343	99.959	343	753.743	343	100.292
344	1166.95	344	99.912	344	758.123	344	100.064
345	1175.21	345	100.489	345	758.691	345	99.791
346	1173.06	346	99.738	346	758.042	346	100.091
347	1175.03	347	100.315	347	753.987	347	99.692
348	1174.94	348	99.989	348	754.311	348	99.789
349	1161.9	349	99.053	349	755.609	349	100.243
350	1162.95	350	100.092	350	753.5	350	99.594
351	1165.33	351	100.234	351	750.175	351	100.202
352	1163.16	352	99.76	352	757.312	352	100.319
353	1167.27	353	100.015	353	752.689	353	99.395
354	1167.2	354	100.345	354	756.339	354	99.901
355	1166.57	355	99.742	355	753.014	355	100.249
356	1172.89	356	100.363	356	750.905	356	99.939
357	1170.5	357	100.013	357	752.77	357	99.866
358	1164	358	99.47	358	749.526	358	100.422
359	1164.82	359	100.047	359	753.257	359	99.396
360	1162.31	360	99.528	360	756.663	360	100.151
361	1168.79	361	100.876	361	751.067	361	100.419
362	1163.07	362	99.589	362	753.743	362	99.341
363	1166.06	363	99.857	363	750.337	363	100.314
364	1167.58	364	100.163	364	754.879	364	100.123
365	1164.7	365	100.032	365	755.933	365	99.716
366	1160.96	366	99.718	366	754.311	366	99.679
367	1159.14	367	99.724	367	748.958	367	100.51
368	1161.58	368	100.313	368	752.851	368	99.477
369	1169.41	369	100.407	369	750.175	369	100.394
370	1163.69	370	99.557	370	753.906	370	99.719
371	1168.04	371	100.24	371	750.418	371	99.823
372	1160.23	372	99.611	372	754.23	372	100.325
373	1161.63	373	100.029	373	750.824	373	99.781
374	1158.2	374	99.756	374	748.634	374	99.963
375	1161.77	375	99.955	375	752.608	375	100.123
376	1169.45	376	100.743	376	749.04	376	99.694
377	1162.22	377	99.673	377	748.148	377	100.075
378	1157.93	378	99.495	378	747.985	378	99.743
379	1160.62	379	100.13	379	749.364	379	100.25
380	1162.9	380	100.214	380	749.932	380	99.794
381	1164.08	381	100.042	381	748.066	381	99.848
382	1163.17	382	99.861	382	747.418	382	100.018
383	1159.57	383	99.884	383	749.526	383	99.897
384	1158.74	384	100.014	384	751.878	384	100.133
385	1164.94	385	100.144	385	748.877	385	99.75
386	1167.32	386	100.197	386	746.931	386	100.02
387	1167.04	387	100.069	387	745.958	387	100.284
388	1166.85	388	100.006	388	750.499	388	99.928
389	1161.52	389	99.483	389	745.066	389	99.678
390	1161.03	390	99.98	390	747.418	390	99.904
391	1162.35	391	100.195	391	749.851	391	99.92
392	1158.68	392	99.802	392	746.282	392	99.77
393	1159.11	393	99.678	393	750.175	393	100.145
394	1163.01	394	100.59	394	752.608	394	100.087
395	1158.05	395	99.642	395	747.904	395	99.979
396	1166.08	396	100.554	396	744.498	396	99.704
397	1158.06	397	99.421	397	747.904	397	100.057
398	1156.39	398	99.825	398	745.958	398	99.713
399	1158.36	399	100.219	399	750.499	399	100.366
400	1154.5	400	99.616	400	742.471	400	99.589
401	1163.64	401	100.446	401	745.796	401	99.741
402	1161.19	402	100.119	402	751.229	402	100.294
403	1155.8	403	99.574	403	744.092	403	100.229
404	1162.67	404	100.406	404	743.849	404	99.357
405	1153.54	405	99.35	405	749.283	405	100.394
406	1165.24	406	100.752	406	743.849	406	99.79
407	1163.55	407	99.878	407	746.525	407	99.592
408	1158.87	408	99.81	408	748.229	408	100.515
409	1154.31	409	99.488	409	746.769	409	99.59
410	1158.9	410	100.407	410	749.364	410	99.755
411	1153.81	411	99.65	411	743.2	411	100.12
412	1162.65	412	100.596	412	749.283	412	100.327
413	1152.6	413	99.369	413	748.31	413	99.654
414	1163.95	414	100.745	414	742.552	414	99.826
415	1155.49	415	99.313	415	743.849	415	100.07
416	1153.4	416	99.745	416	742.876	416	99.574
417	1157.79	417	100.462	417	743.038	417	100.447
418	1152.39	418	99.595	418	747.337	418	100.019
419	1152.34	419	99.947	419	741.822	419	99.433
420	1150.94	420	99.927	420	744.336	420	99.867
421	1155.03	421	100.237	421	747.093	421	100.268
422	1154.41	422	99.956	422	746.363	422	99.601
423	1151.82	423	99.761	423	740.038	423	100.102
424	1150.08	424	99.896	424	740.443	424	100.485
425	1155.11	425	100.329	425	747.418	425	99.323
426	1158.16	426	100.205	426	739.794	426	100.345
427	1152.04	427	99.539	427	743.606	427	99.746
428	1147.21	428	99.806	428	742.146	428	100.069
429	1151.5	429	100.1	429	744.417	429	99.595
430	1152.95	430	100.344	430	745.39	430	100.517
431	1148.16	431	99.481	431	740.93	431	99.623
432	1151.7	432	100.213	432	742.957	432	99.603
433	1154.16	433	100.236	433	741.173	433	100.196
434	1150.79	434	99.538	434	738.821	434	99.958
435	1154.85	435	100.357	435	739.875	435	99.962
436	1154.61	436	100.327	436	741.659	436	100.165
437	1152.03	437	99.714	437	739.226	437	99.939
438	1150.42	438	99.479	438	743.768	438	99.262
439	1147.65	439	100.085	439	743.687	439	100.142
440	1151.13	440	100.058	440	741.416	440	99.909
441	1151.75	441	100.372	441	738.74	441	100.065
442	1145.43	442	99.237	442	736.631	442	99.857
443	1149.19	443	100.234	443	744.417	443	99.889
444	1153.03	444	100.643	444	737.767	444	99.817
445	1148.62	445	99.343	445	738.334	445	100.06
446	1144.98	446	99.686	446	736.226	446	100.319
447	1151.96	447	100.75	447	738.253	447	99.6
448	1147.14	448	99.405	448	744.822	448	99.576
449	1148.01	449	100.186	449	743.363	449	100.185
450	1151.22	450	100.337	450	742.714	450	99.922
451	1153.11	451	99.862	451	741.011	451	99.671
452	1149.98	452	100.05	452	744.579	452	100.231
453	1147.63	453	99.485	453	738.497	453	99.655
454	1150.44	454	100.517	454	738.091	454	100.199
455	1150.18	455	100.131	455	741.173	455	100.168
456	1146.84	456	99.382	456	743.849	456	99.855
457	1144.94	457	99.841	457	738.01	457	99.587
458	1141.97	458	99.877	458	740.93	458	99.788
459	1144.63	459	100.159	459	739.632	459	100.327
460	1149.73	460	100.507	460	738.253	460	99.594
461	1146.02	461	99.315	461	741.903	461	99.741
462	1142.52	462	99.979	462	736.793	462	100.222
463	1151.83	463	100.661	463	740.362	463	100.06
464	1145.64	464	99.75	464	743.363	464	99.423
465	1140.68	465	99.433	465	734.523	465	100.436
466	1138.89	466	99.922	466	736.469	466	99.519
467	1151.39	467	101.028	467	740.93	467	99.79
468	1142.37	468	98.906	468	739.713	468	100.074
469	1142.05	469	100.2	469	733.793	469	99.831
470	1144.82	470	100.032	470	734.928	470	99.731
471	1141.96	471	100.098	471	735.009	471	100.199
472	1150.82	472	100.483	472	736.145	472	99.89
473	1140.28	473	99.101	473	732.657	473	99.649
474	1142.25	474	100.295	474	737.848	474	100.023
475	1139.66	475	99.876	475	738.578	475	100.357
476	1138.8	476	99.785	476	734.442	476	99.76
477	1139.86	477	100.006	477	737.118	477	99.954
478	1140.06	478	100.157	478	731.522	478	99.904
479	1137.54	479	99.813	479	736.064	479	99.725
480	1149.02	480	100.65	480	739.47	480	99.676
481	1143.74	481	99.631	481	737.28	481	100.166
482	1138.74	482	99.782	482	731.684	482	99.916
483	1136.96	483	99.854	483	735.739	483	99.938
484	1137.75	484	99.724	484	740.362	484	99.756
485	1141.68	485	100.716	485	731.279	485	100.134
486	1136.73	486	99.462	486	730.792	486	99.984
487	1135.65	487	99.981	487	733.549	487	99.595
488	1133.58	488	99.789	488	735.82	488	100.287
489	1138.5	489	100.244	489	730.306	489	99.742
490	1145.7	490	100.706	490	733.387	490	99.793
491	1146.94	491	99.874	491	735.009	491	100.29
492	1143.32	492	99.679	492	738.091	492	99.861
493	1141.15	493	99.762	493	733.306	493	99.97
494	1143.83	494	100.438	494	729.413	494	99.58
495	1135.01	495	99.386	495	731.846	495	100.283
496	1141.07	496	100.094	496	733.387	496	99.72
497	1136.13	497	99.988	497	732.252	497	99.607
498	1147.22	498	100.789	498	735.739	498	100.266
499	1134.45	499	99.024	499	731.765	499	99.758
500	1141.72	500	100.532	500	729.87	500	99.78
501	1138.68	501	99.716	--	--	--	--
502	1138.75	502	99.796	--	--	--	--
503	1141.13	503	100.289	--	--	--	--
504	1134.93	504	99.386	--	--	--	--
505	1140.25	505	100.411	--	--	--	--
506	1139.49	506	100.355	--	--	--	--
507	1132.93	507	99.217	--	--	--	--
508	1136.27	508	100.054	--	--	--	--
509	1136.7	509	100.37	--	--	--	--
510	1137.43	510	100.167	--	--	--	--
511	1131.72	511	99.294	--	--	--	--
512	1132.36	512	99.95	--	--	--	--
513	1128.26	513	99.909	--	--	--	--
514	1132.67	514	100.429	--	--	--	--
515	1131.77	515	99.555	--	--	--	--
516	1133.72	516	100.354	--	--	--	--
517	1135.55	517	100.277	--	--	--	--
518	1133.5	518	99.55	--	--	--	--
519	1131.88	519	100.095	--	--	--	--
520	1129.2	520	99.476	--	--	--	--
521	1133.81	521	100.338	--	--	--	--
522	1134.39	522	100.387	--	--	--	--
523	1134.96	523	100.035	--	--	--	--
524	1128.9	524	99.221	--	--	--	--
525	1133.74	525	100.314	--	--	--	--
526	1135.17	526	100.523	--	--	--	--
527	1126.86	527	99.152	--	--	--	--
528	1126.46	528	99.812	--	--	--	--
529	1128.97	529	100.229	--	--	--	--
530	1130.33	530	100.315	--	--	--	--
531	1125.43	531	99.446	--	--	--	--
532	1128.91	532	100.3	--	--	--	--
533	1133.35	533	100.211	--	--	--	--
534	1134.45	534	100.24	--	--	--	--
535	1127.18	535	99.495	--	--	--	--
536	1124.83	536	99.599	--	--	--	--
537	1126.28	537	100.139	--	--	--	--
538	1129.16	538	100.22	--	--	--	--
539	1127.98	539	99.816	--	--	--	--
540	1130.99	540	100.399	--	--	--	--
541	1123.66	541	99.583	--	--	--	--
542	1121.65	542	99.871	--	--	--	--
543	1120.01	543	99.7	--	--	--	--
544	1120.56	544	99.953	--	--	--	--
545	1124.08	545	100.134	--	--	--	--
546	1128.67	546	100.602	--	--	--	--
547	1121.21	547	99.328	--	--	--	--
548	1122.52	548	99.979	--	--	--	--
549	1122.05	549	100.216	--	--	--	--
550	1122.87	550	99.779	--	--	--	--
551	1118.4	551	99.598	--	--	--	--
552	1124.65	552	100.711	--	--	--	--
553	1120.49	553	99.523	--	--	--	--
554	1122.87	554	100.38	--	--	--	--
555	1126.34	555	100.292	--	--	--	--
556	1121.59	556	99.487	--	--	--	--
557	1119.67	557	99.727	--	--	--	--
558	1123.92	558	100.199	--	--	--	--
559	1124.05	559	100.284	--	--	--	--
560	1116.3	560	99.283	--	--	--	--
561	1116.13	561	100.044	--	--	--	--
562	1116.77	562	100.056	--	--	--	--
563	1118.33	563	99.912	--	--	--	--
564	1121.1	564	100.157	--	--	--	--
565	1121.83	565	100.482	--	--	--	--
566	1117.55	566	99.504	--	--	--	--
567	1114.6	567	99.548	--	--	--	--
568	1115.61	568	100.239	--	--	--	--
569	1116.54	569	99.933	--	--	--	--
570	1122.02	570	100.688	--	--	--	--
571	1114.96	571	99.154	--	--	--	--
572	1121.02	572	100.563	--	--	--	--
573	1116.08	573	99.455	--	--	--	--
574	1122.08	574	100.442	--	--	--	--
575	1118.95	575	100.058	--	--	--	--
576	1117.26	576	99.825	--	--	--	--
577	1113.65	577	99.688	--	--	--	--
578	1113.85	578	99.925	--	--	--	--
579	1110.21	579	99.678	--	--	--	--
580	1110.25	580	99.939	--	--	--	--
581	1108.42	581	100.04	--	--	--	--
582	1113.41	582	100.484	--	--	--	--
583	1118.61	583	100.088	--	--	--	--
584	1120.23	584	99.935	--	--	--	--
585	1116.21	585	99.808	--	--	--	--
586	1113.1	586	99.966	--	--	--	--
587	1107.16	587	99.536	--	--	--	--
588	1107.53	588	99.931	--	--	--	--
589	1108.89	589	100.228	--	--	--	--
590	1108.85	590	100.047	--	--	--	--
591	1111.76	591	100.24	--	--	--	--
592	1113.56	592	100.012	--	--	--	--
593	1119.9	593	100.331	--	--	--	--
594	1119.19	594	99.939	--	--	--	--
595	1108.96	595	99.299	--	--	--	--
596	1104.55	596	99.643	--	--	--	--
597	1106.2	597	100.048	--	--	--	--
598	1109.4	598	100.306	--	--	--	--
599	1111.64	599	100.196	--	--	--	--
600	1105.38	600	99.341	--	--	--	--
601	1103.44	601	99.944	--	--	--	--
602	1103.93	602	100.214	--	--	--	--
603	1107.91	603	100.354	--	--	--	--
604	1117.39	604	100.374	--	--	--	--
605	1113.92	605	99.62	--	--	--	--
606	1109.04	606	100.103	--	--	--	--
607	1106.99	607	99.384	--	--	--	--
608	1097.4	608	99.507	--	--	--	--
609	1105.12	609	100.347	--	--	--	--
610	1112.4	610	100.71	--	--	--	--
611	1108.42	611	99.969	--	--	--	--
612	1103.52	612	99.372	--	--	--	--
613	1101.92	613	99.682	--	--	--	--
614	1102.36	614	100.217	--	--	--	--
615	1106.06	615	100.028	--	--	--	--
616	1105.75	616	100.369	--	--	--	--
617	1104.33	617	99.649	--	--	--	--
618	1103.38	618	99.831	--	--	--	--
619	1105.95	619	100.561	--	--	--	--
620	1108.3	620	100.15	--	--	--	--
621	1100.63	621	99.053	--	--	--	--
622	1101.44	622	99.988	--	--	--	--
623	1107.64	623	100.492	--	--	--	--
624	1104.15	624	99.969	--	--	--	--
625	1108.39	625	100.274	--	--	--	--
626	1098.42	626	99.296	--	--	--	--
627	1104.79	627	100.311	--	--	--	--
628	1099.63	628	99.398	--	--	--	--
629	1101.99	629	100.588	--	--	--	--
630	1101.09	630	99.866	--	--	--	--
631	1096.96	631	99.769	--	--	--	--
632	1112.28	632	100.867	--	--	--	--
633	1103.83	633	99.224	--	--	--	--
634	1100.79	634	100.111	--	--	--	--
635	1101.65	635	99.942	--	--	--	--
636	1102.09	636	100.205	--	--	--	--
637	1102.56	637	99.72	--	--	--	--
638	1098.51	638	99.908	--	--	--	--
639	1096.58	639	99.795	--	--	--	--
640	1097.17	640	99.974	--	--	--	--
641	1094.73	641	99.698	--	--	--	--
642	1094.45	642	99.956	--	--	--	--
643	1094.76	643	99.959	--	--	--	--
644	1097.59	644	100.44	--	--	--	--
645	1099.03	645	100.203	--	--	--	--
646	1092.54	646	99.444	--	--	--	--
647	1094.75	647	99.762	--	--	--	--
648	1096.37	648	100.658	--	--	--	--
649	1098.19	649	100.154	--	--	--	--
650	1092.88	650	99.363	--	--	--	--
651	1090.72	651	99.78	--	--	--	--
652	1091.24	652	100.198	--	--	--	--
653	1094.31	653	99.929	--	--	--	--
654	1093.23	654	100.202	--	--	--	--
655	1092.59	655	99.622	--	--	--	--
656	1091.55	656	100.136	--	--	--	--
657	1093.43	657	100.183	--	--	--	--
658	1088.1	658	99.596	--	--	--	--
659	1089.25	659	99.856	--	--	--	--
660	1090.19	660	99.935	--	--	--	--
661	1096.45	661	100.519	--	--	--	--
662	1095.43	662	100.219	--	--	--	--
663	1089.84	663	99.294	--	--	--	--
664	1091.1	664	100.315	--	--	--	--
665	1087.45	665	99.622	--	--	--	--
666	1095.7	666	100.546	--	--	--	--
667	1092.06	667	99.933	--	--	--	--
668	1088.66	668	99.443	--	--	--	--
669	1088.99	669	100.059	--	--	--	--
670	1092.2	670	100.168	--	--	--	--
671	1087.79	671	99.967	--	--	--	--
672	1083.97	672	99.449	--	--	--	--
673	1083.67	673	100.126	--	--	--	--
674	1091.75	674	100.864	--	--	--	--
675	1081.67	675	99	--	--	--	--
676	1089.99	676	100.364	--	--	--	--
677	1090.85	677	99.922	--	--	--	--
678	1089.01	678	100.454	--	--	--	--
679	1092.56	679	100.31	--	--	--	--
680	1093.78	680	99.809	--	--	--	--
681	1086.02	681	99.198	--	--	--	--
682	1088	682	100.487	--	--	--	--
683	1079.21	683	99.3	--	--	--	--
684	1082.99	684	99.923	--	--	--	--
685	1092.58	685	100.642	--	--	--	--
686	1092.42	686	100.064	--	--	--	--
687	1091.78	687	100.207	--	--	--	--
688	1081.38	688	99.299	--	--	--	--
689	1084	689	99.807	--	--	--	--
690	1083.45	690	100.145	--	--	--	--
691	1087.28	691	100.411	--	--	--	--
692	1084.62	692	99.513	--	--	--	--
693	1080.76	693	99.707	--	--	--	--
694	1079.79	694	99.939	--	--	--	--
695	1088.29	695	100.752	--	--	--	--
696	1084.78	696	99.49	--	--	--	--
697	1081.65	697	99.889	--	--	--	--
698	1080.68	698	99.929	--	--	--	--
699	1086.92	699	100.475	--	--	--	--
700	1087.47	700	100.343	--	--	--	--
701	1082.82	701	99.326	--	--	--	--
702	1073.11	702	99.296	--	--	--	--
703	1082.62	703	100.78	--	--	--	--
704	1090.04	704	100.354	--	--	--	--
705	1085.93	705	99.764	--	--	--	--
706	1080.31	706	99.214	--	--	--	--
707	1079.29	707	99.957	--	--	--	--
708	1084.69	708	100.676	--	--	--	--
709	1086.76	709	100.359	--	--	--	--
710	1079.32	710	99.447	--	--	--	--
711	1068.54	711	99.093	--	--	--	--
712	1077.79	712	100.183	--	--	--	--
713	1076.97	713	100.442	--	--	--	--
714	1079.01	714	100.023	--	--	--	--
715	1078.74	715	99.614	--	--	--	--
716	1072.63	716	99.668	--	--	--	--
717	1085.14	717	101.285	--	--	--	--
718	1079.32	718	99.448	--	--	--	--
719	1071.86	719	99.4	--	--	--	--
720	1067.86	720	99.742	--	--	--	--
721	1073.69	721	99.951	--	--	--	--
722	1075.83	722	100.503	--	--	--	--
723	1072.49	723	100.077	--	--	--	--
724	1074.72	724	100.112	--	--	--	--
725	1080.52	725	100.356	--	--	--	--
726	1080.22	726	100.133	--	--	--	--
727	1078.25	727	99.885	--	--	--	--
728	1080.06	728	99.959	--	--	--	--
729	1071.21	729	99.315	--	--	--	--
730	1076.66	730	100.421	--	--	--	--
731	1079.97	731	100.272	--	--	--	--
732	1082.94	732	100.147	--	--	--	--
733	1069.83	733	98.727	--	--	--	--
734	1071.26	734	99.913	--	--	--	--
735	1070.07	735	100.009	--	--	--	--
736	1072.16	736	100.158	--	--	--	--
737	1065.3	737	99.785	--	--	--	--
738	1079.55	738	100.937	--	--	--	--
739	1071.47	739	99.443	--	--	--	--
740	1067.12	740	99.774	--	--	--	--
741	1082.9	741	100.956	--	--	--	--
742	1066.15	742	98.918	--	--	--	--
743	1074.79	743	100.577	--	--	--	--
744	1078.51	744	100.291	--	--	--	--
745	1069.69	745	99.301	--	--	--	--
746	1075.57	746	100.337	--	--	--	--
747	1070.42	747	99.712	--	--	--	--
748	1065.4	748	99.623	--	--	--	--
749	1070.56	749	100.186	--	--	--	--
750	1073.31	750	100.33	--	--	--	--
751	1063.3	751	99.254	--	--	--	--
752	1076.04	752	100.758	--	--	--	--
753	1063.99	753	99.319	--	--	--	--
754	1078.01	754	100.965	--	--	--	--
755	1064.77	755	99.179	--	--	--	--
756	1065.35	756	99.66	--	--	--	--
757	1061.83	757	99.953	--	--	--	--
758	1072.1	758	100.666	--	--	--	--
759	1069.99	759	99.841	--	--	--	--
760	1060.27	760	99.374	--	--	--	--
761	1074.25	761	100.804	--	--	--	--
762	1060.89	762	99.241	--	--	--	--
763	1072.92	763	100.934	--	--	--	--
764	1062.19	764	99.122	--	--	--	--
765	1059.05	765	99.733	--	--	--	--
766	1067.83	766	100.492	--	--	--	--
767	1061.93	767	99.788	--	--	--	--
768	1060.52	768	99.887	--	--	--	--
769	1061.51	769	100.132	--	--	--	--
770	1064.75	770	100.194	--	--	--	--
771	1063.07	771	99.852	--	--	--	--
772	1065.22	772	100.093	--	--	--	--
773	1060.72	773	99.801	--	--	--	--
774	1063.48	774	100.168	--	--	--	--
775	1059.39	775	99.488	--	--	--	--
776	1063.74	776	100.202	--	--	--	--
777	1060.77	777	99.681	--	--	--	--
778	1055.72	778	99.934	--	--	--	--
779	1062.38	779	100.027	--	--	--	--
780	1057.64	780	99.623	--	--	--	--
781	1056.01	781	100.236	--	--	--	--
782	1065.29	782	100.916	--	--	--	--
783	1062.01	783	99.683	--	--	--	--
784	1062.61	784	99.994	--	--	--	--
785	1058.71	785	99.277	--	--	--	--
786	1060.69	786	100.553	--	--	--	--
787	1066.59	787	100.398	--	--	--	--
788	1057.63	788	99.13	--	--	--	--
789	1063.55	789	100.588	--	--	--	--
790	1060.82	790	99.998	--	--	--	--
791	1059.16	791	99.869	--	--	--	--
792	1054.91	792	99.605	--	--	--	--
793	1057.92	793	100.166	--	--	--	--
794	1053.9	794	99.357	--	--	--	--
795	1054.95	795	100.243	--	--	--	--
796	1056.91	796	99.923	--	--	--	--
797	1052.24	797	99.458	--	--	--	--
798	1052.77	798	99.971	--	--	--	--
799	1052.2	799	100.001	--	--	--	--
800	1052.7	800	100.234	--	--	--	--
801	1054.47	801	100.168	--	--	--	--
802	1047.16	802	99.628	--	--	--	--
803	1048.7	803	100.043	--	--	--	--
804	1055.02	804	100.304	--	--	--	--
805	1058.99	805	100.346	--	--	--	--
806	1049.36	806	99.36	--	--	--	--
807	1056.78	807	100.257	--	--	--	--
808	1045.94	808	99.443	--	--	--	--
809	1054.81	809	100.804	--	--	--	--
810	1050.23	810	99.712	--	--	--	--
811	1054.14	811	100.275	--	--	--	--
812	1047.33	812	99.278	--	--	--	--
813	1047.3	813	100.038	--	--	--	--
814	1050.75	814	100.459	--	--	--	--
815	1052.84	815	100.149	--	--	--	--
816	1051.57	816	99.877	--	--	--	--
817	1052.95	817	99.574	--	--	--	--
818	1047.62	818	99.573	--	--	--	--
819	1049.09	819	100.287	--	--	--	--
820	1051.38	820	100.025	--	--	--	--
821	1048.24	821	99.695	--	--	--	--
822	1056.97	822	100.618	--	--	--	--
823	1048.83	823	99.697	--	--	--	--
824	1053.82	824	100.511	--	--	--	--
825	1056.26	825	100.002	--	--	--	--
826	1040.74	826	98.859	--	--	--	--
827	1044.52	827	100.183	--	--	--	--
828	1049.3	828	100.484	--	--	--	--
829	1046.68	829	99.958	--	--	--	--
830	1051.3	830	100.115	--	--	--	--
831	1037.01	831	98.846	--	--	--	--
832	1046.67	832	100.882	--	--	--	--
833	1052.55	833	100.502	--	--	--	--
834	1048.26	834	99.315	--	--	--	--
835	1041.49	835	99.338	--	--	--	--
836	1041.21	836	100.037	--	--	--	--
837	1052.53	837	101.002	--	--	--	--
838	1038.65	838	99.213	--	--	--	--
839	1051.97	839	100.913	--	--	--	--
840	1047.35	840	99.531	--	--	--	--
841	1045.06	841	99.615	--	--	--	--
842	1041.72	842	99.584	--	--	--	--
843	1039.22	843	100.417	--	--	--	--
844	1044.84	844	100.029	--	--	--	--
845	1037.8	845	99.379	--	--	--	--
846	1047.32	846	101.109	--	--	--	--
847	1047.47	847	99.884	--	--	--	--
848	1039.52	848	99.417	--	--	--	--
849	1037.71	849	99.867	--	--	--	--
850	1041.15	850	100.284	--	--	--	--
851	1046.76	851	100.248	--	--	--	--
852	1040.46	852	99.261	--	--	--	--
853	1037.93	853	100.082	--	--	--	--
854	1034.11	854	99.815	--	--	--	--
855	1034.04	855	99.99	--	--	--	--
856	1044.42	856	100.415	--	--	--	--
857	1038.13	857	99.832	--	--	--	--
858	1037.35	858	99.93	--	--	--	--
859	1042.09	859	100.204	--	--	--	--
860	1030.73	860	99.092	--	--	--	--
861	1037.75	861	100.493	--	--	--	--
862	1029.14	862	99.623	--	--	--	--
863	1037.76	863	100.72	--	--	--	--
864	1041.62	864	100.136	--	--	--	--
865	1028.7	865	98.963	--	--	--	--
866	1037.75	866	100.912	--	--	--	--
867	1043.07	867	100.257	--	--	--	--
868	1042.85	868	100.07	--	--	--	--
869	1029.32	869	98.713	--	--	--	--
870	1041.32	870	100.646	--	--	--	--
871	1036.99	871	99.801	--	--	--	--
872	1027.73	872	99.622	--	--	--	--
873	1029.11	873	100.087	--	--	--	--
874	1027.64	874	99.805	--	--	--	--
875	1031.33	875	100.014	--	--	--	--
876	1040	876	100.474	--	--	--	--
877	1029.52	877	99.59	--	--	--	--
878	1027.41	878	99.894	--	--	--	--
879	1025.02	879	99.72	--	--	--	--
880	1032.94	880	99.988	--	--	--	--
881	1032.79	881	100.111	--	--	--	--
882	1035.43	882	100.398	--	--	--	--
883	1032.75	883	99.622	--	--	--	--
884	1041.04	884	100.884	--	--	--	--
885	1040.55	885	99.86	--	--	--	--
886	1040.08	886	100.08	--	--	--	--
887	1040.49	887	100.177	--	--	--	--
888	1038.26	888	99.747	--	--	--	--
889	1036.84	889	99.776	--	--	--	--
890	1038.45	890	100.056	--	--	--	--
891	1037.29	891	99.939	--	--	--	--
892	1037.92	892	100.117	--	--	--	--
893	1038.63	893	100.069	--	--	--	--
894	1036.67	894	99.834	--	--	--	--
895	1021.09	895	98.794	--	--	--	--
896	1021.42	896	100.046	--	--	--	--
897	1026.21	897	100.113	--	--	--	--
898	1033.26	898	100.537	--	--	--	--
899	1032.88	899	100.022	--	--	--	--
900	1035.15	900	100.207	--	--	--	--
901	1031.4	901	99.804	--	--	--	--
902	1028.94	902	99.973	--	--	--	--
903	1026.45	903	99.959	--	--	--	--
904	1021.64	904	99.556	--	--	--	--
905	1020.82	905	99.492	--	--	--	--
906	1019.91	906	100.066	--	--	--	--
907	1019.81	907	100.215	--	--	--	--
908	1018.67	908	99.913	--	--	--	--
909	1016.5	909	99.508	--	--	--	--
910	1023.57	910	100.069	--	--	--	--
911	1033.57	911	101.107	--	--	--	--
912	1021.78	912	99.026	--	--	--	--
913	1014.8	913	99.94	--	--	--	--
914	1017.84	914	99.701	--	--	--	--
915	1017.68	915	100.024	--	--	--	--
916	1014.85	916	99.929	--	--	--	--
917	1024.42	917	100.828	--	--	--	--
918	1029.53	918	100.353	--	--	--	--
919	1028.68	919	99.828	--	--	--	--
920	1024.8	920	100.05	--	--	--	--
921	1015.87	921	99.086	--	--	--	--
922	1018.23	922	100.493	--	--	--	--
923	1016.51	923	99.476	--	--	--	--
924	1020.78	924	100.122	--	--	--	--
925	1015.45	925	99.771	--	--	--	--
926	1023.79	926	100.286	--	--	--	--
927	1010.54	927	99.47	--	--	--	--
928	1019.87	928	100.544	--	--	--	--
929	1018.17	929	100.211	--	--	--	--
930	1014.66	930	99.475	--	--	--	--
931	1017.5	931	100.336	--	--	--	--
932	1008.41	932	99.392	--	--	--	--
933	1011.94	933	100.2	--	--	--	--
934	1017.29	934	100.102	--	--	--	--
935	1015.8	935	99.494	--	--	--	--
936	1008.68	936	99.92	--	--	--	--
937	1012.74	937	100.498	--	--	--	--
938	1021.75	938	100.393	--	--	--	--
939	1005.44	939	98.812	--	--	--	--
940	1018.47	940	100.889	--	--	--	--
941	1013.35	941	99.732	--	--	--	--
942	1011.18	942	99.708	--	--	--	--
943	1018.35	943	100.492	--	--	--	--
944	1004.71	944	99.062	--	--	--	--
945	1008.9	945	100.368	--	--	--	--
946	1016.25	946	100.03	--	--	--	--
947	1011	947	99.706	--	--	--	--
948	1009.95	948	100.387	--	--	--	--
949	1014.06	949	100.432	--	--	--	--
950	1002.7	950	98.934	--	--	--	--
951	1008.04	951	99.946	--	--	--	--
952	1009.43	952	100.259	--	--	--	--
953	1005.36	953	99.996	--	--	--	--
954	1004.61	954	99.991	--	--	--	--
955	1009.52	955	100.041	--	--	--	--
956	1008.72	956	99.634	--	--	--	--
957	1004.58	957	99.956	--	--	--	--
958	1016.75	958	101.091	--	--	--	--
959	1002.97	959	98.886	--	--	--	--
960	1001.3	960	99.896	--	--	--	--
961	1011.72	961	100.938	--	--	--	--
962	1006.58	962	99.552	--	--	--	--
963	1006.32	963	99.691	--	--	--	--
964	1010.39	964	100.909	--	--	--	--
965	1003.73	965	98.826	--	--	--	--
966	1009.48	966	100.868	--	--	--	--
967	1004.02	967	99.257	--	--	--	--
968	1002.53	968	100.305	--	--	--	--
969	1000.85	969	99.42	--	--	--	--
970	998.75	970	100.016	--	--	--	--
971	1004	971	100.424	--	--	--	--
972	1003.89	972	99.695	--	--	--	--
973	999.29	973	99.822	--	--	--	--
974	1009.86	974	100.571	--	--	--	--
975	998.11	975	99.344	--	--	--	--
976	1003.1	976	100.408	--	--	--	--
977	997.46	977	99.38	--	--	--	--
978	998.54	978	100.034	--	--	--	--
979	999.76	979	100.508	--	--	--	--
980	996.99	980	99.724	--	--	--	--
981	997.32	981	99.723	--	--	--	--
982	996.79	982	99.71	--	--	--	--
983	1007.36	983	101.221	--	--	--	--
984	997.13	984	99.015	--	--	--	--
985	1001.23	985	100.719	--	--	--	--
986	995.5	986	99.057	--	--	--	--
987	1003.62	987	100.743	--	--	--	--
988	991.79	988	99.188	--	--	--	--
989	999.42	989	100.23	--	--	--	--
990	994.09	990	99.609	--	--	--	--
991	1004.43	991	101.145	--	--	--	--
992	999.57	992	99.663	--	--	--	--
993	1000.8	993	99.654	--	--	--	--
994	990.08	994	99.597	--	--	--	--
995	992.01	995	100.233	--	--	--	--
996	989.03	996	99.986	--	--	--	--
997	982.63	997	98.975	--	--	--	--
998	987.5	998	101.104	--	--	--	--
999	996.83	999	99.486	--	--	--	--
1000	999.62	1000	99.339	--	--	--	--

## Sheet: Figure 3a for d-LNO
--	3.26565	3.7024	3.72044	3.72746	3.73216	3.73594	3.73869	3.742	3.74478	3.74845	3.75189	3.75628	3.76112	3.7662	3.77232	3.77822	3.78502	3.79297	3.80112	3.80945	3.81889	3.82861	3.83889	3.84982	3.86151	3.8743	3.88756	3.90187	3.9171	3.93349	3.95039	3.96718	3.98374	4.00126	4.01893	4.0342	4.04983	4.06457	4.07962	4.09579	4.11328	4.13229	4.15195	4.17104	4.19002	4.20863	4.22716	4.24422	4.26151
4.48567	0	54.6839	52.6017	57.1568	59.5262	36.3061	48.9282	58.5082	46.3255	52.8546	42.2116	40.0879	54.5948	59.4241	46.3798	59.1676	52.6492	0	52.437	66.0468	58.6356	51.4418	53.5771	67.5353	54.8356	70.8528	56.0988	70.0787	69.1167	67.1282	79.6992	66.74	76.3708	78.5833	79.372	68.2179	76.9803	1.30077	65.908	71.3807	61.2961	14.8983	81.2572	76.0212	76.2599	50.1922	80.5373	99.7772	95.7445
4.50054	0	55.9024	48.7721	56.0524	58.0173	31.4551	46.0693	54.4411	45.8768	54.9805	38.1845	35.4314	49.1568	54.4265	45.2066	56.8107	52.0124	0	49.3472	68.0311	56.59	48.1272	52.96	60.5925	53.2179	66.2435	51.1153	69.5206	66.5216	63.8217	77.3698	62.2781	71.124	77.76	73.5354	67.776	73.5229	0	64.4702	67.7093	62.0234	14.6577	81.085	70.8742	72.7076	47.5382	78.7889	96.5579	91.1963
4.51542	0	55.2503	46.8512	56.2548	59.836	30.2314	46.9891	52.1847	45.5523	57.6729	38.391	37.1077	49.7663	50.3248	50.0729	57.6435	52.4717	0	49.9295	75.0709	57.0106	50.8581	55.066	57.2438	53.3165	62.4737	50.9847	72.8482	68.4378	64.3213	77.3608	63.2408	69.6474	75.8949	72.4864	73.1405	76.4876	0.76048	67.0074	67.5194	68.1693	15.3519	82.5665	70.7673	70.8991	47.156	81.6149	95.1603	92.5081
4.53029	0	55.8936	44.4457	56.0899	58.3099	30.1876	45.5113	51.543	45.0418	57.1904	37.6527	38.2289	48.807	48.791	47.4283	57.0537	53.438	0	51.0366	75.7965	56.7109	46.6677	55.1368	53.6052	53.2251	56.5056	48.7196	75.0948	68.671	60.6978	74.3087	63.614	69.9778	69.746	68.5136	72.5247	76.328	0.90314	68.2689	66.6642	70.0252	14.8524	82.626	71.1889	70.2058	45.6336	83.1498	96.2087	90.261
4.54516	0	52.7621	43.5312	58.176	55.9155	31.2882	43.594	49.3972	46.3354	54.7174	36.1724	36.7983	46.8229	51.8023	45.8351	57.4158	53.2842	0	53.6527	72.7511	55.7706	45.6624	54.1325	52.9516	49.491	53.8048	48.277	75.712	70.9198	58.313	72.3295	60.7036	69.0919	68.0991	67.0454	67.7924	77.4094	2.66266	68.9735	65.9594	70.6143	15.651	80.2671	71.0942	69.8748	44.1558	84.4313	89.5744	87.5628
4.56003	0	52.4997	44.8987	59.7971	53.5947	34.3312	41.4719	51.6616	49.4875	51.0988	35.0973	35.9656	42.6297	54.7464	46.9207	56.2923	50.3474	0	56.6346	67.3318	56.9806	45.6153	51.7097	52.6957	49.9758	55.0566	48.7109	77.6685	74.0376	55.4287	73.9554	57.2044	71.998	67.3638	70.3047	68.1031	79.6165	2.54477	69.9879	70.4765	72.5922	16.3839	81.1316	74.8442	73.1598	44.4341	87.7345	87.2727	88.6549
4.5749	0	50.1318	45.7574	55.3986	49.2421	36.4918	40.4061	49.6761	49.1634	47.9606	34.4932	34.9057	36.1788	57.4597	46.4423	59.1799	46.2566	0	55.9026	60.3815	58.1085	46.7712	49.6893	53.0234	48.5852	53.9375	52.4238	76.6539	73.8311	51.1744	74.728	50.7461	70.0193	68.4759	70.6873	65.2904	77.2844	3.07059	67.7582	71.3979	74.2561	18.2398	81.5936	75.2695	73.8524	43.5896	86.396	85.8087	86.6017
4.58977	0	43.05	42.8497	50.3419	44.3962	35.1225	36.6292	47.9201	43.1485	44.4289	33.2896	31.666	31.321	53.6128	43.0233	56.0003	36.026	0	51.5406	53.8137	57.0982	46.3491	44.1125	52.1812	47.8913	50.7559	54.3709	71.5964	73.017	47.1003	72.1649	46.0448	69.0732	67.3119	71.3298	62.4786	73.3232	0	61.4778	70.5452	73.8817	16.8118	79.5845	71.72	71.3591	36.7501	83.9972	84.4853	83.8832
4.60464	0	52.2782	51.4705	57.4143	55.1926	48.6382	48.6479	59.4612	50.6277	54.4237	46.7561	43.9056	39.5411	62.8121	53.5676	65.8412	42.2968	0	61.6685	62.1384	69.5735	59.9126	53.3306	65.6108	62.2318	61.7327	67.4457	81.08	83.8084	57.8379	79.3791	55.1348	76.5045	81.1549	85.3912	73.4538	83.6204	9.3457	68.9718	84.7072	86.9309	26.9952	92.1723	81.5178	80.81	47.5526	93.9678	96.6235	94.1511
4.61951	7.53878	60.1591	59.3907	63.7589	64.699	57.8143	56.8226	71.131	60.3961	65.8716	61.4426	55.5238	51.8686	74.7065	60.2466	75.6664	51.5657	0	71.9535	69.8498	79.4065	70.544	63.9302	77.1038	73.1216	73.5968	78.6105	86.3306	93.9062	73.412	87.996	64.3557	86.0364	93.4748	99.2508	83.5942	92.6527	19.9567	79.7167	94.7615	99.6461	32.9571	102.339	92.2847	92.7669	56.4657	103.358	103.588	104.754
4.63438	26.3861	76.9126	75.6666	77.548	84.3015	75.3391	71.7234	88.0984	76.8652	86.4865	81.6217	78.5413	71.7444	94.0364	77.0009	94.0945	72.4787	0	89.1552	88.5514	99.1575	87.3334	81.3702	95.2521	93.3832	93.8816	93.5358	102.379	105.435	97.1879	102.299	84.2292	103.025	110.971	119.764	103.678	108.766	37.5997	97.843	111.857	118.19	49.2175	120.102	113.251	114.3	77.6295	119.89	123.426	124.948
4.64925	42.0005	91.2595	89.6861	90.6324	96.787	87.3456	84.0883	99.8893	91.9928	100.633	97.0851	96.6492	89.2884	108.315	92.0228	109.914	90.7258	0	104.712	103.705	111.969	98.9756	95.962	107.847	107.598	110.032	107.928	112.203	113.294	114.085	117.718	103.688	118.268	125.873	135.049	118.211	121.98	52.5358	112.669	124.097	131.605	62.0407	133.359	127.73	133.456	92.7004	134	137.777	141.752
4.66413	52.6793	102.755	99.6306	99.3296	107.746	98.4541	96.2157	109.742	105.998	112.167	107.856	108.578	104.164	120.616	105.951	124.055	103.841	3.14943	117.246	117.86	121.343	110.826	108.105	118.604	119.164	123.463	117.062	120.876	121.252	126.493	128.405	117.056	130.684	136.349	143.549	130.532	132.087	63.5806	125.658	133.766	139.575	73.9136	146.074	141.593	145.938	103.172	143.104	151.679	152.87
4.679	61.6351	111.065	109.217	107.153	115.445	104.182	108.154	121.557	119.466	120.113	115.453	117.243	114.143	128.71	115.678	130.807	115.041	9.76385	126.913	127.035	128.065	121.881	115.959	129.06	126.135	129.717	125.444	127.126	128.6	136.158	139.095	128.528	138.431	144.855	153.457	137.097	137.857	73.8503	136.586	142.788	146.811	84.6043	152.824	148.965	157.046	112.654	154.478	158.374	158.709
4.69387	67.5799	118.995	116.794	115.193	120.401	109.189	115.656	130.596	131.222	129.627	120.086	124.351	123.295	137.187	124.657	136.368	122.252	12.9648	134.33	134.824	134.189	130.048	125.74	135.115	131.999	132.617	131.264	134.134	135.834	145.864	145.511	137.099	144.952	148.731	161.394	143.05	143.704	83.3123	144.235	150.287	150.262	96.3815	160.566	153.722	166.156	121.323	160.361	164.371	165.114
4.70874	68.8866	121.585	120.832	119.565	121.458	111.186	117.653	136.746	135.324	134.341	120.324	126.999	126.937	138.876	130.618	136.558	127.001	14.6651	137.609	139.614	138.979	131.421	127.987	138.794	133.332	132.602	133.928	140.291	142.973	149.376	149.096	140.661	148.24	148.451	166.41	147.097	146.138	89.8896	148.719	154.598	152.78	102.933	162.879	155.104	169.704	126.44	165.345	164.256	167.45
4.72361	75.3741	128.771	127.711	132.242	127.079	119.387	124.419	144.532	144.108	140.412	123.972	133.511	134.915	145.235	134.502	139.868	132.741	18.6457	143.942	145.072	145.437	134.802	136.847	144.156	135.491	139.882	140.886	149.784	149.591	155.452	156.211	148.635	157.512	154.592	172.789	154.399	155.849	97.7672	156.943	161.787	159.454	112.236	169.636	162.989	178.14	134.817	170.766	170.205	176.946
4.73848	91.7203	144.203	146.205	153.267	144.038	135.731	141.733	160.438	156.995	155.002	143.043	148.514	151.726	160.87	150.82	152.715	147.644	33.8207	160.184	160.668	161.968	146.584	155.345	160.801	151.75	158.535	158.686	169.718	166.335	170.117	170.693	164.926	174.507	170.793	185.85	170.335	172.692	114.199	173.176	178.138	178.82	130.95	187.247	180.146	193.754	155.201	187.358	185.872	191.53
4.75335	104.154	152.725	153.563	162.902	153.981	145.536	152.969	167.719	165.254	163.334	155.821	159.88	161.351	169.565	159.385	160.513	157.25	42.7715	170.316	167.347	170.058	155.774	166.917	170.115	161.368	171.077	170.699	181.534	174.07	177.169	179.065	176.606	183.043	178.49	194.597	181.957	182.191	123.491	182.413	191.106	189.694	139.866	198.28	193.197	202.653	167.063	194.882	194.405	201.638
4.76822	110.767	157.894	159.964	167.487	160.301	150.374	159.673	169.908	167.561	169.863	163.896	164.381	164.288	172.621	164.262	166.982	162.695	49.0475	178.08	171.419	175.297	164.869	173.196	178.298	166.494	176.923	177.679	188.389	179.043	180.716	182.678	183.648	190.107	182.521	197.272	188.563	187.24	129.681	188.528	197.944	197.297	146.467	205.631	199.376	206.313	172.545	201.02	201.415	206.94
4.78309	109.318	154.515	157.659	163.257	155.511	148.097	158.752	162.391	163.09	165.284	161.655	160.524	162.167	168.231	158.047	163.483	159.521	50.3748	175.645	168.948	169.485	164.675	171.039	178.066	163.292	174.357	175.368	185.128	178.332	176.775	179.523	182.82	187.273	177.704	195.719	186.593	185.309	129.06	185.392	198.418	193.186	142.656	204.943	199.125	202.63	171.525	200.034	200.497	204.708
4.79796	104.824	155.346	157.965	163.196	155.597	148.467	157.584	160.878	160.739	163.77	162.779	158.984	161.475	164.505	151.789	164.574	157.229	53.093	176.872	168.795	168.573	165.51	171.222	177.417	166.267	174.065	174.565	186.216	179.614	175.494	179.048	183.552	186.639	178.86	197.843	185.407	186.033	129.349	187.033	197.221	191.188	140.263	206.82	197.982	200.844	172.076	199.622	202.226	204.728
4.81283	100.408	151.984	157.742	163.984	153.222	146.644	154.157	157.776	158.354	160.151	162.787	158.124	159.872	160.118	147.758	161.745	156.134	53.3169	174.383	167.52	165.514	163.652	168.058	176.059	166.127	173.224	172.623	183.46	177.051	172.441	179.184	181.448	183.412	176.236	195.571	182.719	185.852	126.332	182.906	195.344	188.026	136.412	203.32	194.109	199.123	171.185	194.756	202.963	203.864
4.82771	97.3413	151.291	154.628	162.055	152.451	145.442	153.63	156.444	155.986	156.083	160.439	153.699	157.968	158.021	143.577	162.841	155.259	49.9198	172.733	167.37	164.231	161.233	163.894	169.824	165.942	171.24	172.604	182.465	174.716	170.192	179.014	177.616	180.872	176.923	192.947	180.9	184.269	122.771	183.564	190.473	184.281	130.42	197.983	188.451	196.205	168.053	191.142	202.448	203.608
4.84258	95.9452	149.303	152.842	158.706	149.973	143.8	153.324	155.237	156.783	154.229	156.541	148.402	153.415	158.517	143.263	159.611	153.784	45.7529	170.069	167.049	162.433	158.78	158.378	166.766	160.723	168.315	172.52	179.925	170.876	169.635	180.863	171.459	177.033	177.888	186.272	178.528	183.831	119.444	183.249	185.114	182.563	127.288	195.036	184.387	194.612	166.232	187.478	203.855	202.274
4.85745	92.412	147.387	147.339	152.125	146.827	139.863	150.027	154.069	155.548	152.086	153.256	142.649	151.355	156.574	141.071	158.909	150.666	40.092	165.179	163.936	159.923	154.655	152.518	163.866	154.452	163.825	171.675	177.004	163.271	167.803	180.609	168.17	174.363	179.648	182.401	175.914	179.886	116.381	182.05	179.662	177.38	123.125	190.394	180.23	189.129	162.559	183.636	200.658	200.251
4.87232	89.7444	144.368	144.175	145.151	140.788	137.608	146.395	150.781	156.015	150.594	150.246	138.889	147	153.349	137.458	155.083	144.942	33.4381	160.508	159.342	157.702	150.951	150.611	160.832	150.598	159.944	168.176	174.13	156.36	165.238	178.903	163.796	171.738	180.333	180.133	173.834	175.083	112.998	178.603	174.13	175.114	120.537	186	180.77	183.306	158.698	182.718	198.948	199.689
4.88719	87.9482	139.128	138.844	140.111	135.532	134.933	140.434	147.152	153.388	149.815	147.035	137.187	144.713	147.291	135.96	154.635	141.476	28.9001	153.979	153.075	152.371	148.971	148.89	160.067	144.949	158.813	164.072	170.854	150.458	161.793	175.833	159.999	170.029	179.264	178.249	170.865	173.274	111.369	174.88	169.542	173.228	116.661	180.946	180.252	178.9	153.727	181.073	197.647	199.007
4.90206	85.3112	136.986	136.654	138.315	131.308	133.312	136.464	142.904	149.911	146.357	145.559	136.48	143.513	143.372	135.826	153.369	139.98	26.411	147.775	148.61	148.887	148.613	148.941	158.09	143.617	157.998	161.177	168.603	149.877	161.546	172.663	158.732	170.832	177.499	177.424	169.751	172.246	108.516	171.105	166.324	170.312	112.524	176.356	182.368	176.396	152.365	179.788	195.82	199.626
4.91693	88.4446	135.852	136.434	139.588	131.516	132.23	137.741	142.434	147.901	145.686	146.166	136.714	143.61	143.281	139.976	153.545	139.852	27.6051	146.658	149.505	147.582	151.299	149.083	157.746	145.361	159.02	164.466	168.899	154.785	161.9	172.536	158.514	173.175	180.195	180.221	167.274	174.865	109.112	172.742	166.195	169.833	110.363	175.843	184.184	176.868	155.593	182.18	198.999	200.879
4.9318	86.7844	138.782	134.871	142.938	131.582	133.006	137.536	143.121	143.225	143.505	143.892	135.408	141.394	141.258	140.257	153.487	139.649	28.6515	144.605	148.613	145.292	149.339	150.638	157.375	147.085	159.701	164.668	166.9	158.567	161.438	171.281	160.354	175.493	178.285	178.168	166.699	173.657	109.048	172.707	165.205	171.743	111.19	176.874	181.914	179.617	156.532	184.034	200.26	198.126
4.94667	82.9845	134.122	128.985	141.63	130.147	131.425	135.933	143.16	138.151	138.458	140.26	128.779	137.225	139.002	137.442	149.086	137.423	27.3617	142.225	145.664	143.134	147.991	144.324	154.034	147.286	155.457	161.342	162.794	159.487	159.899	168.813	160.115	172.98	176.807	175.982	164.924	172.095	104.158	169.364	162.871	172.003	111.405	174.183	178.65	177.792	150.294	183.153	198.856	192.696
4.96154	75.8899	128.182	120.605	136.633	124.413	126.014	130.354	136.731	130.177	131.813	133.002	123.457	128.567	135.671	132.837	142.24	133.582	23.6791	136.863	138.449	137.861	142.575	138.498	148.532	142.863	147.712	154.695	158.001	154.694	154.133	164.624	156.317	165.816	168.435	169.15	162.602	166.332	97.6166	162.181	157.085	167.324	107.785	167.833	170.804	173.077	141.524	176.753	191.949	183.758
4.97641	70.5977	119.862	114.712	128.247	117.227	119.693	126.639	130.479	125.98	125.587	129.581	117.58	121.481	132.303	126.309	134.933	127.73	19.9311	133.251	134.295	133.563	136.963	131.782	143.122	137.699	139.966	147.602	153.279	148.909	146.801	159.708	151.862	159.531	159.877	162.677	156.506	162.067	92.9253	154.946	153.013	161.7	103.186	161.076	164.667	168.703	133.843	170.842	186.756	177.287
4.99129	67.2449	116.364	112.056	122.509	112.202	116.832	121.339	126.24	121.644	120.681	121.863	112.422	117.163	128.267	123.728	132.3	122.323	15.4584	131.84	130.822	130.318	134.843	127.885	138.041	132.413	135.668	145.073	148.396	144.709	141.599	155.281	146.402	152.088	153.945	156.907	151.706	157.689	86.0217	150.365	151.791	157.542	97.0821	159.611	159.017	165.236	130.064	164.667	181.844	172.934
5.00616	64.7459	113.936	109.931	116.222	106.505	112.102	117.508	123.119	116.761	113.656	115.518	109.353	113.704	124.627	118.799	128.808	117.805	8.59205	128.439	127.663	126.237	131.698	123.973	131.599	127.821	130.659	141.119	145.297	138.589	137.793	148.491	142.627	147.344	150.8	153.263	145.902	153.42	81.2471	146.639	148.538	155.025	91.2092	157.392	154.993	162.115	126.31	159.075	177.399	171.16
5.02103	61.0161	112.518	109.456	113.649	105.217	110.912	113.401	121.954	115.208	109.684	112.984	107.429	115.129	121.527	118.29	128.171	115.774	4.52947	123.38	127.654	124.251	130.682	122.815	130.018	124.052	127.691	139.705	143.641	138.007	139.285	146.683	141.598	143.133	148.627	150.578	146.201	150.354	78.5241	146.575	147.611	152.684	91.9047	155.912	153.679	160.773	123.126	157.513	174.495	171.699
5.0359	58.8223	109.723	106.445	109.603	102.295	108.07	108.199	120.566	112.436	106.268	110.013	104.86	115.121	118.867	116.611	124.804	112.951	0	117.129	124.916	121.724	127.491	119.567	127.059	119.749	124.086	137.837	142.382	134.478	139.3	142.821	138.984	140.537	144.759	151.366	141.938	146.735	78.3186	145.914	146.156	149.08	94.0413	152.498	149.232	160.785	120.385	158.337	171.859	171.047
5.05077	53.6453	105.835	102.71	106.584	98.1563	103.739	104.94	116.633	110.522	101.911	105.183	100.56	114.165	117.801	113.752	123.83	109.537	0	111.475	122.239	118.344	121.306	116.645	123.603	116.803	119.46	130.088	137.909	131.161	139.498	139.211	134.424	137.403	140.73	149.102	139.465	140.953	76.8435	143.792	143.647	143.41	93.716	150.225	143.572	156.801	117.581	160.368	166.642	170.555
5.06564	47.0697	102.036	98.5774	100.622	96.9664	101.545	99.5939	113.219	108.928	102.372	100.743	96.6841	112.688	114.305	111.545	120.487	107.819	0	107.188	120.15	115.164	116.082	111.261	121.725	116.253	117.256	126.504	134.9	126.597	139.179	136.301	130.752	138.365	136.106	148.635	133.867	140.562	74.0342	141.792	142.873	139.614	91.188	151.212	139.911	153.552	116.597	156.991	160.167	169.934
5.08051	42.338	96.9388	91.606	95.066	92.656	98.167	92.4205	105.992	105.052	99.4074	96.8832	90.9005	107.546	110.857	105.819	114.614	102.781	0	103.732	117.859	111.951	108.223	105.903	117.875	112.456	112.449	120.866	129.991	119.855	136.597	133.095	123.516	135.469	130.636	143.545	131.623	135.289	69.4931	138.414	138.467	133.098	86.1007	149.029	136.791	148.761	113.811	150.235	152.989	164.96
5.09538	38.1028	92.2349	85.7267	90.8335	88.577	94.0797	86.9152	100.62	99.709	100.097	96.5158	85.0381	106.653	107.062	100.42	111.138	97.9012	0	102.593	113.113	107.338	100.316	100.427	113.778	108.334	110.625	120.417	126.421	116.819	134.128	129.035	119.785	133.98	126.901	142.313	128.225	131.537	64.2592	136.633	136.719	127.518	81.6369	145.986	133.42	144.4	111.179	144.012	148.113	161.734
5.11025	36.6819	90.8484	84.016	86.9549	84.1878	92.0196	85.3049	96.4394	96.5136	99.0791	98.6845	86.3445	106.592	106.358	96.758	106.936	95.5603	0	102.877	110.73	104.803	96.6423	97.8507	110.979	105.896	108.273	123.344	125.443	116.25	132.336	127.542	117.73	131.456	123.938	140.715	129.305	129.114	60.683	134.858	136.102	126.497	81.8865	145.579	132.61	142.11	110.192	142.965	147.192	156.005
5.12512	28.9341	85.1962	78.105	80.4759	77.9271	84.6352	81.0173	89.5624	90.2789	95.8383	95.9848	81.2069	98.5287	100.311	89.419	102.485	87.9704	0	99.8607	104.956	95.4252	92.9051	91.4408	104.425	100.731	101.931	120.108	119.9	111.019	122.758	120.563	111.11	123.573	120.905	136.097	127.454	123.034	53.714	130.823	127.329	123.856	75.974	139.357	127.797	138.224	102.695	139.237	145.537	148.039
5.13999	25.5235	81.084	76.5122	75.7511	73.7967	81.0936	80.3545	85.0537	88.4428	95.7883	89.5696	79.3725	94.2275	94.7217	84.4995	98.0459	83.445	0	98	99.649	91.4834	91.9214	87.298	101.724	97.453	97.6209	117.148	117.847	108.84	116.347	113.967	107.672	118.872	118.276	134.024	125.013	121.365	49.0337	127.244	123.352	121.149	73.1533	135.596	124.957	137.593	99.705	137.894	145.404	146.11
5.15487	25.0601	79.3979	75.1136	76.0646	72.958	80.2901	82.2069	85.1203	90.896	96.5796	89.2569	79.4596	90.6941	90.3256	82.1601	98.6687	80.5953	0	101.134	100.709	91.5927	96.9402	89.6967	102.83	96.8142	99.9911	116.622	118.31	109.081	112.702	113.03	108.618	117.874	119.866	135.102	124.123	124.785	50.0917	128.236	123.83	120.295	72.0117	135.026	125.779	141.162	98.7867	138.503	145.267	147.225
5.16974	23.5827	75.1468	73.2706	74.642	69.6744	76.2905	82.4275	81.5657	86.2588	93.912	83.5424	76.427	87.3959	86.0768	78.2573	97.2417	75.6622	0	101.059	97.5029	88.7892	94.6473	88.6493	101.959	92.4059	100.313	111.75	116.907	106.572	108.667	107.174	104.575	115.626	119.08	132.851	120.533	124.948	47.4442	125.871	120.477	116.084	69.0706	131.62	125.174	139.748	97.5105	136.496	143.753	147.591
5.18461	21.0475	73.246	69.069	70.9822	66.9753	73.6347	80.836	79.4653	84.3397	88.3724	79.2582	76.4451	86.442	81.6383	76.3622	96.6894	75.8315	0	98.0589	92.5885	85.0635	92.4553	86.9675	99.0127	91.5037	101.54	107.714	114.462	105.105	106.069	104.094	102.605	114.555	116.304	129.728	117.491	126.762	45.4645	122.209	119.116	113.879	69.2431	128.566	123.771	137.221	96.1475	134.312	139.577	147.051
5.19948	13.2389	64.94	60.1499	61.0546	60.5057	64.2512	72.9926	71.5673	75.8288	77.0772	69.9332	67.3066	77.1335	75.2052	71.2723	88.4205	70.686	0	88.5838	83.5569	76.7787	82.5623	78.7805	90.8554	84.6764	93.385	97.7398	107.032	96.6463	99.0116	97.3883	91.954	106.667	107.503	121.752	107.332	116.04	38.324	113.868	111.329	104.05	60.5348	119.777	114.566	126.169	90.4187	126.762	132.847	138.544
5.21435	7.88088	57.6403	52.1022	52.082	53.6095	55.6828	62.744	62.4577	68.5126	70.1065	60.0065	61.5722	71.2703	65.853	63.3424	81.7265	66.4325	0	78.3911	73.1984	67.0149	70.7915	72.9638	82.1014	77.6591	84.8807	86.8299	101.129	88.181	89.0216	90.7873	84.6124	98.1193	98.0845	114.764	96.7167	107.609	34.958	104.81	103.468	97.2362	53.5862	111.456	106.584	115.661	82.1326	121.292	125.571	132.258
5.22922	0	45.9091	39.3075	38.4725	44.047	45.8573	47.6136	52.6366	58.7558	59.4138	48.104	52.1944	61.0744	56.7887	53.026	72.5399	54.5854	0	63.3958	61.4034	56.4509	57.8473	63.6468	73.0356	66.0263	74.3829	72.3353	91.6981	75.3844	76.9053	80.2192	72.159	86.3103	88.4227	102.679	82.1774	95.0045	25.9574	94.6706	91.8244	83.8557	42.2022	96.8945	98.9347	101.297	72.943	112.292	116.818	119.84
5.24409	0	31.361	27.8669	28.5979	31.5956	34.7273	31.3462	38.5584	45.3418	45.7079	35.0821	39.2738	46.9163	45.7953	37.3617	58.7118	41.4091	0	48.1102	48.1226	46.0586	42.8958	50.2543	59.8981	50.6262	64.7683	58.1064	77.3218	61.5783	63.0197	66.0783	58.2835	69.93	77.8072	89.9674	67.1684	79.7586	13.9046	82.9372	79.6867	69.4257	29.361	82.8982	87.6388	86.5041	58.0226	100.069	106.979	106.362
5.25896	0	25.6391	22.8722	25.3248	28.4376	32.0282	26.4164	37.5331	43.2149	41.3331	32.8704	33.0668	43.133	47.5049	33.206	52.6268	38.9769	0	42.7802	44.1596	42.3038	38.0123	43.2189	56.4063	45.9447	61.9248	52.8848	72.0812	57.7098	59.7748	61.9446	55.8852	65.665	75.3882	86.9753	64.0909	73.9474	9.71172	81.4574	76.4183	64.0749	27.1586	78.1927	85.4116	82.7406	54.857	98.6661	105.709	102.043
5.27383	0	26.3183	24.74	27.0803	29.7801	31.1538	25.703	38.1715	43.3541	40.9633	33.3783	30.8161	42.736	51.3924	31.8756	50.6987	37.9919	0	43.6778	48.1992	45.7172	40.6091	42.2876	54.7128	44.211	63.2445	54.1158	74.252	61.119	60.6747	59.8824	56.245	66.1596	77.7997	88.7562	65.5269	70.6646	8.66042	85.0359	78.4018	65.0942	30.9571	80.7951	88.2224	83.262	58.1565	101.27	107.735	101.377
5.2887	0	21.277	22.2787	20.8858	23.4472	24.7373	21.9329	33.9036	40.065	34.8696	29.3259	26.2842	39.8767	45.8714	27.3956	44.8469	32.8211	0	41.4196	43.5449	42.2692	38.0876	36.0795	48.4607	43.3772	56.0703	53.3842	69.7508	56.2285	56.618	55.1197	54.7148	63.1378	74.493	86.1846	62.9943	67.0119	3.42402	81.9514	76.2794	64.3329	30.2824	77.5671	84.7393	80.2093	56.6514	97.0074	101.618	95.8878
5.30357	0	13.3384	14.2211	10.4058	15.7088	13.0893	14.1649	23.628	30.1447	25.8677	19.873	19.999	30.0786	37.7223	20.4039	37.2646	22.0805	0	36.3227	35.4605	36.346	35.1208	29.4026	41.2324	36.6697	47.3883	48.177	61.639	48.6767	50.4007	48.1035	48.2093	57.2377	68.4649	79.4842	56.0244	60.1483	0	76.287	70.9094	58.3481	23.6231	74.1913	80.0528	76.0567	51.8618	87.9792	95.4067	87.2994
5.31845	0	5.72953	5.12906	3.0394	4.6016	4.55545	8.02561	19.5186	22.8476	18.716	12.7704	15.9313	22.0819	29.3536	13.2502	27.544	14.388	0	28.9704	26.2621	30.7717	30.6187	22.4033	34.4742	30.8965	38.9335	41.5639	54.8623	38.8906	43.282	43.7169	42.9087	52.0147	62.4011	72.8613	46.3302	55.6649	0	66.8956	62.3735	51.9276	19.1659	66.5717	71.2926	71.5041	46.1611	77.8669	88.29	80.3123
5.33332	0	4.32722	2.92048	3.08405	2.60407	5.40382	6.99781	20.7672	18.579	21.175	13.9675	17.6069	21.7288	28.6442	13.5617	26.8677	11.0325	0	27.1434	27.0388	31.2319	33.0062	24.4063	36.0931	31.8306	40.9473	40.6928	53.5589	37.903	47.8364	45.003	44.2888	53.7076	62.6723	74.1237	46.8624	60.3889	0	65.2477	61.5241	53.7191	17.2359	68.7098	71.7756	73.3803	45.5471	80.0812	89.4584	82.3592
5.34819	0	7.5356	6.0931	10.3432	4.32076	7.96437	8.74666	26.3233	19.5824	24.0469	16.9734	19.83	25.9771	31.1033	15.9091	26.9774	12.7682	0	31.3894	30.5702	33.8422	35.9882	28.3959	42.1591	34.3264	45.8729	45.0077	58.7131	40.9638	50.1021	49.9752	48.7652	57.7468	67.3598	77.9376	50.9038	67.747	0	66.8043	62.4197	58.7923	20.4959	72.6272	75.4293	75.6903	48.5679	83.8887	93.8132	85.7835
5.36306	0	5.49915	1.14484	9.92835	0.87201	6.55805	6.12476	23.1804	17.3641	20.6478	15.4582	18.4531	25.313	29.1761	13.7352	24.3058	13.288	0	29.8765	29.2687	32.0767	36.6212	27.8397	44.3204	35.7493	47.323	43.3342	55.2911	40.544	49.2932	51.8651	49.7092	55.8064	63.8959	77.3705	52.3994	70.3361	0.41889	66.3672	60.4143	61.9264	19.3192	73.0317	75.6368	74.8021	45.5935	86.786	93.2061	83.9305
5.37793	0	0	0	5.19342	0	0	0	16.0971	10.0639	13.2386	9.55548	10.8588	17.3237	22.9228	6.34223	14.7332	6.16644	0	21.9071	21.7973	23.2458	29.6629	23.3422	39.9006	31.679	39.4661	36.1957	51.2112	34.2039	41.5196	48.362	43.03	49.5554	56.446	68.5584	48.5425	64.491	0	60.4987	56.2877	58.3876	12.2763	66.7718	69.9252	71.7123	38.0237	80.6639	89.1799	77.4149
5.3928	0	0	0	0	0	0	0	3.31374	0	2.29678	0	0	4.55117	7.82766	0	1.60854	0	0	12.0971	11.8374	12.202	17.5954	11.2305	30.2634	25.3936	28.4641	25.8412	41.7622	22.5518	32.2831	37.1927	31.4535	39.3461	45.1183	57.6133	41.4357	52.747	0	52.2514	49.5304	50.5247	1.16335	53.7003	56.2034	64.8871	29.8645	71.7163	82.9898	70.0489
5.40767	0	0	0	0	0	0	0	0	0	0	0	0	0	0	0	0	0	0	3.06408	2.90271	0	7.57324	0.51111	18.6772	15.2855	16.0707	14.6841	33.0205	13.7437	23.2781	28.1506	21.2878	30.7972	34.7238	45.4619	34.4703	43.2567	0	43.166	45.9507	40.636	0	43.9545	45.9014	59.4148	19.9375	63.322	77.7853	67.4175
5.42254	0	0	0	0	0	0	0	0	0	0	0	0	0	0	0	0	0	0	0	0	0	0.34811	0	9.75985	6.96102	11.0394	9.79476	29.3795	10.4482	18.8419	22.0691	15.7982	24.5684	32.1333	39.8656	33.9408	39.1152	0	37.4633	43.5221	36.8125	0	38.6148	40.8314	55.5788	18.6096	59.7867	77.5103	68.3708
5.43741	0	0	0	0	0	0	0	0	0	0	0	0	0	0	0	0	0	0	0	0	0	0	0	1.84845	0	5.79706	4.60211	25.6197	8.83392	13.4923	15.4365	13.945	19.3024	27.2604	34.2131	31.8178	33.0281	0	32.3367	40.7029	31.1296	0	35.0583	36.9206	52.3691	15.1075	57.4605	76.8922	68.9782
5.45228	0	0	0	0	0	0	0	0	0	0	0	0	0	0	0	0	0	0	0	0	0	0	0	0	0	2.5024	4.40158	23.3723	11.1739	10.3802	15.0864	15.2964	20.7954	26.9145	33.4621	31.8546	32.3413	0	33.6082	40.1213	33.3891	0	34.5911	39.9094	52.8895	16.9154	57.4283	77.7152	68.0295
5.46716	0	0	0	0	0	0	0	0	0	0	0	0	0	0	0	0	0	0	0	0	0	0	0	0	0	2.63804	4.98594	21.337	15.3445	10.4983	14.6395	18.9054	22.1861	27.3453	37.3619	31.547	32.4767	0	35.1164	44.251	36.0627	0	37.4386	43.5239	53.0188	19.6704	60.065	80.0302	72.6734
5.48203	0	0	0	0	0	0	0	0	0	0	0	0	0	0	0	0	0	0	0	0	0	0	0	0.36933	0	2.15351	8.84992	20.5642	19.5839	12.7038	18.3201	23.522	24.7817	31.4097	39.5735	34.6186	35.3127	0	38.5988	51.8047	40.4997	0	41.3666	49.4365	53.8232	23.9748	67.7116	82.9677	78.5661
5.4969	0	0	0	0	0	0	0	0	0	0	0	0	0	0	0	0	0	0	0	0	0	0	0	7.63181	0.41965	9.7241	17.2596	28.353	23.5549	19.9148	23.7221	31.1294	30.7461	39.7988	49.651	39.6626	39.7143	0	43.3261	60.9048	48.9723	0	49.9211	60.0998	58.9905	31.7175	76.3199	91.4695	89.6762
5.51177	0	0	0	0	0	0	0	0	0	0	0	0	0	0	0	0	0	0	4.63546	0.38497	1.53085	8.86837	8.00875	19.3383	12.9525	19.6838	29.7008	40.2279	32.2771	30.8031	37.0079	39.8109	43.3993	51.7108	62.6019	50.6533	52.222	0	54.8465	68.7574	63.2786	5.02536	61.6246	71.1402	70.208	41.632	86.5125	98.9995	105.467
5.52664	0	0	0	0	0	0	0	3.33161	3.07465	9.87885	0	0	6.60541	11.0295	2.22077	13.3007	5.37287	0	20.1581	14.9859	18.005	21.9609	25.2137	35.9258	30.3985	39.2968	45.2407	57.3095	48.0673	47.8482	57.9528	53.934	64.1337	71.7828	81.9471	67.6131	71.3282	9.53021	72.0259	87.3492	82.9557	23.822	80.6929	89.2386	88.4462	59.1288	102.827	114.715	122.135
5.54151	0	0	0	2.53295	2.40502	0	0	13.8009	16.2064	23.733	8.31322	7.5476	21.2246	25.1437	17.7294	25.8282	17.8409	0	34.6454	29.912	33.8481	33.7605	37.0925	49.7222	44.7891	54.9639	59.3542	73.316	64.0642	65.2266	75.5361	67.3669	82.0439	89.4684	96.7479	84.5942	89.4994	28.3558	89.7961	103.543	101.442	42.6887	99.8249	104.676	106.762	74.3918	117.882	126.489	136.656
5.55638	0	8.52156	0	11.9102	14.0664	8.79451	6.3879	23.6878	32.7795	36.2747	21.5644	23.1378	33.4744	32.5376	32.6652	37.9525	29.4322	0	47.1699	43.9017	47.3327	46.8647	53.7832	62.5374	59.4884	68.5494	73.8436	84.5224	78.945	83.3122	90.7655	82.2113	98.5031	108.382	111.219	102.557	105.544	45.6231	105.598	121.496	117.913	60.0217	117.422	120.503	127.56	91.3309	131.542	143.408	149.523
5.57125	0	21.2301	9.3514	24.9083	26.367	22.124	20.4921	36.7844	47.7142	47.8277	36.8986	37.0257	49.3681	44.8355	47.1909	51.3219	41.6949	0	60.2668	58.2113	61.0766	65.7612	70.7883	76.3536	75.3625	87.8691	89.9768	98.5244	95.9327	102.838	106.876	99.2451	116.293	126.457	123.951	121.024	124.294	64.5578	125.068	137.548	133.407	78.411	136.65	138.289	148.213	109.051	148.758	162.975	164.794
5.58612	0	31.3234	20.0579	33.1726	37.2184	33.0641	32.61	47.9588	58.6692	55.6685	49.9982	47.647	62.089	54.9626	58.2752	63.8149	51.6311	0	71.8474	71.3427	72.9059	80.9529	86.2072	87.8686	92.4195	104.369	104.047	112.766	110.6	120.646	121.548	114.658	133.317	143.983	137.474	138.065	143.427	80.107	144.877	149.779	148.825	94.3544	154.733	154.369	164.435	125.918	166.953	180.777	179.052
5.60099	0	41.8831	28.8331	42.3909	45.3313	43.84	44.1722	61.7555	65.8278	64.7151	61.8607	56.6048	72.34	67.9115	69.6405	74.715	61.9731	0	82.2224	85.7592	83.0907	95.327	97.5021	101.854	108.806	120.357	116.709	128.296	124.576	136.549	136.35	130.186	150.191	160.725	154.127	154.98	162.876	96.4404	160.408	164.045	163.987	109.786	169.816	172.929	181.869	146.232	186.772	197.957	194.316
5.61586	3.86814	47.9708	36.1186	50.5748	52.7528	50.1314	54.7698	69.9667	72.0584	70.7887	70.3797	64.629	80.6332	78.2879	81.4848	83.588	72.9996	0	92.8891	96.3237	92.9122	105.003	106.231	115.857	123.486	133.867	127.666	142.662	141.467	149.179	148.646	148.246	165.815	176.223	171.36	173.155	182.833	111.749	179.594	180.046	182.669	125.795	186.012	189.101	199.383	165.403	204.088	213.002	210.87
5.63074	11.091	57.4281	44.8605	59.7268	60.4347	58.4767	66.4523	80.8447	81.68	79.2315	80.0605	78.5417	91.3305	93.2217	92.9894	95.5428	86.6949	0	106.202	109.132	107.945	117.867	118.019	131.957	141.931	150.308	141.344	160.824	158.289	166.686	167.413	164.892	187.607	198.31	196.254	193.146	206.119	133.834	198.653	202.036	205.88	145.277	205.344	209.58	219.885	191.308	225.067	235.852	232.684
5.64561	25.5213	73.0988	60.4931	76.5511	73.8892	70.9158	84.8692	95.0722	97.8162	95.0381	93.9767	96.3937	109.37	112.168	110.061	112.576	107.45	6.83255	129.601	127.716	128.471	140.098	136.431	153.912	163.917	174.262	164.797	187.122	185.91	192.454	192.908	191.656	216.513	224.151	227.092	222.562	237.007	163.286	229.003	232.164	237.304	175.132	233.034	235.902	249.521	221.994	252.808	262.842	261.497
5.66048	42.9702	90.4394	79.2971	95.603	92.8174	86.5168	103.904	116.751	117.928	114.951	112.837	117.827	128.512	134.998	131.371	135.309	133.347	30.5446	156.361	151.484	154.812	165.538	164.024	180.98	192.112	202.32	193.367	216.787	216.556	223.083	226.168	221.53	250.845	258.062	261.902	258.227	275.906	201.305	265.191	269.435	272.079	212.957	266.178	270.051	282.907	259.93	289.344	297.833	295.619
5.67535	68.8884	115.714	105.443	118.839	120.99	113.417	129.724	143.528	145.226	142.903	139.121	147.08	154.056	164.007	162.321	164.082	166.961	62.7286	191.479	185.593	190.066	198.777	201.297	216.071	228.095	237.729	233.975	255.688	255.492	262.146	269.252	264.66	292.23	298.977	301.646	304.182	322.54	248.644	311.554	317.537	314.283	260.311	307.557	317.848	329.425	306.724	336.455	340.428	338.657
5.69022	98.183	141.033	135.403	147.351	149.866	145.084	156.526	176.491	176.774	175.971	171.665	179.332	185.301	197.11	197.91	197.287	206.403	98.8569	230.211	223.231	228.85	236.901	243.749	257.226	269.057	280.714	277.961	302.287	301.743	308.784	318.553	313.541	339.962	351.456	350.854	357.963	374.812	305.107	366.075	373.576	366.114	315.127	359.301	373.027	381.06	359.236	389.971	392.098	386.736
5.70509	136.935	180.039	176.415	185.243	190.692	188.486	198.721	221.252	219.483	222.045	217.909	223.46	231.932	243.262	244.938	247.714	256.187	148.314	280.954	273.92	281.926	289.087	301.815	315.009	329.099	340.613	338.81	367.409	362.548	372.917	383.988	381.285	406.411	420.028	421.859	427.72	447.584	380.552	440.225	447.947	435.748	385.764	430.103	445.806	451.647	427.185	461.137	459.177	450.462
5.71996	192.705	234.473	235.183	244.489	247.041	250.011	256.92	282.804	281.739	285.377	279.189	284.699	296.011	307.893	311.978	315.801	324.206	216.01	349.312	343.841	353.517	363.959	376.477	397.622	407.832	422.015	420.278	450.98	448.471	461.287	472.739	473.658	498.973	514.096	520.529	523.93	543.302	478.551	539.222	546.269	533.559	484.949	527.546	544.626	545.417	519.434	555.992	548.362	531.647
5.73483	264.472	306.678	307.106	316.265	321.932	325.657	332.388	360.351	361.633	364.667	360.341	365.958	377.197	393.776	395.722	403.798	407.58	303.734	432.431	433.983	447.084	456.966	472.708	498.889	506.79	524.719	526.29	559.605	557.13	570.547	584.246	589.75	614.379	632.411	643.942	645.177	667.208	602.601	663.21	669.245	659.272	606.242	653.109	666.828	664.448	635.539	673.1	658.125	634.626
5.7497	359.631	403.219	401.667	414.181	419.384	425.033	433.934	461.209	466.208	469.861	463.771	472.375	487.957	506.082	505.992	517.249	522.479	421.288	547.718	554.637	570.283	580.435	600.123	632.165	638.148	657.73	667.533	700.832	700.125	715.523	731.415	742.21	766.849	786.442	804.909	804.745	826.858	763.77	826.509	828.922	822.68	766.694	815.456	826.359	821.991	788.859	827.657	801.99	768.236
5.76457	475.133	520.862	518.381	534.034	540.393	546.311	559.353	588.01	593.808	599.009	591.318	603.5	621.373	643.648	640.224	655.74	661.075	562.377	694.077	701.99	719.725	733.067	757.732	794.035	800.809	825.968	839.719	873.056	874.188	892.486	914.25	928.877	960.863	977.892	1002.4	1004.9	1025.42	962.766	1029.21	1025.82	1024	962.698	1013.22	1022.25	1015.43	976.962	1013.45	977.746	936.184
5.77944	623.877	671.095	671.315	689.188	691.821	706.686	721.151	748.448	756.356	766.451	758.007	770.466	794.748	819.421	817.424	837.321	843.736	745.52	883.535	894.775	913.302	932.603	961.378	1000.84	1014.71	1045.55	1064.61	1098	1103.79	1122.44	1153.22	1171.46	1211.73	1227.23	1260.21	1266.67	1286.57	1226.52	1290.75	1283.47	1279.31	1218.66	1267.03	1273.59	1263.93	1221.14	1250.57	1202.97	1147.95
5.79432	787.999	837.384	837.569	856.374	861.804	884.285	899.593	929.095	940.651	949.707	944.882	956.664	987.378	1014.41	1016.99	1038.89	1046.75	949.969	1097.37	1113.73	1133.61	1157.5	1192.86	1235.73	1257.56	1295.12	1319.21	1355.37	1366.3	1385.82	1425.33	1447.78	1500.57	1516.8	1554.08	1566.33	1585.93	1528.09	1596.08	1579.52	1575.92	1510.36	1559.33	1560.27	1550.15	1498.82	1517.9	1456.77	1385.04
5.80919	957.486	1007.8	1011.1	1031.09	1039.14	1066.87	1083.62	1120.3	1133.67	1142.58	1143.38	1156.14	1193.58	1222.59	1230.85	1253.62	1265.79	1171.09	1327.51	1346.63	1373.36	1406.28	1445.1	1492.13	1523.78	1568.93	1601.01	1640.47	1660.7	1681.7	1727.88	1755.24	1818.53	1838.03	1884.76	1898.12	1923.02	1865.15	1935.26	1913.2	1910.32	1837.95	1886.05	1882.07	1864.23	1808.81	1811.27	1734.36	1639.31
5.82406	1142.28	1197.68	1198.03	1225.27	1237.74	1269.63	1290.09	1327.28	1348.33	1359.49	1362.59	1380.8	1424.21	1452.44	1474.39	1494.67	1515.03	1424.65	1586.25	1613.02	1646.96	1688.68	1734.8	1787.66	1833.36	1880.85	1924.49	1972.51	1999.57	2025.15	2082.42	2112.49	2187.26	2213.29	2266.52	2281.82	2312.8	2255.7	2328.06	2299.27	2295.3	2217.42	2262.82	2253.8	2228.98	2163	2145.84	2046.35	1923.25
5.83893	1336.11	1395.17	1396.08	1431.26	1445.41	1482.05	1504.91	1552.13	1573.92	1591.19	1596.18	1621.19	1668.97	1700.59	1732.83	1753.27	1784.46	1700.77	1866.67	1902.48	1945.68	1998.88	2051.19	2113.73	2168.01	2224.69	2280.77	2338.2	2372.99	2405.57	2469.35	2502.56	2591.25	2623.59	2687.73	2707.02	2743.14	2686.1	2758.94	2726.42	2719.04	2630.65	2677.32	2661.87	2626.88	2547.68	2508.62	2382.25	2224.31
5.8538	1568.86	1634.93	1640.39	1679.67	1699.82	1742.79	1769.28	1822.19	1852.55	1877.65	1883.66	1916.72	1968.69	2006.27	2050.47	2075.31	2111.52	2041.73	2212.99	2260.04	2310.76	2376.84	2441.11	2509.32	2581.27	2645.73	2715.56	2784.33	2824.86	2866.92	2943.27	2977.99	3078.65	3123.59	3191.54	3220.07	3261.96	3201.19	3276.49	3235.17	3224.63	3129.65	3173.39	3151.81	3108.36	3006.28	2944.09	2781.05	2584.46
5.86867	1859.89	1935.4	1948.06	1989.93	2018.82	2070.05	2100.54	2163.76	2200.9	2234.42	2241.56	2284.9	2342.33	2386.98	2441.24	2473.72	2519.69	2465.51	2643.47	2698.9	2763.12	2843.09	2918.63	2997.99	3083.88	3161.23	3241.95	3321.65	3370.97	3419.81	3506.36	3544.87	3663.04	3715.34	3787.21	3825	3873.8	3810.91	3887.11	3844.76	3827.34	3723.26	3766.95	3738.47	3679.43	3554.19	3463.06	3258.74	3016.91
5.88354	2238.53	2319.51	2342.58	2392.36	2430.96	2488.38	2525.13	2598.84	2643.13	2684.71	2698.53	2750.52	2814.64	2872.28	2932.3	2975.99	3032.52	2989.69	3179.88	3239.22	3318.94	3415.61	3505.28	3593.17	3693.97	3785.8	3875.85	3967.97	4026.16	4081.55	4178.79	4219.94	4352.2	4410.42	4489.77	4532.96	4590.34	4522.52	4599.49	4554.26	4534.2	4424.59	4460.64	4426.3	4349.27	4198.29	4079.77	3833.65	3543.77
5.89841	2738.72	2825.03	2857.89	2916.91	2968.21	3032.8	3075.46	3162.58	3213.37	3265.29	3286.03	3349.92	3420.68	3487.6	3556.87	3612.1	3681.96	3648.56	3858.42	3916.97	4012.23	4125.24	4228.73	4330.08	4442.45	4547.83	4646.75	4750.09	4807.77	4875.92	4977.07	5025.11	5166.98	5229.72	5315.32	5360.72	5424.19	5353.27	5434.05	5385.39	5362.86	5250.14	5276.17	5236.94	5142.27	4965.59	4816.24	4527.69	4182.62
5.91328	3338.62	3431.49	3473.03	3542.36	3605.99	3678.23	3728.69	3829.85	3886.28	3948.11	3977.01	4049.23	4129.07	4207.55	4283.68	4351.08	4435.53	4403.87	4633.86	4693.9	4799.3	4928.01	5045.63	5152.99	5276.1	5392.37	5499.15	5608.16	5664.93	5745.93	5846.85	5898.56	6046.86	6107.42	6200.28	6242.16	6314.32	6242.26	6323.87	6271.77	6251.65	6134.69	6153.3	6111.41	6002.4	5799.85	5625.98	5296.41	4906.11
5.92815	4044.32	4141.38	4190.63	4271.62	4349.39	4428.05	4480.94	4597.14	4665.37	4730.2	4767.96	4847.34	4938.02	5022.08	5107.45	5184.78	5280.12	5252.75	5497.37	5559.74	5672.96	5808.21	5942.85	6052.34	6178.35	6297.61	6408.07	6522.08	6571.72	6661.5	6757.53	6810.79	6960.69	7017.67	7112.09	7148.4	7224.44	7150.9	7240.97	7186.57	7166.2	7048.36	7066.74	7023.11	6905.67	6681.76	6485.61	6123.87	5697.11
5.94302	4849.85	4955.4	5006.79	5099.1	5185.84	5272.49	5327.87	5457.59	5534.48	5599.42	5643.65	5728.62	5827.58	5923.33	6014.2	6096.3	6200.68	6172.78	6427.89	6483.9	6600.3	6740.73	6884.95	6993.07	7112.54	7230.45	7337.04	7447.14	7490.7	7576.78	7667.16	7716.63	7868.46	7912.6	8001.26	8033.49	8109.48	8034.91	8130.93	8078.23	8067.14	7948.59	7973.22	7932.93	7809.57	7575.15	7369.78	6983.96	6538.18
5.9579	5678.85	5788.28	5837.1	5940.05	6032.63	6121.46	6174.41	6319.21	6400.58	6463.66	6509.78	6597.3	6703.45	6805.65	6894.22	6978.42	7086.35	7055.35	7312.37	7356.05	7473.36	7611.85	7754.05	7857.3	7962.75	8070	8169.53	8271.35	8302.27	8380.34	8461.92	8499.18	8644.44	8673.7	8751.38	8777.58	8849.65	8777	8878.52	8829.46	8833.67	8723.68	8755.06	8722.94	8604.63	8369.93	8167.45	7781.53	7334.58
5.97277	6540.6	6653.5	6698.69	6806.65	6898.72	6990.74	7038.69	7192.9	7271.66	7328.44	7372.87	7460.28	7565.83	7668.1	7754.22	7831.34	7937.15	7897.6	8153.91	8178.43	8286.75	8413.65	8543.48	8633.98	8720.93	8810.39	8891.63	8975.65	8990.64	9050.68	9123.3	9136.85	9275.24	9284.83	9346.6	9360.65	9430.47	9361.91	9472.67	9430.79	9456.5	9360.01	9405.63	9386.12	9282.03	9064.95	8885.75	8517.9	8101.76
5.98764	7306.37	7419.61	7453.73	7563.01	7652.12	7741.23	7779.18	7936.08	8003.02	8053.85	8090.68	8175.81	8275.01	8370.74	8448.15	8514.12	8611.04	8560.95	8804.19	8805.2	8902.38	9007.22	9116.28	9188.27	9254.45	9319.24	9377.7	9445.37	9438.27	9476.84	9533.91	9532.9	9651.17	9637.86	9685.8	9687.75	9751.79	9691.71	9807.28	9782.02	9825.29	9749.26	9812.03	9814.89	9733.65	9549.86	9409.05	9089.99	8731.25
6.00251	7911.85	8018.16	8043.03	8144.16	8226.93	8306.64	8334.47	8482.3	8538.85	8575.55	8602.01	8681.28	8764.06	8847.96	8915.68	8965.55	9045.17	8978.57	9205.38	9183.74	9262.35	9337.97	9420.28	9472.77	9511.21	9550.39	9582.22	9626.47	9599.28	9615.16	9654.57	9630.46	9733.24	9704.54	9734.14	9721.09	9783.09	9729.78	9856.03	9845.46	9910.24	9854.45	9942.37	9975.82	9920.52	9788.94	9705.39	9456.53	9182.1
6.01738	8279.72	8379.11	8389.25	8479.03	8549.23	8618.05	8632.44	8766.11	8805.26	8825.18	8841.93	8906.39	8971.95	9038.8	9095.34	9126.16	9185.52	9098.92	9307.76	9257.98	9314.82	9365.37	9416.62	9445.93	9459.93	9471.19	9479.25	9505.45	9456.39	9453.04	9475.89	9434.72	9518.1	9475.38	9493.24	9468.85	9521.35	9476.39	9613.62	9619.34	9706.05	9677.29	9785.97	9857.41	9840.9	9765	9746.26	9587.68	9416.68
6.03225	8381.96	8468.94	8468.33	8542.55	8598.41	8651.61	8651.69	8763.84	8788.05	8792.82	8796.84	8847.05	8889.55	8937.49	8978.13	8993.9	9030.69	8921.14	9108.63	9043.63	9076.32	9104.33	9124.1	9136.27	9123.86	9114.4	9099.17	9108.78	9044.77	9025.76	9038.52	8979.01	9050.4	8994.99	9006.12	8970.85	9017.91	8982.22	9126.36	9147.47	9251.62	9247	9382.33	9487.21	9512.58	9492.51	9547.57	9492.12	9432.93
6.04712	8190.59	8270.61	8253.57	8314.07	8349.67	8389.35	8373.31	8468.47	8475.24	8467.88	8455.05	8487.42	8511.65	8542.12	8571.9	8567.51	8584.02	8457.49	8622.99	8545.15	8552.21	8564.92	8562.35	8557.81	8523.9	8499.63	8464.51	8462.34	8392.34	8362.46	8364.2	8296.75	8357.51	8298.37	8304.59	8261.2	8304.57	8273.48	8423.05	8458.93	8581.19	8597.36	8752.31	8890.15	8957.91	8993.33	9121.46	9171.52	9228.59
6.06199	7748.1	7818.56	7792.92	7838.79	7856.59	7885.18	7854.22	7936.58	7929.65	7913.05	7887.53	7904.73	7914.46	7926.59	7943.55	7927.41	7928.68	7790.23	7938.73	7853.44	7844.03	7841.08	7826.98	7807.36	7766.3	7728.51	7684.95	7672.02	7601.04	7563.98	7563.91	7493.14	7545.79	7484.12	7489.75	7450.74	7487.02	7461.04	7607.96	7660.08	7791.25	7823.23	7995.8	8154.94	8259.28	8344.42	8539.01	8681.86	8842.75
6.07686	7088.35	7153.63	7121.96	7157.5	7156.91	7176.42	7136.25	7208.98	7191.54	7167.27	7131.22	7135.39	7134.24	7136.67	7144.39	7122.37	7109.99	6963.24	7100.37	7012.08	6993	6978.09	6957.68	6930.74	6885.03	6842.26	6799.16	6774.95	6714.89	6671.3	6670.74	6602.63	6647.88	6589.73	6595.15	6563.55	6597.11	6571.42	6719.18	6781.13	6916	6956.31	7142.96	7315.72	7444.24	7573.74	7824.06	8040.78	8294.13
6.09173	6271.69	6332.06	6297.77	6322.93	6310.06	6324.43	6278.04	6338.54	6316.79	6287.74	6248.44	6241.2	6234.45	6234.05	6233.71	6208.95	6186.75	6041.02	6164.31	6080.53	6057.94	6034.9	6012.03	5985.25	5937.51	5894.65	5858.17	5830.73	5778.37	5734.82	5732.93	5673.68	5711.63	5658.14	5666.49	5645.4	5676.59	5651.64	5793.89	5865.52	5998.84	6041.87	6233.84	6415.12	6558.98	6719.22	7014.66	7288.67	7614.47
6.1066	5413.92	5475.09	5436.42	5458	5439.81	5448.5	5400.07	5453.33	5428.49	5401.68	5360.31	5349.5	5339.41	5338.43	5330.67	5307.7	5281.33	5136.12	5252.22	5177.48	5156.61	5131.82	5104.48	5085.32	5038.62	4999.83	4969.94	4941.65	4901.96	4856.31	4857.25	4805.89	4843.57	4798.28	4807.11	4790.53	4825.22	4797.28	4938.42	5011.3	5137.35	5179.78	5370.36	5549.67	5704.97	5877.26	6199.15	6511.27	6881.22
6.12148	4568.68	4624.34	4587.12	4606.1	4584.12	4592.75	4543.65	4590.49	4567.2	4542.88	4501.74	4493.21	4481.62	4478.93	4471.01	4448.2	4421.18	4280.93	4393.27	4328.1	4310.51	4289.21	4259.4	4247.97	4202.26	4172.78	4151.1	4124.63	4092.95	4052.15	4050.28	4015.25	4049.27	4013.44	4023.8	4011.71	4044.17	4017.02	4152.32	4225.41	4339.09	4377.9	4563.57	4732.99	4891.93	5067.41	5398.71	5730.86	6126.04
6.13635	3768.27	3824.81	3789.07	3805.14	3787.6	3793.22	3745.9	3789.81	3765.18	3746.61	3708.96	3702.61	3692.25	3686.72	3677.95	3656.31	3636.21	3493.63	3614.22	3557.62	3545.38	3523.52	3499.53	3491.08	3449.55	3430.73	3418.07	3394.96	3372.01	3335.57	3338.56	3308.68	3341.49	3313.87	3326.59	3319.45	3349.68	3316.73	3450.49	3514.54	3616.19	3644.96	3825.29	3981.35	4137.71	4304.3	4632.54	4971.71	5370.75
6.15122	3089	3142.44	3110.44	3123.41	3107.72	3114.14	3072.62	3111.49	3090.33	3073.33	3038.97	3038.21	3031.46	3023.97	3016.25	2996.09	2981.23	2841.98	2968.45	2917.11	2910.88	2889.92	2869.41	2866.44	2830.37	2818.47	2809.91	2795.65	2776.48	2747.3	2752.6	2730.62	2758.23	2739.38	2752.52	2748.29	2777.74	2744.38	2870.54	2924.47	3014.37	3039.05	3209.57	3348.43	3495.56	3651.15	3963.61	4293.42	4688.31
6.16609	2485.12	2536.6	2510.51	2519.48	2510.58	2512.61	2478.05	2514.02	2497.67	2484.78	2453.22	2453.81	2453.56	2443.41	2440.68	2420.92	2408.13	2274.59	2404.57	2361.95	2359.04	2338.34	2327.48	2323.59	2294.33	2292.14	2284.3	2276.43	2259.96	2236.31	2245.24	2225.39	2252.36	2241.21	2254.15	2253.45	2278.02	2243.3	2361.48	2407.58	2488.6	2503.28	2660.31	2782.67	2918.33	3058.1	3348.33	3659.38	4035.55
6.18096	1993.33	2039.34	2020.23	2027.93	2020.05	2021.69	1997.64	2028.04	2015.81	2004.16	1974.62	1975.3	1985.51	1976.35	1973.26	1954.49	1943.8	1819.19	1946.32	1910.37	1912.39	1892.93	1886.8	1886.17	1863.01	1864.41	1858.33	1856.14	1841.23	1821.4	1833.87	1817.13	1844.48	1837.71	1848.95	1851.74	1873.71	1837.5	1945.15	1985.99	2055.43	2065.12	2208.85	2315.17	2434.23	2559.92	2822.4	3106.79	3461.06
6.19583	1575.89	1618.24	1604.01	1611.84	1609.02	1606.1	1590.99	1613.93	1610.18	1599.71	1574.52	1572.07	1588.01	1581.26	1578.92	1561.74	1553.16	1436.91	1559.54	1531.08	1534.73	1519.35	1514.96	1517.03	1497.9	1503.81	1497.05	1498.87	1488.34	1472.32	1483.9	1472.12	1501.61	1496.58	1508.38	1512.69	1532.24	1491.03	1589.78	1625.39	1688.15	1687.71	1816.94	1913.74	2012.58	2122.74	2356.54	2609.94	2933.6
6.2107	1231.81	1273.2	1263.02	1271.17	1268.85	1265.85	1258.18	1276.09	1274.82	1267.79	1242.84	1239.71	1260.83	1258.29	1253.8	1239	1231.69	1122.47	1241.77	1219.33	1224.13	1214.23	1210.43	1212.19	1197.48	1204.34	1200.86	1205.65	1197.27	1185.83	1196.98	1189.08	1216.89	1213.22	1225.75	1230.32	1247.78	1201.34	1294.29	1326.03	1375.53	1365.03	1489.35	1574.51	1654.91	1747.99	1953.03	2173.67	2464.91
6.22557	968.986	1009.01	1002.07	1009.56	1006.95	1004.27	1000.83	1015.27	1017.72	1012.09	987.842	985.138	1009.54	1004.16	1002.32	992.23	983.536	880.072	997.64	978.947	983.668	980.875	974.82	978.436	966.446	972.942	969.773	978.763	974.828	963.019	975.276	968.366	993.968	992.045	1001.8	1007.03	1027.31	975.328	1067.73	1091.44	1131.5	1113.58	1231.26	1304.34	1369.82	1446.42	1631.28	1819.48	2079
6.24044	754.642	793.147	788.744	794.616	791.82	791.52	786.798	801.46	806.391	799.749	776.605	776.29	800.853	795.249	795.944	791.238	779.199	679.22	796.266	781.707	783.898	784.899	782.347	784.462	776.596	782.663	781.432	789.695	789.048	775.303	790.484	784.941	809.028	805.582	816.785	819.877	841.522	786.339	872.775	892.299	924.254	903.331	1012.1	1071.87	1128.57	1188.18	1352.47	1514.08	1738.41
6.25531	588.119	625.861	622.156	629.349	622.496	626.809	620.392	634.099	642.113	634.846	611.574	614.302	637.772	631.189	634.186	631.074	621.477	521.103	638.511	624.193	627.477	631.976	629.971	633.333	627.202	631.281	634.596	640.709	640.9	628.449	645.188	638.547	663.091	655.008	670.038	669.657	694.294	635.258	719.26	734.141	758.238	736.276	835.319	881.131	934.017	978.306	1125.99	1265.88	1454.81
6.27019	454.619	494.113	488.105	497.825	490.621	495.812	487.614	502.409	512.095	503.2	484.257	487.066	507.932	502.669	507.157	503.368	497.231	395.459	512.395	500	502.525	505.358	507.853	511.732	506.558	511.478	516.283	520.845	520.51	511.708	526.975	517.947	545.841	532.477	553.494	547.993	574.3	512.962	589.88	605.429	625.201	599.687	689.498	726.741	774.481	807.464	939.014	1060.41	1218.18
6.28506	344.714	385.268	377.209	389.309	380.497	386.92	379.215	395.691	404.11	393.349	378.612	381.805	399.379	395.573	399.257	397.125	392.722	290.795	406.325	396.083	399.248	402.489	402.326	410.818	405.482	407.564	419.739	419.545	417.637	414.833	426.52	414.425	444.063	429.546	457.035	446.475	470.661	407.926	482.792	495.106	512.372	481.762	563.984	595.89	637.542	661.592	778.252	883.544	1013.85
6.29993	259.603	301.467	290.985	301.983	294.696	298.801	293.451	312.022	318.021	306.65	296.043	302.462	313.303	312.328	317.388	314.287	310.195	206.462	324.446	317.373	315.671	319.662	319.697	330.545	326.2	328.43	339.613	339.981	335.351	335.819	347.242	333.886	363.425	349.115	380.15	364.771	387.473	326.559	395.905	407.42	422.356	385.974	465.317	493.488	529.845	544.614	648.234	739.098	851.779
6.3148	185.622	226.983	218.759	228.922	220.839	224.497	221.114	243.196	245.959	233.589	225.3	231.008	239.645	242.48	246.572	245.176	237.976	135.246	254.466	248.792	245.329	247.756	252.311	262.867	256.619	258.325	270.035	270.442	263.772	265.854	279.112	266.1	295.361	278.748	311.442	294.315	311.75	254.586	321.921	327.461	343.595	301.812	380.763	405.583	433.715	444.414	535.55	616.156	709.304
6.32967	131.946	172.301	165.512	173.969	164.139	169.92	167.589	188.865	190.734	177.587	169.941	177.395	186.68	190.507	193.493	193.178	184.388	80.9107	202	197.297	191.603	192.539	199.707	207.975	203.423	208.416	216.206	220.26	210.502	212.343	226.905	214.901	240.459	225.152	259.79	242.754	254.188	197.528	265.488	266.773	283.024	235.738	315.46	337.834	358.643	366.161	448.415	518.559	598.355
6.34454	85.6324	129.051	121.456	129.893	120.009	125.316	122.947	143.332	145.002	133.771	126.938	128.939	141.503	145.541	145.085	149.164	140.216	36.8344	156.801	154.812	147.63	147.242	156.696	162.047	157.77	163.764	170.765	178.175	166.437	166.587	182.194	170.578	194	179.49	213.953	196.827	202.76	147.983	215.112	217.646	231.138	182.888	262.896	280.368	294.601	299.067	374.886	438.86	504.098
6.35941	50.0792	96.5713	89.1024	97.4618	86.7852	93.7058	90.887	111.077	109.438	102.727	93.2638	91.3764	105	108.903	107.239	112.101	103.857	4.11439	119.964	120.871	111.851	111.906	122.545	126.346	122.102	128.868	135.472	145.645	130.964	130.807	146.656	134.131	156.471	147.132	179.13	162.593	166.442	109.419	177.38	179.168	190.337	143.513	217.83	235.002	246.275	245.516	313.272	371.579	430.094
6.37428	21.5677	69.0909	62.0886	72.3143	61.4144	63.6806	63.019	85.143	81.8167	77.1347	67.476	61.45	75.6556	80.4652	76.7969	82.9532	74.0821	0	90.5405	93.149	81.8825	81.903	93.9769	101.103	94.0931	97.7398	108.217	119.33	104.494	101.806	115.806	106.219	126.742	119.327	148.665	132.513	135.833	77.9085	143.804	145.672	155.783	109.462	180.434	197.898	205.322	202.059	262.881	317.457	368.114
6.38915	6.20319	51.088	47.4345	56.9527	46.4571	47.6115	47.7159	68.9843	65.285	62.2813	50.1945	45.8229	59.6596	63.035	58.014	64.603	52.9722	0	73.2022	75.6506	64.3267	66.6105	77.3314	84.9282	76.9998	78.2543	90.8795	100.539	88.0295	83.5883	96.6347	87.6005	110.398	104.846	128.733	114.873	118.246	58.8736	124.987	125.334	133.075	89.1835	156.685	176.044	179.797	172.016	229.307	278.45	322.643
6.40402	0	37.8997	33.6782	42.3736	33.8719	33.8342	31.4169	53.2648	49.5961	47.0892	36.5224	33.8736	46.8539	48.9859	44.1944	50.2334	34.8513	0	59.1767	58.6865	48.4931	52.5295	63.8771	67.7957	63.7968	63.019	77.5921	85.6065	73.6487	70.5672	83.0375	73.1241	98.7624	88.6974	112.013	98.7776	101.404	42.5065	108.205	107.751	116.482	70.2322	133.541	152.872	159.122	146.523	201.78	245.575	283.842
6.41889	0	26.7213	24.3579	29.7277	20.899	23.0949	18.2446	39.7609	38.1655	31.8247	23.7392	22.8037	34.7585	35.4296	32.1241	37.6285	20.9963	0	45.8936	43.6309	33.5826	42.6323	51.0202	52.4	50.6187	52.5959	65.6851	71.0019	63.5598	58.4534	70.9923	62.5677	86.1593	76.977	97.3447	82.9748	87.607	27.7472	92.9837	93.364	99.581	54.1763	115.604	131.745	139.141	122.164	181.399	215.674	247.827
6.43377	0	15.0297	12.5009	17.3748	6.90523	12.2269	6.06795	25.7235	25.957	19.0358	13.8812	12.0019	21.9143	23.3585	21.512	27.6441	8.57832	0	33.4792	27.4273	19.6686	30.5592	39.0872	36.5927	38.2978	41.5368	51.5764	56.2857	50.3999	45.2311	57.7733	51.3044	73.0634	64.6466	82.612	66.2962	72.2613	10.9544	77.4422	79.2149	83.8393	36.7618	98.4525	110.021	120.484	100.534	158.759	188.164	217.726
6.44864	0	7.30957	6.41772	9.58544	1.10681	5.30883	0.36462	17.325	21.8865	11.562	8.42114	4.79589	14.9069	16.8781	14.1343	22.3959	3.09729	0	24.9347	20.24	10.0331	26.8566	31.2103	29.4377	32.1389	37.8591	43.1664	47.8959	46.2679	38.75	49.146	45.4506	65.6179	56.5873	71.3438	56.3033	64.0724	0.35266	68.8353	69.7858	71.8133	27.6548	88.6144	97.6103	108.127	84.6578	145.802	169.07	195.701
6.46351	0	0	0	3.34504	0	0.17939	0	11.1959	15.7058	8.05231	4.04755	1.93061	9.53925	10.2095	10.0582	16.7779	0	0	17.5847	14.8089	4.65119	21.6505	24.9501	23.0986	26.8732	32.824	33.2553	40.155	39.3807	30.358	41.2203	37.3345	58.4733	49.8308	62.3416	47.6922	59.6463	0	61.0195	59.6575	62.6539	20.0721	79.101	86.9062	96.7316	69.887	131.341	152.172	176.444
6.47838	0	0	0	0.73755	0	0	0	8.90992	13.8733	7.98157	1.72828	2.23426	9.73389	9.3866	8.89966	14.3771	0	0	16.3181	12.3565	3.07349	18.9269	18.1543	20.1832	24.0134	30.764	29.0385	35.0841	35.7474	27.8517	41.0398	34.6964	54.7111	45.2815	56.8284	45.067	57.2856	0	56.1041	52.7605	57.9083	14.9402	75.7096	80.7517	90.5433	61.666	121.226	141.43	162.505
6.49325	0	0	0	0	0	0	0	4.27804	8.22078	4.18306	0	0.06722	7.61019	5.94832	5.03841	7.74666	0	0	14.5177	7.86739	0.29159	15.4299	10.682	15.9655	18.2092	25.5888	22.5356	30.9095	27.0848	21.8697	36.6949	28.8779	46.4394	39.2944	52.7872	40.8776	50.9912	0	48.8258	46.1285	52.0565	7.78597	69.5539	71.3336	83.6024	53.2702	109.039	128.443	145.355
6.50812	0	0	0	0	0	0	0	0.60027	2.53179	1.20916	0	0	4.07866	1.221	0.89397	4.51287	0	0	12.6666	2.92022	0	10.1255	2.58965	13.2328	10.7845	19.4936	16.9908	27.1926	20.0617	16.4682	36.1412	23.2436	39.6486	36.0569	47.7022	35.7482	46.2782	0	41.9612	39.4098	43.8727	0.77044	64.2112	64.6303	77.1319	47.6764	99.9976	119.454	130.82
6.52299	0	0	0	0	0	0	0	0.56198	3.87362	0.15499	0	0	4.44027	1.02523	2.0245	4.61154	0	0	14.4065	5.50118	0	12.4504	4.5118	14.451	8.50192	20.0597	16.9377	30.1045	18.6905	18.9321	34.1833	23.8702	39.3869	36.3759	47.6098	36.1911	46.41	0	42.4532	41.2542	43.9771	1.09445	64.8365	62.8683	75.2772	47.8253	97.9026	115.374	125.255
6.53786	0	0	0.26267	0	0	0	0	5.10862	10.4286	4.64768	1.63523	3.78037	6.34128	5.35032	6.63364	10.2502	0	0	18.9887	6.51926	3.84971	16.5555	8.9498	17.5894	12.6931	22.9023	25.1386	35.8443	25.2129	21.2098	36.509	28.2701	41.4698	42.3647	48.1781	41.1465	52.0337	0	46.415	46.0949	46.7951	3.76011	68.5451	64.4286	77.8299	49.5735	101.61	117.327	123.183
6.55273	0	7.84773	8.98494	10.1341	0	6.55732	1.50764	13.4594	22.1407	12.7977	12.4241	11.5798	13.2595	11.9205	12.2148	17.7936	4.64778	0	23.4583	14.2198	10.8577	26.8529	15.6208	23.5399	18.7419	29.0935	34.425	43.8665	34.7175	31.9008	43.8273	35.7142	49.2263	49.7431	55.6936	51.0471	60.8365	0	54.6461	54.403	52.2009	9.2209	75.2409	70.9219	84.2589	56.3051	107.951	122.066	127.218
6.5676	0	19.4097	17.793	23.7459	10.6986	15.3649	11.4501	25.7469	34.8137	25.8739	23.8278	21.5543	20.6738	23.0656	21.4654	25.9106	12.9676	0	31.4219	20.7635	21.7481	37.3571	25.1041	32.9683	30.8882	38.7453	44.616	54.4783	45.8703	44.9846	51.4853	48.001	57.8448	61.856	63.6887	62.7236	69.5095	7.08894	63.7009	64.1898	59.4709	16.0117	81.5936	77.2484	89.9106	64.4367	116.765	129.1	132.272
6.58247	0	33.1346	28.8447	37.8975	21.9346	26.9397	22.2346	35.6917	46.7455	39.0273	36.4455	32.7362	32.4879	36.2378	30.3168	34.2256	25.2491	0	40.2129	34.4004	33.8326	47.2474	33.8474	42.6136	43.5226	50.0322	54.7731	64.045	57.8142	56.3758	65.3633	61.8119	67.2249	72.2329	71.6744	74.8709	79.1085	17.3569	73.339	72.9098	69.0811	22.5132	91.8494	85.7009	99.2942	75.2107	125.447	135.906	141.166
6.59735	5.66158	46.915	39.7816	48.6346	33.0573	37.6703	34.9684	47.8404	58.7769	52.4527	47.8672	46.0455	45.0589	49.612	39.6927	43.6504	35.1491	0	50.4687	42.7102	47.1388	54.9939	43.581	54.7972	56.8811	62.679	65.2622	72.9972	65.7708	69.7158	76.4012	73.8818	78.9561	83.6047	82.6554	85.5011	90.3595	25.8374	83.9482	81.992	80.5254	31.4685	104.111	97.5515	109.076	84.033	133.954	142.064	148.397
6.61222	15.4347	57.1145	48.4732	58.5489	43.9113	47.3656	45.1084	55.6148	67.6784	62.997	58.9801	57.1162	55.4801	59.4579	48.4002	51.9794	45.4866	0	61.2321	53.4032	59.3379	63.3695	54.2968	63.7174	67.1201	70.5034	72.9392	81.5168	70.8281	75.7937	88.7848	81.4859	87.7464	93.1874	89.6959	93.2666	98.0757	35.3476	90.9396	89.3164	90.4543	39.2699	112.434	106.357	117.35	92.2262	141.506	150.783	151.961
6.62709	21.5065	64.7987	55.2024	64.3772	51.7363	53.7461	54.107	62.5245	76.38	69.1278	66.0707	66.6341	62.2444	66.9911	53.9967	57.9472	54.4994	0	71.5051	57.612	70.8686	70.0016	62.2649	71.0865	73.0398	80.4392	77.419	88.3832	75.0537	84.9348	97.3511	86.0129	96.1756	99.9089	97.4352	97.3451	104.842	41.9779	99.9033	96.3705	98.3316	45.2244	118.247	117.202	124.361	97.6811	148.033	156.303	157.904
6.64196	29.9893	72.1318	63.9466	73.7491	59.9419	60.8033	63.2544	68.6304	83.8231	77.4394	75.8919	74.9287	70.9147	74.6398	60.3227	67.4189	62.4991	0	82.4243	65.9593	80.0715	78.3	74.5871	78.3756	81.7486	88.0022	82.9938	97.1595	79.0173	90.4866	105.225	94.7391	102.107	107.039	106.368	101.514	111.277	50.8473	109.137	104.248	105.738	55.5302	124.416	127.22	129.371	106.1	154.714	163.213	162.639
6.65683	38.3078	76.7804	68.6417	76.4835	62.937	65.6918	69.997	74.443	86.7675	82.8169	80.6853	78.3731	78.1124	80.1085	64.9194	77.4932	67.8488	0	89.4961	70.0988	85.4928	85.0702	81.8024	83.459	85.7825	94.3016	86.6997	101.964	82.7576	92.0241	106.975	99.3499	104.679	110.51	113.296	105.161	115.392	57.5686	116.893	110.094	109.53	65.5664	127.53	133.284	135.197	110.142	158.126	164.279	165.655
6.6717	43.2019	81.9956	72.7263	77.6263	65.6645	70.2049	76.3233	77.9594	90.248	84.3957	85.1931	80.4251	84.4796	86.6139	67.5083	86.0848	71.9465	0	94.3822	73.2254	86.5965	88.4027	88.9885	87.2241	92.109	99.7324	92.8852	107.203	87.6791	93.5875	108.118	102.33	109.082	113.396	117.626	108.643	121.356	61.5158	120.294	114.075	113.516	74.2153	131.209	136.683	139.944	112.399	159.409	165.687	165.598
6.68657	47.0141	84.0728	73.1655	75.5885	66.7429	73.083	79.3487	78.4617	92.2741	83.8402	85.3874	80.8178	87.6359	91.514	73.1103	88.6253	76.0409	0	95.4934	75.3982	83.6825	87.3364	89.4699	89.2971	93.778	100.878	98.8393	109.252	92.0101	92.0099	107.947	102.807	110.693	115.286	117.745	113.799	124.719	61.9207	121.017	115.638	116.243	76.0974	132.218	134.45	144.01	114.271	158.687	166.708	161.614
6.70144	54.1762	88.3374	75.8599	79.9594	72.5105	80.1336	83.5052	83.2148	96.6185	84.0296	88.8448	85.8941	96.2746	98.5736	80.3356	91.2796	83.0913	0	100.483	80.0773	87.3005	88.9199	89.8028	94.6	99.4046	105.327	106.459	113.223	99.2393	99.2065	112.507	105.96	117.196	118.971	123.549	118.597	127.301	68.2775	124.249	119.126	119.8	81.4249	133.925	136.947	149.226	117.376	158.853	172.6	162.909
6.71631	57.249	86.3207	75.5067	78.5721	71.2488	80.6025	82.5237	84.4579	96.0496	81.7966	85.6878	85.8504	96.3285	97.9391	83.346	90.668	84.1411	0	97.9562	77.7461	84.7721	85.2044	85.2448	93.9534	98.3221	105.999	107.078	113.228	102.816	99.262	110.847	104.277	118.005	114.378	124.448	117.416	124.142	65.1143	122.864	119.389	119.269	83.2625	129.877	135.489	147.341	118.996	153.338	173.255	163.284
6.73118	60.9514	85.0289	77.8143	79.2043	73.1405	81.0688	82.6423	87.361	96.4221	83.5942	83.7752	88.1115	97.4472	98.7622	86.4628	90.4586	84.2305	0	97.3575	75.4897	85.4775	83.9702	83.9233	96.2708	97.1923	108.811	107.549	114.563	107.033	102.734	110.767	101.995	119.296	111.963	124.547	116.592	121.812	65.902	120.728	117.939	121.373	86.378	124.503	135.107	145.116	116.341	149.027	171.792	166.544
6.74605	55.6727	77.8102	66.0277	73.257	64.6237	74.2181	72.3389	81.0349	89.381	76.996	74.1818	80.4525	85.4917	86.3335	77.3142	78.5668	73.9873	0	86.3848	67.4723	76.8751	74.5374	75.5837	87.103	86.2214	101.985	97.9764	106.209	99.172	95.1493	99.2271	94.2887	111.454	99.7109	116.781	107.457	112.193	57.2249	112.217	110.317	114.04	77.2617	112.248	126.235	132.641	106.465	138.707	165.011	159.082
6.76093	40.7381	61.5082	47.1095	54.4208	47.658	58.9251	53.0851	64.8058	72.0269	64.3113	55.6347	62.4344	68.1862	67.6209	60.4367	59.0803	56.022	0	68.1199	53.8861	59.9544	56.6294	60.3142	71.1614	67.7279	83.4145	77.4286	88.4318	78.3745	78.5117	79.6586	75.1936	92.9633	82.4588	97.3792	89.9608	94.9168	39.5884	96.336	92.9186	96.809	56.4864	92.1946	109.133	112.654	87.2887	118.861	148.019	139.435
6.7758	30.3631	54.2603	36.5777	44.0413	36.8129	50.0626	44.418	56.7595	61.4847	56.4586	45.528	51.4171	55.8447	57.9489	53.4425	48.5997	49.0621	0	56.7264	46.0221	51.3708	48.6658	54.3147	60.1249	55.3795	72.3153	66.1303	78.5283	66.3196	69.8068	65.7839	62.352	85.2052	72.0037	88.6495	81.7363	87.6986	29.1414	86.1278	83.4102	90.4784	43.7263	82.5863	98.4205	102.4	76.4638	105.258	137.982	126.211
6.79067	17.7449	41.2712	26.333	31.9712	24.6583	40.9725	32.5701	46.5433	48.8135	45.867	32.4221	36.7482	43.0664	47.0769	43.7668	38.1589	36.6661	0	41.7229	39.1557	39.5119	38.1457	48.4426	46.0587	45.2763	58.6362	52.0605	66.3835	51.3167	61.2315	52.2555	49.4397	75.0722	63.3382	77.4437	72.7699	79.5402	15.8093	77.1064	72.2981	76.6883	32.1912	73.3974	81.034	91.4209	62.1317	93.1745	125.303	109.067
6.80554	10.6924	35.5064	26.3806	29.4215	23.6385	39.6296	31.487	45.2813	44.8741	44.7716	28.6385	32.1919	40.2956	42.5054	39.8753	36.6033	33.4366	0	36.4407	37.465	34.9666	41.0703	44.9064	44.5745	43.2377	55.9956	54.6409	66.0646	50.028	56.7557	46.6725	46.7191	72.5306	61.729	74.1142	69.9043	76.8191	12.468	72.686	70.185	73.4793	31.2951	72.4035	73.7415	88.5783	61.0961	93.2426	117.66	103.452
6.82041	6.20259	24.2222	19.9888	22.756	15.5391	33.1699	23.076	37.9166	36.8079	37.6535	23.3598	20.8699	31.8817	34.4265	32.6899	30.2747	23.9429	0	28.8175	30.513	24.768	38.7657	35.3525	36.8485	40.3338	47.8508	49.7053	58.1538	41.6623	47.6979	40.7711	41.0578	61.0913	55.9261	65.0751	63.4923	68.1497	6.2032	64.5704	68.7176	59.2813	26.4306	68.9332	64.0544	84.2827	54.7591	89.0366	108.856	96.4339
6.83528	4.97266	22.3735	18.0509	22.3742	14.7778	30.2196	20.5453	36.5772	34.7256	40.0286	21.3024	18.8984	27.9111	31.615	30.4476	28.905	20.7944	0	27.7748	28.4022	21.999	43.1295	28.8517	35.8303	43.8289	47.0187	50.09	57.1338	42.4648	43.0773	38.2592	42.005	58.3762	52.4744	60.3381	61.9691	64.0032	3.45374	60.2606	69.4403	54.6906	25.6858	69.9071	61.8862	83.8378	55.3777	89.3628	103.785	97.061
6.85015	0.38538	19.0673	13.7405	19.3547	11.5245	26.2557	14.0403	33.7172	28.9227	35.0144	17.9767	14.1073	21.6127	28.6254	24.972	22.6134	14.8812	0	25.1054	22.8969	17.366	44.9789	22.2784	32.0145	43.0343	41.424	45.2754	52.1283	39.5906	39.7092	40.0691	37.7737	53.8043	46.0536	56.8032	57.0864	55.9274	0	55.9918	65.4224	47.9215	22.8966	66.3704	61.9436	80.735	51.4682	86.4348	98.2892	93.0925
6.86502	0	15.3043	12.6717	14.689	9.94116	19.609	10.3375	33.2916	27.4304	35.2723	16.8842	10.3048	17.7827	26.66	22.0132	17.0007	12.0856	0	21.9993	20.9518	15.3635	43.4979	21.4047	26.0613	42.8628	33.938	43.2341	48.6251	34.5464	40.0237	41.8746	37.2234	51.3489	44.723	52.104	56.0299	51.9053	0	50.4385	58.4698	46.7007	21.552	65.6553	62.7191	77.5317	48.3982	83.8633	93.3298	90.7701
6.87989	0	17.4797	11.9826	14.7215	14.1793	15.7818	11.0156	34.7132	27.5523	36.0418	18.8895	8.49996	19.8842	25.4137	22.6151	16.6945	10.3145	0	19.5741	24.9749	15.3542	41.6709	21.1247	27.0799	42.3791	31.2371	45.8897	47.5064	35.5194	40.0254	44.4192	37.0423	50.4246	45.4256	53.1467	57.2186	50.1237	0	50.1956	54.5089	48.5998	21.5875	63.3784	65.8425	74.539	46.7837	84.908	93.1948	92.6724
6.89476	0	16.8168	11.6197	14.8081	15.9833	10.2372	8.97914	31.3883	27.6271	35.6031	20.662	4.89919	20.4154	24.1131	20.4114	15.5564	8.48732	0	19.9851	26.2185	18.3267	38.8524	21.7329	24.7398	40.581	26.7377	47.5144	42.858	33.1116	40.5009	41.6728	34.8798	47.5873	46.2178	49.8283	56.5874	49.424	1.88759	51.3632	50.3832	49.3812	19.694	57.5968	63.0489	68.449	44.981	83.4256	90.3255	93.7509
6.90963	2.31273	27.4811	15.7361	22.613	24.0433	16.7389	18.1218	37.9877	30.8893	40.6289	25.2841	11.6473	28.6088	29.0222	27.8699	22.0417	11.144	0	24.9331	32.1457	26.7239	40.0306	27.0868	32.1379	43.5962	31.5272	52.1196	51.0003	40.0713	45.3576	50.8079	43.0748	52.382	54.8818	56.733	60.6533	54.146	8.17467	57.8088	54.9906	55.9586	22.1728	54.652	68.4851	71.9258	46.9147	90.1252	93.0865	99.405
6.92451	10.1118	38.362	20.6198	28.397	31.3327	26.2393	27.0356	45.2753	36.9237	46.7681	31.4267	19.8247	38.3197	35.6964	34.6419	31.7298	18.8981	0	33.9227	36.1586	38.4609	46.4361	37.4147	40.3497	50.4477	34.4995	54.6091	57.7436	45.1308	52.0637	59.619	49.2797	56.2907	62.9558	60.1544	66.2321	61.8872	17.4401	67.2445	61.6767	63.4025	27.3635	57.8544	74.8908	78.654	53.6884	98.331	98.6351	106.12
6.93938	16.5248	43.2486	26.4364	33.3141	38.2995	29.7439	36.2653	46.6778	42.3702	51.1466	36.3754	25.0879	42.5211	40.695	40.9909	36.3217	24.8433	0	40.1694	39.781	43.7521	47.5137	41.6993	46.7743	54.2675	38.9994	58.4008	60.8365	49.1648	53.3926	67.443	58.6549	57.474	69.6602	65.2334	69.2721	67.9654	24.0022	69.9638	67.5962	68.1841	30.1077	60.2793	79.9523	87.2443	58.4208	103.108	101.287	111.605
6.95425	17.3913	43.9114	28.922	34.998	39.1844	34.4693	40.9956	44.99	43.6825	51.4404	35.2214	28.7835	44.4643	43.2831	41.5533	39.985	25.5625	0	39.2625	42.6558	42.8733	45.6199	46.0413	50.7464	57.7909	41.6115	59.4423	58.9893	52.1624	54.5418	68.8728	61.9106	57.2815	71.0629	69.0225	68.4378	71.2664	26.6538	70.31	70.5264	70.0784	32.4809	66.1437	83.6143	92.5206	60.3339	104.676	102.171	113.298
6.96912	21.742	40.7094	36.4493	35.0583	42.7343	34.062	45.0964	46.5897	47.6068	50.1815	34.2401	33.4244	45.7945	43.7172	46.0219	44.2656	26.6346	0	39.9213	45.8735	39.3801	47.5865	46.1042	53.3002	57.59	46.882	60.6541	60.5457	54.936	56.7685	71.7788	66.7142	57.351	74.0157	75.1884	65.491	74.3979	29.0913	67.6783	71.19	71.7493	35.7054	70.4696	86.2487	95.2633	61.3027	104.572	103.21	111.098
6.98399	24.9929	40.8155	40.5425	35.3906	47.7987	33.8778	47.5167	48.238	50.1742	49.2833	32.0708	36.5686	50.9928	44.1837	51.217	49.4851	28.5102	0	39.1795	50.4798	38.2262	47.1363	48.9386	58.4758	58.2223	48.3711	59.4177	63.8855	59.681	61.1059	69.4231	67.0041	63.1172	79.5087	77.3478	64.6564	74.235	31.8454	68.3696	74.3531	72.5815	37.2839	75.0077	87.1266	97.4287	63.9361	107.343	104.68	109.181
6.99886	33.2417	46.6963	47.2798	41.4856	54.1661	37.9247	52.6112	53.9492	57.0466	51.1559	35.1013	42.7723	57.0118	50.488	62.2207	55.1615	37.0122	0	43.8541	59.5161	40.842	55.2524	55.0308	65.9054	60.2638	56.9426	63.7262	73.7594	65.568	66.4166	71.5666	72.5873	73.4968	85.2319	80.4047	70.0847	77.995	35.7472	75.3271	80.3175	78.0704	41.9026	82.1365	88.0751	104.083	71.9341	111.744	111.668	111.296
7.01373	43.8354	62.0313	57.4754	53.617	63.1585	49.6868	59.8709	62.4804	66.3678	62.0146	42.3072	56.7631	68.1935	63.045	72.7123	66.4283	48.4191	0	56.3459	67.4373	51.409	66.7871	64.4302	79.7718	69.2972	69.0747	76.5602	82.936	75.7276	75.5603	82.7214	83.1789	91.2447	95.189	87.8096	84.6752	87.1041	42.9395	88.0738	91.3156	87.0776	50.3772	94.2294	95.0507	113.9	86.5573	120.93	127.117	122.161
7.0286	62.5652	81.5508	73.7452	72.7067	77.9642	69.976	74.3969	80.9533	81.8997	79.6697	59.7936	76.8683	86.8908	77.9406	87.3258	84.1357	66.1825	3.12132	79.7991	82.2406	69.5549	84.8282	79.8992	97.8911	87.3882	87.2482	96.2424	99.2261	93.2393	90.3444	99.9983	99.8334	109.125	107.926	102.687	103.05	103.69	59.3013	104.328	106.522	100.058	69.5506	111.757	110.533	129.934	103.086	131.007	144.069	138.656
7.04347	79.6496	103.949	95.9405	93.9838	98.2666	91.1689	90.4357	105.508	103.421	102.345	81.8162	100.252	108.374	98.7516	107.138	105.142	87.5779	24.8501	101.635	100.352	89.8831	107.612	98.7037	118.066	111.635	109.055	120.302	118.854	119.024	111.449	122.801	121.404	134.996	125.387	122.977	128.487	125.963	81.9787	124.349	126.348	121.464	92.033	132.993	133.044	152.327	121.323	150.338	165.056	161.278
7.05834	91.2676	121.865	110.069	109.326	115.718	109.45	105.024	121.628	121.926	116.768	101.851	119.663	125.627	115.216	119.471	121.41	105.475	42.7715	117.169	114.698	110.346	121.968	114.43	133.922	128.875	126.837	134.43	133.478	136.35	128.094	139.024	136.963	152.322	141.959	141.385	144.918	142.742	99.1352	135.664	142.045	141.378	111.251	147.544	152.064	169.259	134.598	161.56	180.509	175.882
7.07322	100.021	136.242	124.932	121.205	128.712	124.624	119.221	137.005	137.249	132.311	117.28	133.457	140.936	129.876	133.279	134.733	122.7	55.2243	131.716	126.875	126.718	131.527	128.322	146.315	143.666	138.971	149.575	147.338	152.391	144.043	150.765	148.939	167.014	154.833	156.218	159.237	157.314	114.127	151.01	154.588	158.994	129.101	161.177	169.038	179.83	145.912	176.559	193.161	188.504
7.08809	107.934	146.528	132.926	130.462	136.443	137.373	127.868	147.755	148.852	142.259	130.224	144.398	154.314	144.366	146.332	145.09	134.409	63.4251	143.088	136.343	141.013	139.551	141.145	153.136	151.88	152.018	160.724	159.85	162.057	156.209	160.879	158.284	178.528	167.6	169.626	168.155	169.559	125.266	162.136	165.799	171.652	141.035	171.881	181.669	189.142	155.537	184.969	201.129	197.079
7.10296	118.509	155.964	141.977	139.685	145.525	146.758	139.959	157.305	157.847	154.644	139.218	154.919	165.827	154.376	156.977	153.854	146.679	72.1193	155.03	146.226	153.657	150.756	154.437	159.857	164.122	162.87	171.123	171.854	171.983	166.733	170.774	166.72	189.995	179.745	181.831	177.531	179.348	136.079	173.906	175.298	183.209	155.289	182.165	191.11	196.712	165.894	197.27	208.341	203.686
7.11783	126.731	161.899	148.759	146.852	151.869	152.865	150.331	164.569	161.933	165.471	147.923	162.14	172.439	161.734	165.685	161.624	154.708	77.232	162.909	153.233	161.908	163.552	164.306	164.338	172.715	172.165	176.704	181.72	177.409	173.235	180.187	174.019	199.02	189.278	189.821	184.517	188.741	141.62	179.715	183.181	191.322	160.882	189.39	197.252	203.858	172.33	206.097	215.237	208.872
7.1327	130.316	165.276	152.434	153.264	155.709	156.151	157.831	168.526	164.339	170.327	152.432	164.702	171.604	164.902	168.762	166.447	159.935	81.7487	169.313	156.886	168.073	171.658	169.708	169.111	177.317	176.235	181.159	185.813	180.813	177.675	186.255	177.774	201.055	196.953	192.382	186.134	193.169	147.899	184.488	186.56	192.59	164.324	196.818	199.504	207.859	175.038	212.907	220.083	209.474
7.14757	138.986	169.523	156.754	162.334	162.144	159.524	165.6	174.752	171.778	177.307	158.476	168.415	174.195	171.906	174.291	174.775	166.759	88.8414	177.636	165.025	174.541	181.504	177.204	177.441	183.226	183.926	187.428	192.158	185.095	183.296	193.833	183.419	204.371	204.854	199.031	193.73	200.258	152.948	193.003	194.29	196.838	168.717	205.099	203.501	210.955	181.822	220.386	230.944	216.816
7.16244	132.126	160.612	149.86	155.966	155.102	150.279	157.408	166.858	165.284	166.69	150.274	160.62	163.481	161.65	166.265	168.719	158.868	83.7579	171.733	161.523	168.586	174.273	173.04	172.005	176.292	176.913	178.861	182.197	175.396	175.983	186.543	175.029	195.193	198.163	190.832	188.355	193.602	146.52	187.928	190.072	187.514	160.295	198.095	192.552	201.263	174.174	212.627	224.298	209.722
7.17731	124.236	150.232	140.711	146.832	143.609	139.764	146.985	157.125	156.71	155.135	140.155	150.234	150.915	149.352	154.251	158.536	147.578	77.3167	160.988	155.456	158.448	163.84	163.922	161.284	164.98	168.388	168.091	170.379	165.66	165.231	177.058	164.443	182.844	185.264	180.889	179.805	182.474	133.978	180.714	181.568	176.013	147.891	184.798	182.405	189.241	164.011	201.979	212.63	202.817
7.19218	112.688	139.558	129.025	136.802	131.97	130.135	133.231	143.833	144.069	142.737	128.949	140.766	137.585	134.665	140.948	145.004	135.703	66.76	145.543	144.787	146.955	150.289	151.952	149.939	151.757	156.606	156.156	158.822	153.305	151.714	165.866	151.198	170.484	172.066	171.034	166.709	173.115	123.845	167.974	170.518	164.783	132.728	169.958	168.155	176.444	151.944	190.432	196.869	193.26
7.20705	99.1909	126.999	118.149	117.972	116.861	116.106	118.926	127.253	128.679	128.358	116.733	126.118	124.576	121.234	122.481	128.815	122.147	53.9649	129.821	129.356	130.815	134.645	135.665	135.733	137.129	140.92	142.496	146.637	139.378	136.096	150.298	136.264	156.554	153.829	158.723	149.934	158.688	111.148	152.529	155.86	150.014	116.777	152.928	154.497	162.224	140.053	174.212	178.889	180.717
7.22192	89.704	116.828	108.252	107.514	105.159	107.615	105.66	114.449	117.732	118.485	107.707	116.699	114.645	111.034	112.185	118.979	113.063	43.5941	119.041	119.484	117.529	121.978	124.711	125.425	125.041	128.134	132.995	136.847	127.722	126.231	138.694	126.297	146.252	141.306	150.733	140.279	148.458	102.104	138.324	146.452	139.507	105.576	142.916	141.974	150.155	130.521	160.71	168.59	168.405
7.2368	82.0608	109.961	101.614	98.2841	97.6266	100.961	98.3902	107.65	109.85	109.713	99.7711	107.557	106.028	104.253	102.802	111.4	105.87	37.6118	113.517	113.294	110.612	111.099	118.097	119.614	115.684	119.843	125.887	128.991	120.888	122.986	130.987	118.615	137.345	133.806	143.957	133.231	137.496	95.0339	129.114	140.605	131.806	97.5445	134.075	134.211	141.474	125.549	150.157	160.893	159.094
7.25167	80.381	108.549	97.219	96.7591	96.3986	99.8587	95.9926	103.858	106.118	107.639	98.8153	104.209	102.804	104.008	100.551	109.225	104.353	36.2587	111.044	111.895	109.49	108.362	113.365	120.277	111.482	116.567	122.272	125.136	118.342	121.919	128.006	119.072	133.351	129.373	142.73	133.384	129.787	94.0835	125.876	138.082	128.078	94.9343	129.913	130.335	137.324	122.069	145.626	158.149	154.366
7.26654	79.0639	111.826	95.4567	97.7435	98.0661	101.215	96.5201	104.983	106.653	106.438	100.039	103.105	103.751	104.763	100.26	107.175	104.92	35.8936	112.001	109.151	110.845	109.924	112.639	120.604	108.963	116.799	119.179	125.514	117.524	124.322	128.809	121.82	132.178	130.077	142.401	132.925	125.567	94.812	126.065	137.632	127.314	93.4547	127.711	128.777	135.915	121.025	147.526	156.33	154.416
7.28141	76.7198	110.004	92.437	97.0756	94.8053	97.2266	92.9431	101.177	104.548	105.39	98.1564	99.1398	103.135	102.898	97.6528	103.115	101.798	34.7363	108.612	103.612	106.534	108.526	108.279	115.585	105.378	114.807	114.3	123.79	116.113	118.392	126.182	121.981	128.878	125.206	140.554	130.479	121.721	93.9465	125.445	133.217	124.05	89.4656	122.787	125.834	133.148	116.985	145.806	152.83	151.303
7.29628	77.341	110.831	91.869	97.7339	92.9241	98.3603	91.3025	98.6043	106.543	103.396	96.8944	96.7801	103.305	99.9007	97.8718	99.2874	100.42	34.0825	106.477	99.3517	104.837	107.826	107.48	112.211	104.648	112.853	112.048	122.13	115.286	114.706	125.332	120.353	127.988	123.389	137.522	129.874	121.029	91.5498	126.684	129.97	123.144	87.3227	120.569	125.531	129.705	114.26	146.463	149.088	151.535
7.31115	80.3262	110.298	94.2717	100.383	94.7408	98.8631	94.9305	103.844	109.662	104.203	97.6985	98.1606	103.716	100.762	98.3604	99.2313	101.562	36.5923	105.057	102.631	104.92	109.305	108.523	111.76	108.518	113.962	111.054	124.957	117.679	116.046	125.626	120.708	129.728	124.566	138.181	130.592	123.698	92.5087	129.019	127.946	125.561	88.8019	120.862	131.012	132.273	117.178	148.462	150.76	154.17
7.32602	78.9485	105.344	93.082	97.2611	92.2169	94.62	94.417	101.133	107.269	102.36	94.6272	95.6933	99.0056	97.4819	97.4227	94.7625	98.5586	32.0299	100.703	101.515	102.094	107.036	106.1	109.111	107.075	110.623	107.573	122.343	114.424	114.43	123.198	117.044	128.139	120.753	132.472	126.722	117.875	88.9051	124.677	122.491	125.054	87.7852	117.609	131.24	128.625	114.761	145.367	146.724	152.548
7.34089	73.4219	97.2121	88.36	89.8979	87.807	88.5662	89.0343	97.4712	102.585	97.4048	89.0034	89.2189	91.6222	91.9358	90.8346	89.0108	91.2732	24.1498	94.2931	96.6767	97.0694	99.0974	98.9393	103.652	103.025	103.994	101.281	117.278	110.05	108.949	117.152	110.806	121.891	113.902	124.539	119.538	110.164	82.9015	116.72	114.396	119.384	82.2676	114.105	127.821	123.878	109.582	138.206	140.335	145.199
7.35576	68.7652	89.1552	83.7931	82.6517	82.0855	81.8467	82.372	91.2395	96.6142	93.2293	84.8866	83.4312	84.999	86.0892	85.5082	84.6496	85.8376	16.2379	88.5544	90.6272	90.0625	93.5637	92.46	99.1605	98.7362	99.5852	95.4909	111.283	103.14	102.553	112.377	104.844	115.329	109.102	116.915	111.392	103.671	74.6826	107.64	108.187	113.004	76.5643	110.189	123.894	118.853	102.682	130.796	133.442	137.685
7.37063	66.2353	86.2869	79.8561	78.3074	80.1583	79.0351	78.2613	87.1369	92.8908	88.1478	82.4962	80.6067	80.3962	81.6141	81.4005	81.4969	81.7264	13.4193	85.9735	84.8708	86.416	88.8222	87.6564	95.4029	97.5229	98.1497	91.5307	106.348	98.914	98.2229	107.526	99.8527	110.094	105.055	111.346	107.434	99.856	70.4921	103.789	104.875	106.934	72.8143	109.447	117.143	115.407	95.9107	124.112	128.336	130.837
7.3855	64.5735	83.4565	79.0309	76.4401	75.7531	75.4044	73.5816	84.9296	89.713	83.4203	80.5283	77.2163	76.7199	80.7382	79.5304	79.4847	78.2964	13.6474	87.1232	81.0984	82.5169	86.5365	83.2011	91.4457	96.537	97.1044	91.78	102.323	95.8747	93.8666	102.618	97.0061	105.849	103.788	106.291	103.407	98.4283	66.4145	100.818	102.792	102.603	70.2491	104.783	110.321	113.322	92.111	119.763	125.255	125.465
7.40038	60.6562	81.4477	76.0717	72.7535	70.916	71.7194	68.9564	80.5058	85.9678	76.9684	77.4207	74.0016	72.2798	76.2496	76.2504	76.6152	73.7565	11.7063	85.4603	77.4835	78.5028	82.2438	80.6526	89.1815	92.0089	95.0167	88.6518	95.9392	91.3763	90.8104	95.4669	93.5735	102.407	97.9216	101.742	99.2896	94.9466	61.652	96.6545	100.754	96.9785	66.439	100.429	101.929	110.089	86.4985	112.691	121.893	120.635
7.41525	56.602	76.3688	73.3995	68.5971	65.2814	65.9525	63.0806	76.0242	80.6511	70.5891	71.5255	69.2648	69.7634	72.6013	70.8565	75.3891	66.7852	8.74103	81.7414	75.0477	75.8506	77.0764	74.5875	83.0212	86.157	87.9697	85.2874	90.3041	86.1354	85.261	89.127	88.5757	99.6163	91.397	96.6055	93.0774	91.5147	55.1121	91.8268	95.95	92.5107	61.1202	96.3744	92.8059	105.669	83.6373	109.064	115.687	115.103
7.43012	50.3153	67.8954	65.3217	61.7117	59.8242	58.8859	56.3656	67.5776	72.1617	64.081	64.6557	62.5177	64.6258	66.305	63.1591	71.2536	59.6699	0.64719	73.8936	71.0341	69.6704	67.0823	66.6237	76.034	76.1908	80.1037	76.8722	81.3324	78.13	77.4743	79.5349	81.3974	93.6619	82.8086	86.8869	85.453	85.5844	46.484	85.9644	88.5729	88.0891	53.2612	91.2306	84.5812	99.2216	77.3339	101.799	108.068	107.765
7.44499	46.4657	61.5637	58.2668	58.0442	54.6349	53.002	50.4442	62.319	65.5831	58.8663	58.7352	56.6174	62.1713	63.3414	56.3505	67.3949	55.1309	0	65.8939	67.014	65.0115	61.2283	57.8721	71.3326	70.323	73.0602	71.7613	77.6338	71.0155	71.8019	74.8793	76.0843	88.4453	75.5375	80.1659	81.6199	82.3534	41.774	81.1847	81.8911	83.7977	46.5895	86.2837	79.9423	93.1525	72.9413	96.7175	103.425	103.374
7.45986	39.9211	55.3929	51.5443	53.287	47.1	48.8178	45.964	57.6025	59.9255	54.9635	52.766	50.4353	57.1412	59.9923	49.0984	62.0805	50.227	0	59.2365	61.5678	57.7172	55.846	50.3794	64.1285	63.0105	64.8984	63.6001	72.6704	62.5216	65.1147	67.6618	70.9862	80.7534	70.6245	75.7457	75.8337	77.4052	36.1027	76.7936	75.2176	79.2733	41.8546	76.8648	74.1657	87.323	68.2554	91.2353	97.8406	97.1117
7.47473	33.0179	51.9896	47.0276	49.2888	40.3541	45.578	41.8139	53.1814	53.7684	50.6941	47.9929	48.5939	52.0038	57.9883	42.5469	56.2785	46.193	0	54.5041	56.178	52.421	52.2709	46.2221	60.2607	57.7781	60.8681	58.7632	66.9404	54.5754	62.2452	61.2528	66.3641	76.0657	65.4491	72.0354	71.6616	73.6553	31.8962	70.6686	70.5008	74.7403	37.4012	71.068	72.1049	82.2569	65.2276	84.6263	94.1455	92.3917
7.4896	26.9917	47.1667	37.4134	45.4722	31.4518	39.6169	37.6798	49.7828	46.6061	46.1133	44.0806	44.8762	45.2079	53.4934	37.632	49.9809	39.2186	0	50.3018	46.9076	46.4766	48.5181	44.1659	54.3837	50.8357	55.608	52.9584	60.5849	47.9805	56.988	54.9501	63.0565	69.2437	59.7115	68.8934	65.733	66.2093	27.2657	65.4074	64.0516	69.8285	32.4899	64.0838	66.6069	77.3076	62.4144	79.2303	87.3692	85.5626
7.50447	21.044	41.9156	28.9952	41.0533	24.613	34.6858	34.6348	45.3421	41.2043	39.9527	39.5471	42.819	39.0037	48.8586	34.528	42.0035	35.9622	0	46.38	38.8006	40.548	45.6984	41.7	50.3416	43.5028	53.2987	50.4191	56.0984	43.3439	52.8166	50.4328	56.7616	63.8176	54.5698	64.9827	60.8961	60.5024	24.5081	59.6937	60.8765	64.6997	27.8641	61.2073	61.4366	70.8124	58.0752	72.5375	82.684	80.1411
7.51934	17.7837	38.433	23.9748	34.7576	19.7692	31.991	31.2212	41.7255	38.5635	38.5253	35.3175	36.024	32.0718	43.9321	33.1167	36.4087	32.6684	0	42.416	32.8723	37.3022	42.3307	36.4392	45.6072	39.1037	48.4717	47.8814	53.5126	39.5851	48.8605	47.1309	52.4486	58.5338	50.1476	60.4141	55.645	55.9095	22.3904	55.5378	55.3892	59.4391	24.2859	57.0369	57.8169	63.7858	55.4354	69.3274	78.4297	73.3413
7.53421	11.1789	32.9766	17.7382	27.1392	14.8568	26.3204	25.2732	35.6637	35.6857	33.5771	30.5546	30.438	25.8472	37.5229	29.5338	30.796	28.7502	0	37.1644	27.0164	30.7263	35.5344	29.4776	40.593	32.7764	41.2157	44.3385	49.0193	35.886	44.4275	42.7114	44.0608	52.5417	44.6384	52.7512	48.5373	50.6693	18.3851	49.0489	49.0466	51.9237	20.7	51.9035	53.8478	56.0654	48.8118	65.6731	72.2182	65.2265
7.54908	3.16944	25.8354	11.6071	17.1092	6.7002	19.5013	16.0958	27.4345	29.2908	28.0515	23.9891	21.7798	19.6937	29.2293	22.2406	23.0666	23.0462	0	30.7907	20.7784	22.521	27.6847	19.5134	31.8837	26.5642	35.4583	37.6295	41.0153	29.5667	36.1315	37.9287	34.8179	44.6975	38.172	43.1124	41.4868	43.892	9.74531	40.8842	36.7142	44.8286	13.0047	43.3759	47.6854	48.3963	39.0046	60.35	62.8209	55.2965
7.56396	0	16.4338	4.83308	9.0124	2.26253	9.76466	7.4695	16.77	21.6788	20.6987	17.7918	13.1895	14.617	21.8158	15.3372	14.833	16.8374	0	22.0717	14.3709	12.85	20.091	12.0868	23.3816	19.9652	30.1613	30.6998	33.004	22.7697	26.5702	30.9835	27.9338	33.7877	31.6547	34.0599	33.5712	37.3308	2.35072	29.9677	26.4753	38.0039	7.04768	35.0357	41.1365	42.1715	30.2587	51.9403	54.8311	46.6628
7.57883	0	9.62886	0	1.55439	0	1.65681	0.26332	8.60963	15.0369	14.5728	10.2224	6.11317	12.11	15.9337	8.26606	8.09309	9.28682	0	16.8746	7.44307	6.0038	12.1375	7.00068	16.593	15.471	23.7457	23.32	26.4178	15.1866	18.1308	24.7049	23.9258	22.8518	27.9488	26.7501	27.0692	31.3226	0	21.0492	16.8868	30.9636	2.06862	26.7476	33.2162	35.9523	23.2813	42.4743	47.9559	37.7935
7.5937	0	0	0	0	0	0	0	0	1.93283	3.84116	0	0	2.09641	3.42252	0	0	0	0	4.13211	0	0	0	0	4.97202	5.54984	11.4666	10.9598	14.2497	3.97965	5.63687	11.1707	11.5276	7.95706	15.6435	15.2522	13.8332	21.1689	0	8.67368	5.75309	18.8306	0	13.7656	20.9179	25.7486	10.5718	27.3954	35.8189	25.9953
7.60857	0	0	0	0	0	0	0	0	0	0	0	0	0	0	0	0	0	0	0	0	0	0	0	0	0	0.64621	1.97855	5.74814	0	0	0.89322	1.47489	0	5.92887	5.37113	4.09207	11.316	0	0	0	8.30197	0	2.82187	8.0203	15.7673	0	16.1306	23.9533	16.8448
7.62344	0	0	0	0	0	0	0	0	0	0	0	0	0	0	0	0	0	0	0	0	0	0	0	0	0	0	0	0	0	0	0	0	0	0	0	0	0	0	0	0	0	0	0	0	6.0216	0	7.33538	12.9363	10.3949
7.63831	0	0	0	0	0	0	0	0	0	0	0	0	0	0	0	0	0	0	0	0	0	0	0	0	0	0	0	0	0	0	0	0	0	0	0	0	0	0	0	0	0	0	0	0	3.08066	0	2.54513	9.62503	7.75271
7.65318	0	0	0	0	0	0	0	0	0	0	0	0	0	0	0	0	0	0	0	0	0	0	0	0	0	0	0	0	0	0	0	0	0	0	0	0	0	0	0	0	0	0	0	0	0	0	2.63767	9.33347	8.78953
7.66805	0	0	0	0	0	0	0	0	0	0	0	0	0	0	0	0	0	0	0	0	0	0	0	0	0	0	0	0	0	0	0	0	0	0	0	0	0	0	0	0	0	0	0	0	0	0	2.56315	6.97734	5.5966
7.68292	0	0	0	0	0	0	0	0	0	0	0	0	0	0	0	0	0	0	0	0	0	0	0	0	0	0	0	0	0	0	0	0	0	0	0	0	0	0	0	0	0	0	0	0	0	0	0	2.29507	0
7.69779	0	0	0	0	0	0	0	0	0	0	0	0	0	0	0	0	0	0	0	0	0	0	0	0	0	0	0	0	0	0	0	0	0	0	0	0	0	0	0	0	0	0	0	0	0	0	0	0	0
7.71266	0	0	0	0	0	0	0	0	0	0	0	0	0	0	0	0	0	0	0	0	0	0	0	0	0	0	0	0	0	0	0	0	0	0	0	0	0	0	0	0	0	0	0	0	0	0	0	0	0
7.72754	0	0	0	0	0	0	0	0	0	0	0	0	0	0	0	0	0	0	0	0	0	0	0	0	0	0	0	0	0	0	0	0	0	0	0	0	0	0	0	0	0	0	0	0	0	0	0	0	0
7.74241	0	0	0	0	0	0	0	0	0	0	0	0	0	0	0	0	0	0	0	0	0	0	0	0	0	0	0	0	0	0	0	0	0	0	0	0	0	0	0	0	0	0	0	0	0	0	0	0	0
7.75728	0	0	0	0	0	0	0	0	0	0	0	0	0	0	0	0	0	0	0	0	0	0	0	0	0	0	0	0	0	0	0	0	0	0	0	0	0	0	0	0	0	0	0	0	0	0	0	0	0
7.77215	0	0	0	0	0	0	0	0	0	0	0	0	0	0	0	0	0	0	0	0	0	0	0	0	0	0	0	0	0	0	0	0	0	0	0	0	0	0	0	0	0	0	0	0	0	0	0	0	0
7.78702	0	0	0	0	0	0	0	0	0	0	0	0	0	0	0	0	0	0	0	0	0	0	0	0	0	0	0	0	0	0	0	0	0	0	0	0	0	0	0	0	0	0	0	0	0	0	0	0	0
7.80189	0	0	0	0	0	0	0	0	0	0	0	0	0	0	0	0	0	0	0	0	0	0	0	0	0	0	0	0	0	0	0	0	0	0	0	0	0	0	0	0	0	0	0	0	0	0	0	1.13712	0
7.81676	0	0	0	0	0	0	0	0	0	0	0	0	0	0	0	0	0	0	0	0	0	0	0	0	0	0	0	0	0	0	0	0	0	0	0	0	0	0	0	0	0	0	0	0	0	0	0	1.32898	0
7.83163	0	0	0	0	0	0	0	0	0	0	0	0	0	0	0	0	0	0	0	0	0	0	0	0	0	0	0	0	0	0	0	0	0	0	0	0	0	0	0	0	0	0	0	0	0	0	0	4.05828	0
7.8465	0	0	0	0	0	0	0	0	0	0	0	0	0	0	0	0	0	0	0	0	0	0	0	0	0	0	0	0	0	0	0	0	0	0	0	0	0	0	0	0	0	0	0	0	0	0	0	5.41236	0
7.86137	0	0	0	0	0	0	0	0	0	0	0	0	0	0	0	0	0	0	0	0	0	0	0	0	0	0	0	0	0	0	0	0	0	0	0	0	0	0	0	0	0	0	0	0	0	0	0	5.4465	0
7.87624	0	0	0	0	0	0	0	0	0	0	0	0	0	0	0	0	0	0	0	0	0	0	0	0	0	0	0	0	0	0	0	0	0	0	0	0	0	0	0	0	0	0	0	0	0	0	0	5.02711	0
7.89112	0	0	0	0	0	0	0	0	0	0	0	0	0	0	0	0	0	0	0	0	0	0	0	0	0	0	0	0	0	0	0	0	0	0	0	0	0	0	0	0	0	0	0	0	0	0	0	5.43327	0.86045
7.90599	0	0	0	0	0	0	0	0	0	0	0	0	0	0	0	0	0	0	0	0	0	0	0	0	0	0	0	0	0	0	0	0	0	0	0	0	0	0	0	0	0	0	0	0	0	0	3.27584	10.705	9.55028
7.92086	0	0	0	0	0	0	0	0	0	0	0	0	0	0	0	0	0	0	0	0	0	0	0	0	0	0	0	0	0	0	0	0	0	0	0	0	0	0	0	0	0	0	0	0	0	0	5.37191	12.3638	12.0821
7.93573	0	0	0	0	0	0	0	0	0	0	0	0	0	0	0	0	0	0	0	0	0	0	0	0	0	0	0	0	0	0	0	0	0.45643	0	0	0	3.2451	0	2.00617	0	1.95237	0	1.92927	0	0	0	9.11955	16.166	15.7776
7.9506	0	0	0	0	0	0	0	0	0	0	0	0	0	0	0	0	0	0	0	0	0	0	0	0	0	0	0	0	0	0	0	0	1.50794	0	1.83762	1.4773	5.865	0	5.13053	0	2.68699	0	2.4383	0	2.96445	0	10.6376	18.6952	16.674
7.96547	0	0	0	0	0	0	0	0	0.10675	0	0	0	0	0	0	0	0	0	0	0	0	0	0	3.8576	0	0	2.7637	1.56701	0	0	4.08523	3.26162	6.64901	2.37847	7.90484	7.22464	10.2544	0	11.3144	4.72625	7.61489	0	10.1906	5.25415	9.96722	0	17.0465	23.2612	18.0819
7.98034	0	0	0	2.3884	0	0	4.85834	0	5.01392	1.0185	0	0	0.72596	0	0	0	0	0	0.34727	0	0	0	0.35682	7.95603	3.39069	0	8.66322	6.0709	5.51173	4.28034	8.06574	7.7201	12.5116	7.85245	14.6774	12.316	16.0832	0	14.963	11.2524	11.9979	0	15.6637	9.14228	15.1395	0.42655	22.2042	24.8894	19.6865
7.99521	0	2.47509	0	5.54687	1.57861	3.56482	8.65655	4.06018	9.59115	5.53576	0	1.85528	5.20089	3.32376	1.20617	0.77099	0	0	6.32959	3.57299	0	2.06726	3.68716	10.4321	6.40469	1.80926	12.2569	11.2592	11.1631	7.86456	13.1141	10.8326	15.9529	11.7524	17.6697	15.9913	21.0141	0	17.1426	15.29	14.2755	3.181	21.8087	12.5943	20.029	6.62652	25.705	26.5072	21.2333
8.01008	0	6.39173	2.6843	8.64765	3.7634	6.2241	10.1286	8.18934	10.7549	7.69187	2.38947	5.02225	7.13306	5.98188	4.44538	5.7288	0	0	9.22016	6.87162	0	3.43797	6.51981	12.5957	7.99738	5.09794	14.6999	15.3722	14.2124	11.641	18.682	13.9094	20.405	16.133	20.3122	18.8586	24.3653	0	19.3208	18.5914	16.5999	6.0875	24.7275	15.9131	24.8082	10.512	26.8295	27.4352	25.7265
8.02495	0	12.4913	10.8597	14.515	11.6355	11.0391	15.4456	16.3475	17.3052	16.1691	7.25575	13.4055	14.5782	11.8252	11.0571	13.6168	6.71379	0	16.0024	13.5836	6.07936	11.3282	12.3304	20.0211	14.0946	14.1525	21.2048	23.2181	20.8719	20.2389	26.6041	21.3656	27.3835	24.1618	26.765	24.6504	32.122	5.98653	24.1048	24.7626	23.1028	12.1224	30.4686	23.9854	32.7013	18.7697	31.8411	32.8421	34.3996
8.03983	6.25484	20.9413	19.8437	22.4084	21.2246	17.7943	21.8489	23.8419	21.6718	23.3261	16.7327	22.36	24.6704	20.0514	18.9452	21.4943	16.0763	0	23.1971	23.2956	14.9108	20.0174	22.0687	26.8632	23.0719	23.4301	28.0785	31.6039	29.5227	31.2717	34.1281	31.1451	34.6383	32.7227	34.9149	31.5062	38.9326	15.403	31.0624	30.7027	35.1261	20.1549	36.9656	32.4097	40.4169	27.3719	39.2528	39.9264	43.6782
8.0547	15.2997	30.401	28.9965	30.1104	30.2857	25.0414	27.5458	30.9883	30.0381	30.5557	25.9023	31.386	32.0975	29.0139	26.3003	30.6108	26.6995	0	31.7287	32.4956	24.787	29.4673	28.9585	36.0917	31.6043	32.0228	33.9072	40.2212	37.6144	40.7439	41.2412	42.0216	43.1017	42.0457	45.3358	39.4501	47.9649	24.6256	38.9382	39.6938	46.2357	27.8149	44.5898	41.5662	49.5705	37.3468	46.8541	47.032	52.8816
8.06957	25.1328	40.2625	37.1863	38.4337	40.9302	34.2264	33.7076	38.75	39.0858	37.1432	36.3327	40.9731	40.2998	40.2633	35.0122	37.1702	36.8534	1.25965	39.9103	44.5326	33.2318	37.2379	39.3973	44.881	40.5844	38.4793	43.6384	46.8547	47.6272	50.0738	48.531	51.7473	50.3461	52.2518	53.177	47.376	56.3842	32.4815	45.7697	46.4181	56.8938	36.7106	53.6859	51.5187	57.4231	47.6426	56.878	55.785	61.0673
8.08444	34.4958	50.094	46.9688	48.65	51.2648	44.6897	44.4169	48.8585	49.5755	46.986	46.7476	50.713	50.5031	50.5258	45.1041	46.4887	47.762	11.5247	48.8986	55.7544	45.9282	45.9314	49.1755	56.038	50.4077	46.6616	53.4646	56.0988	59.4455	62.1137	57.8871	63.0024	58.374	62.9885	62.525	57.9844	64.9415	41.124	55.3969	57.5791	66.443	46.0019	65.0958	64.2707	67.3161	56.9457	66.6289	66.4653	70.5519
8.09931	44.9806	61.0946	56.6961	58.8896	62.9091	57.8144	55.7978	61.1884	60.6967	59.4238	57.3408	61.0199	60.8638	59.6684	57.7183	56.7711	60.1013	24.019	60.3549	67.7771	58.3707	55.2525	59.9312	66.9882	61.3844	56.1656	64.9041	66.0156	70.8362	71.7545	67.9591	72.077	66.5349	73.9988	72.576	69.0073	72.8614	51.684	66.8731	70.5303	77.0445	57.1479	77.2148	74.7973	76.7878	66.5791	78.1685	76.9294	79.1376
8.11418	56.4626	73.1942	67.6478	70.5717	73.0383	70.8025	69.207	74.5718	71.7416	72.1205	69.2395	70.9316	70.9574	70.6585	69.4756	68.8146	71.1165	36.7987	68.9621	78.9166	69.5508	66.1225	70.9987	76.9811	72.57	67.505	75.1723	77.5504	82.3247	80.7875	79.309	81.4805	76.2677	84.4295	83.6132	80.6524	82.2022	62.7549	80.7848	83.3684	87.4184	68.0254	89.0263	87.973	86.54	78.0503	89.9952	89.4289	91.1837
8.12905	65.2416	83.916	77.1059	80.5512	82.9835	81.013	80.181	84.9388	80.6986	83.6604	79.7541	79.5479	80.2282	79.6366	80.5439	79.4999	82.6772	48.106	78.1167	87.0881	81.8312	76.0525	79.6565	87.5116	83.0014	78.4074	84.1155	87.4738	92.3772	89.5774	90.3326	89.1469	86.4406	94.0212	92.754	89.4047	91.8228	74.9442	91.8543	94.8915	97.0484	80.2006	98.4305	97.5164	94.9921	87.621	100.822	99.1241	100.272
8.14392	77.133	95.1557	87.9223	90.6276	93.5575	90.3144	92.289	95.001	93.0905	94.1452	90.1515	90.0842	88.7928	90.5049	92.2045	90.8001	94.1176	58.4635	88.0452	95.4644	93.8025	86.8097	88.5911	97.9351	91.499	90.3446	94.2856	97.0439	101.841	99.1409	100.81	100.057	99.087	102.334	100.668	99.735	103.341	86.8297	104.498	104.026	105.855	92.369	108.868	108.708	104.55	99.3222	111.613	109.504	111.902
8.15879	87.8063	107.051	98.3985	101.01	103.69	100.037	104.527	104.431	103.388	106.197	99.8798	102.038	97.8712	99.6642	103.234	100.029	105.783	68.0519	100.136	105.41	106.206	99.2105	98.56	108.334	102.136	102.132	103.491	108.097	111.987	108.445	113.213	110.011	111.548	112.651	110.456	109.485	117.626	99.6128	113.725	114.476	115.936	105.587	118.851	118.456	115.452	110.161	122.985	120.286	124.215
8.17366	100.576	118.879	110.069	112.616	115.105	112.26	118.2	113.264	116.403	116.963	110.106	115.976	110.214	113.314	114.274	111.348	116.433	79.5629	113.385	117.085	117.769	111.099	110.854	119.859	113.58	114.05	115.159	120.66	123.169	119.179	126.413	121.585	125.619	123.156	123.044	120.423	132.226	112.015	125.342	124.822	128.262	116.586	130.638	129.618	128.536	122.523	134.81	131.189	137.209
8.18853	117.105	131.857	125.421	127.353	128.428	123.688	131.402	126.273	130.526	131.588	121.3	130.999	124.044	128.551	125.477	123.451	129.604	93.7394	129.724	132.492	131.345	127.819	125.416	132.534	131.009	129.858	128.204	135.611	136.897	133.176	141.051	135.422	142.156	136.817	137.571	136.161	146.356	125.554	139.387	138.485	144.087	129.524	143.687	143.449	146	135.187	150.418	146.977	153.003
8.20341	130.263	142.859	140.127	139.719	140.195	135.101	143.044	140.493	143.065	142.962	133.918	143.03	136.38	141.933	137.68	135.346	139.691	106.701	144.281	145.369	141.188	141.289	137.827	144.439	144.035	144.955	141.977	148.077	149.045	146.359	154.321	148.896	154.969	148.249	152.593	148.15	157.433	138.521	150.297	151.662	157.111	142.169	154.552	156.279	162.313	146.689	164.001	160.292	167.614
8.21828	144.397	156.528	153.976	154.312	152.822	145.576	157.736	155.666	155.259	155.612	147.319	156.363	148.839	154.433	149.91	147.194	151.496	121.399	158.723	158.901	152.774	155.103	150.824	157.05	157.085	159.153	155.062	162.577	161.503	161.158	166.878	163.672	169.88	160.464	167.896	162.922	168.797	152.689	163.107	164.013	169.466	157.383	163.585	170.531	177.418	160.356	178.03	175.168	183.773
8.23315	153.755	163.804	163.273	164.281	163.273	156.713	165.993	165.665	162.716	165.884	158.299	167.668	157.61	164.344	160.813	157.385	158.78	132.728	168.898	168.651	161.284	163.039	159.987	166.427	165.721	170.658	164.212	175.736	170.491	171.564	174.574	173.853	181.988	170.816	180.403	174.915	177.221	163.368	171.2	174.596	178.742	170.876	172.682	181.203	188.893	174.339	186.699	185.061	195.262
8.24802	167.127	175.277	177.159	175.68	176.065	170.131	177.199	178.733	175.979	179.596	170.925	178.606	168.86	177.104	173.869	169.788	170.241	144.986	180.642	180.023	173.699	175.147	174.082	178.675	176.935	182.564	174.83	190.753	183.291	185.699	184.195	187.865	194.886	183.606	192.124	188.304	187.569	175.172	184.086	187.785	191.151	184.434	183.406	195.467	201.37	188.73	198.842	197.188	208.308
8.26289	177.774	183.62	184.253	185.451	185.484	179	184.487	188.534	186.449	189.251	178.795	186.895	178.089	187.179	186.446	181.286	178.78	155.001	190.286	186.9	182.22	184.065	184.41	186.519	187.536	191.619	182.27	199.982	192.481	194.144	192.245	199.26	202.006	194.243	202.662	198.36	195.529	184.773	193.41	197.503	198.98	195.09	193.193	206.197	210.153	200.576	208.713	205.074	219.07
8.27776	188.56	192.998	193.293	196.552	195.738	190.431	194.763	198.49	198.337	197.889	186.712	196.349	190.745	199.236	198.374	193.774	190.312	167.848	200.917	195.286	192.561	192.882	196.283	196.239	197.555	203.03	193.315	212.128	204.397	204.926	203.668	210.521	210.571	206.174	213.222	209.129	206.007	196.278	203.922	208.91	207.572	205.548	204.243	217.805	221.73	211.53	220.117	214.792	229.255
8.29263	200.255	205.527	200.924	209.811	208.64	201.949	206.2	208.831	209.352	208.408	197.338	209.402	201.449	213.241	209.509	206.534	203.467	181.743	212.532	206.045	205.243	204.491	209.565	209.823	211.205	213.579	205.996	222.403	216.981	216.774	217.392	221.201	220.671	218.241	225.563	221.825	217.039	208.778	215.591	218.849	218.003	216.741	217.921	230.486	235.143	224.884	233.018	225.504	239.476
8.3075	210.729	217.089	212.391	221.467	220.906	214.825	217.847	220.842	222.2	217.477	209.575	221.226	213.553	225.857	220.638	221.236	215.245	195.689	225.451	218.45	218.507	218.727	223.488	225.821	224.668	225.812	220.543	235.085	230.208	228.362	230.451	230.932	234.077	230.224	237.86	235.774	229.249	221.934	229.898	231.696	232.347	228.502	232.64	242.331	249.995	237.762	249.054	237.792	251.38
8.32237	218.914	228.41	223.339	231.892	229.919	225.798	227.226	230.605	231.694	226.317	220.396	230.587	222.897	234.739	231.195	233.389	226.56	207.455	235.317	228.997	230.131	229.162	233.397	238.426	235.839	234.559	232.759	244.692	240.922	238.914	240.556	239.634	246.003	240.356	247.6	246.549	241.684	232.9	242.172	242.372	244.443	236.347	244.596	251.08	260.089	248.659	262.357	250.315	261.517
8.33724	228.335	238.038	234.432	240.757	240.9	238.245	238.693	240.831	243.726	237.209	231.124	241.71	235.427	243.936	241.276	245.499	237.801	219.126	244.76	241.512	241.215	240.514	244.11	249.728	245.622	245.369	245.554	254.508	250.653	249.717	253.301	249.171	259.071	250.252	257.313	257.553	253.952	245.241	255.324	254.142	257.122	246.154	257.652	259.836	271.221	258.448	273.715	264.543	275.3
8.35211	241.575	252.338	247.688	252.373	252.336	250.425	252.53	253.163	253.202	249.353	244.452	254.466	249.301	254.222	253.783	257.893	248.719	232.148	256.746	255.595	253.305	252.94	254.639	260.536	255.368	259.224	260.495	265.354	261.179	261.153	266.511	261.717	272.692	263.688	269.884	268.969	268.074	258.573	270.416	265.571	271.233	257.775	271.148	270.66	281.975	272.027	286.674	278.222	289.427
8.36699	263.842	275.766	271.087	273.089	273.652	274.082	276.385	276.482	273.995	271.3	267.446	277.881	273.538	275.636	274.909	278.598	268.887	252.672	278.906	278.35	275.383	274.069	277.374	280.427	277.239	283.728	284.147	287.169	281.866	282.491	290.537	283.717	293.673	286.986	293.065	291.513	291.687	281.416	293.79	287.289	294.82	281.169	295.134	293.428	304.348	294.164	307.074	301.602	314.337
8.38186	290.63	303.883	297.912	297.411	297.59	298.147	302.951	302.27	298.297	299.087	295.187	303.806	300.866	299.031	301.187	304.653	295.482	277.839	305.371	303.68	301.021	300.053	303.381	304.701	302.748	311.431	311.911	312.283	306.328	308.009	316.271	311.113	318.672	316.659	320.965	316.894	319.545	306.033	319.704	314.565	323.707	310.648	322.64	321.669	330.056	321.153	332.424	329.45	341.537
8.39673	318.033	334.181	328.08	324.714	323.739	326.426	330.071	330.816	325.428	327.859	324.085	332.215	327.992	326.064	327.999	333.28	322.519	304.884	333.032	331.243	328.326	327.874	331.313	329.619	331.309	340.967	340.276	340.99	332.908	334.514	344.553	340.589	346.404	348.126	350.775	343.722	350.38	332.478	347.693	342.57	355.579	342.852	352.202	350.614	359.027	352.365	361.229	360.238	371.512
8.4116	342.12	357.892	352.233	348.5	347.736	348.09	352.763	355.168	349.023	351.356	348.845	353.844	352.029	348.149	351.257	356.806	345.594	327.439	357.574	354.369	350.988	351.691	356.177	353.135	355.958	365.858	362.261	362.715	356.708	359.684	368.348	365.547	371.61	373.767	374.688	367.899	374.116	355.464	373.695	366.964	382.574	371.656	379.018	378.772	385.531	379.978	386.869	388.195	396.584
8.42647	360.285	376.479	370.287	367.007	366.027	367.545	370.395	374.318	369.392	370.191	368.375	371.418	369.934	365.24	371.061	374.494	364.781	346.497	376.501	372.152	368.042	371.445	376.842	373.466	374.481	386.716	380.113	381.644	378.34	379.88	387.469	384.637	390.337	395.663	395.717	387.089	392.949	374.853	393.602	387.624	402.292	395.901	401.419	401.485	406.429	404.359	408.808	409.703	417.266
8.44134	368.837	383.038	377.043	375.578	375.328	376.125	377.869	382.185	380.316	378.356	376.681	377.342	377.891	373.923	379.54	380.676	372.869	354.288	386.005	378.345	375.337	379.65	386.48	383.84	382.95	396.07	386.673	391.95	388.492	389.168	394.316	392.413	398.898	403.564	403.706	397.534	400.173	384.622	403.897	397.367	411.123	406.362	412.239	410.208	416.555	415.252	417.122	419.017	426.406
8.45621	364.743	377.705	372.446	371.932	372.625	375.209	371.241	378.446	378.97	375.573	371.372	373.564	371.647	371.378	376.429	376.175	369.062	350.923	383.438	375.022	373.248	377.489	383.731	381.581	377.6	393.754	381.77	389.72	386.188	385.907	389.579	387.953	395.268	396.862	398.865	394.352	394.563	380.947	398.457	395.036	406.462	402.961	410.974	407.935	413.994	412.956	415.324	415.004	422.188
8.47108	346.167	358.423	355.018	352.794	353.193	356.335	349.585	358.769	359.813	357.474	351.565	353.86	351.324	354.459	356.206	356.551	348.659	333.322	363.04	354.488	354.682	358.41	363.135	364.581	356.938	372.75	361.751	369.656	363.492	365.283	369.368	367.151	374.127	372.472	377.815	373.626	373.622	360.506	377.411	374.647	385.881	380.505	390.759	387.278	392.74	391.87	393.491	391.895	399.703
8.48595	310.317	320.308	317.826	314.13	313.823	318.664	312.551	320.415	321.131	320.308	313.088	316.791	313.139	318.554	318.961	317.281	312.558	296.536	325.658	316.332	317.839	319.675	324.034	328.871	318.733	333.172	324.859	329.474	324.436	326.997	328.072	326.371	332.843	330.991	337.545	333.122	334.155	322.366	336.132	335.639	344.47	339.339	348.654	347.643	351.65	349.673	350.726	348.136	356.377
8.50082	263.005	271.07	271.073	265.378	263.755	269.68	265.55	270.601	268.015	272.784	262.384	266.557	264.619	269.66	270.108	266.518	264.808	249.636	275.462	266.304	267.773	270.225	271.782	279.551	267.704	280.694	274.266	277.714	273.295	275.022	275.322	274.713	279.522	279.535	286.139	279.719	281.011	271.212	283.211	285.109	290.026	284.422	296.76	294.251	296.168	297.238	295.476	293.858	302.49
8.51569	216.56	223.218	223.444	217.798	215.208	221.603	218.873	220.926	218.301	223.961	214.395	218.705	217.398	221.783	221.971	215.375	219.123	200.867	227.47	219.374	221.07	223.04	222.11	231.115	218.855	231.739	224.807	228.326	225.846	224.666	223.471	224.314	228.287	229.695	235.676	229.427	228.532	222.339	231.774	233.017	237.048	229.305	242.463	241.798	242.949	242.384	241.418	239.845	249.566
8.53057	168.196	174.548	177.868	172.193	168.176	174.298	170.885	174.687	169.519	175.326	166.231	171.035	170.61	172.124	173.589	166.586	172.582	153.487	177.653	170.234	172.312	174.959	172.506	181.137	170.276	182.382	175.445	179.519	174.96	174.479	173.513	174.774	176.586	179.072	186.179	177.105	176.961	171.417	181.386	182.067	186.306	174.615	191.141	189.957	188.852	188.962	189.646	186.756	196.023
8.54544	128.292	134.903	139.42	133.417	130.122	135.049	132.19	137.312	129.644	136.035	129.393	132.579	133.443	132.187	133.978	126.622	133.286	114.303	137.989	132.811	133.284	135.368	132.59	140.229	128.926	143.159	136.821	141.526	133.709	133.84	133.828	134.464	135.105	138.021	144.879	137.022	135.031	130.9	140.383	140.231	144.857	131.938	148.84	149.418	145.798	145.766	147.089	143.678	153.924
8.56031	94.439	101.225	104.835	99.6775	96.9132	101.137	98.2725	103.548	98.4729	100.814	95.703	99.2545	101.749	98.3033	99.2285	92.8067	98.0758	82.0625	103.8	98.1348	100.022	100.983	97.7964	105.068	94.9259	109.178	101.796	107.732	98.609	99.8826	98.8907	101.684	100.139	102.49	110.623	103.061	100.05	97.1346	104.335	104.182	110.298	97.3521	111.173	114.8	110.412	109.138	111.986	106.119	116.729
8.57518	67.0658	74.5033	76.5159	72.6146	70.5225	74.2631	71.1682	77.0106	72.9082	72.0224	70.2486	69.1004	74.5103	70.2667	72.2962	67.083	68.8739	54.8248	75.7735	72.5621	72.6986	72.963	69.3437	76.2273	67.0328	80.0328	74.4127	79.5082	70.1986	72.0627	70.59	74.2043	72.7844	73.5727	81.6455	75.7614	71.3751	69.5021	74.6704	76.2457	81.1434	69.7877	82.6951	84.1433	81.7241	78.75	82.781	75.3465	87.7125
8.59005	46.2593	55.3706	55.5404	51.7013	50.2398	54.6931	49.2667	56.1594	53.3626	50.829	49.0718	47.2516	54.0983	49.0313	52.0018	48.6243	48.7833	36.735	54.8044	52.2685	52.9033	52.9674	48.318	57.8102	49.0295	59.2755	54.0648	57.0352	48.3732	51.9401	50.7349	55.1032	52.5577	51.3231	60.2792	55.5205	49.9505	49.0914	51.9294	53.9204	60.1614	49.0402	61.2593	61.1258	59.9368	56.4923	61.1554	54.2552	64.7373
8.60492	29.9945	39.0943	38.3023	34.1445	34.3342	37.8742	31.5669	38.7888	36.4187	35.3661	31.4432	30.6722	36.9777	32.957	34.6571	33.7589	33.2992	21.1015	37.8183	36.6185	37.5271	34.6971	32.2269	40.6029	34.1311	42.4261	35.7464	38.6341	29.6557	35.1163	34.4256	36.6824	37.0529	33.6799	41.9844	39.9489	34.3303	32.4221	35.9034	34.9324	42.2615	34.0659	42.6826	42.0245	43.7486	39.8099	43.797	37.9158	46.301
8.61979	14.5834	25.8846	23.9452	20.9349	21.4372	24.0421	17.455	21.9519	20.7746	21.6054	17.1163	17.5615	21.3622	20.4131	20.9252	22.6912	20.7937	7.78389	23.8885	22.9324	23.7742	19.5185	17.6606	27.0388	18.9962	28.9944	20.8116	22.4977	15.0709	20.7285	22.8407	21.4401	23.8731	21.776	28.7978	26.6808	19.4849	19.794	22.1125	20.7207	27.7426	20.317	28.0692	25.6834	30.2153	24.8711	28.9355	24.9039	31.0188
8.63466	4.89723	14.2776	11.4843	12.8431	10.8534	14.0791	8.41605	10.3245	9.24109	11.0084	6.72258	6.41732	12.2322	11.3773	11.4853	12.5258	10.5342	0	12.208	13.8958	13.8397	10.0423	8.73385	14.5237	8.01984	18.9125	8.91857	12.1347	4.61965	10.5828	13.2301	9.12595	13.0806	12.1933	17.7146	18.1318	8.48671	10.4637	13.3589	10.2525	15.8353	11.1345	17.9251	13.5821	20.2363	14.4617	19.1771	14.4317	21.6971
8.64953	0	2.72482	2.63731	5.5084	0	5.28014	0.45653	0	0	0.33621	0	0	1.93584	2.7455	3.13495	3.27599	0	0	1.8902	6.72169	3.88612	0	0	2.56773	0	9.10362	0	3.95255	0	2.64277	5.72091	0	4.1413	5.12502	7.27099	9.66415	0	1.79609	4.0518	2.20842	3.8615	0.84581	8.91496	3.39129	10.0146	3.82445	9.53241	5.61808	11.8662
8.6644	0	0	0	0	0	0	0	0	0	0	0	0	0	0	0	0	0	0	0	0	0	0	0	0	0	0.88167	0	0	0	0	0	0	0	0	0	1.29476	0	0	0	0	0	0	0.59673	0	1.07823	0	0.00284	0	3.00968
8.67927	0	0	0	0	0	0	0	0	0	0	0	0	0	0	0	0	0	0	0	0	0	0	0	0	0	0	0	0	0	0	0	0	0	0	0	0	0	0	0	0	0	0	0	0	0	0	0	0	0
8.69415	0	0	0	0	0	0	0	0	0	0	0	0	0	0	0	0	0	0	0	0	0	0	0	0	0	0	0	0	0	0	0	0	0	0	0	0	0	0	0	0	0	0	0	0	0	0	0	0	0
8.70902	0	0	0	0	0	0	0	0	0	0	0	0	0	0	0	0	0	0	0	0	0	0	0	0	0	0	0	0	0	0	0	0	0	0	0	0	0	0	0	0	0	0	0	0	0	0	0	0	0
8.72389	0	0	0	0	0	0	0	0	0	0	0	0	0	0	0	0	0	0	0	0	0	0	0	0	0	0	0	0	0	0	0	0	0	0	0	0	0	0	0	0	0	0	0	0	0	0	0	0	0
8.73876	0	0	0	0	0	0	0	0	0	0	0	0	0	0	0	0	0	0	0	0	0	0	0	0	0	0	0	0	0	0	0	0	0	0	0	0	0	0	0	0	0	0	0	0	0	0	0	0	0
8.75363	0	0	0	0	0	0	0	0	0	0	0	0	0	0	0	0	0	0	0	0	0	0	0	0	0	0	0	0	0	0	0	0	0	0	0	0	0	0	0	0	0	0	0	0	0	0	0	0	0
8.7685	0	0	0	0	0	0	0	0	0	0	0	0	0	0	0	0	0	0	0	0	0	0	0	0	0	0	0	0	0	0	0	0	0	0	0	0	0	0	0	0	0	0	0	0	0	0	0	0	0
8.78337	0	0	0	0	0	0	0	0	0	0	0	0	0	0	0	0	0	0	0	0	0	0	0	0	0	0	0	0	0	0	0	0	0	0	0	0	0	0	0	0	0	0	0	0	0	0	0	0	0
8.79824	0	0	0	0	0	0	0	0	0	0	0	0	0	0	0	0	0	0	0	0	0	0	0	0	0	0	0	0	0	0	0	0	0	0	0	0	0	0	0	0	0	0	0	0	0	0	0	0	0
8.81311	0	0	0	0	0	0	0	0	0	0	0	0	0	0	0	0	0	0	0	0	0	0	0	0	0	0	0	0	0	0	0	0	0	0	0	0	0	0	0	0	0	0	0	0	0	0	0	0	0
8.82798	0	0	0	0	0	0	0	0	0	0	0	0	0	0	0	0	0	0	0	0	0	0	0	0	0	0	0	0	0	0	0	0	0	0	0	0	0	0	0	0	0	0	0	0	0	0	0	0	0
8.84286	0	0	0	0	0	0	0	0	0	0	0	0	0	0	0	0	0	0	0	0	0	0	0	0	0	0	0	0	0	0	0	0	0	0	0	0	0	0	0	0	0	0	0	0	0	0	0	0	0
8.85773	0	0	0	0	0	0	0	0	0	0	0	0	0	0	0	0	0	0	0	0	0	0	0	0	0	0	0	0	0	0	0	0	0	0	0	0	0	0	0	0	0	0	0	0	0	0	0	0	0
8.8726	0	0	0	0	0	0	0	0	0	0	0	0	0	0	0	0	0	0	0	0	0	0	0	0	0	0	0	0	0	0	0	0	0	0	0	0	0	0	0	0	0	0	0	0	0	0	0	0	0
8.88747	0	0	0	0	0	0	0	0	0	0	0	0	0	0	0	0	0	0	0	0	0	0	0	0	0	0	0	0	0	0	0	0	0	0	0	0	0	0	0	0	0	0	0	0	0	0	0	0	0
8.90234	0	0	0	0	0	0	0	0	0	0	0	0	0	0	0	0	0	0	0	0	0	0	0	0	0	0	0	0	0	0	0	0	0	0	0	0	0	0	0	0	0	0	0	0	0	0	0	0	0
8.91721	0	0	0	0	0	0	0	0	0	0	0	0	0	0	0	0	0	0	0	0	0	0	0	0	0	0	0	0	0	0	0	0	0	0	0	0	0	0	0	0	0	0	0	0	0	0	0	0	0
8.93208	0	0	0	0	0	0	0	0	0	0	0	0	0	0	0	0	0	0	0	0	0	0	0	0	0	0	0	0	0	0	0	0	0	0	0	0	0	0	0	0	0	0	0	0	0	0	0	0	0
8.94695	0	0	0	0	0	0	0	0	0	0	0	0	0	0	0	0	0	0	0	0	0	0	0	0	0	0	0	0	0	0	0	0	0	0	0	0	0	0	0	0	0	0	0	0	0	0	0	0	0
8.96182	0	0	0	0	0	0	0	0	0	0	0	0	0	0	0	0	0	0	0	0	0	0	0	0	0	0	0	0	0	0	0	0	0	0	0	0	0	0	0	0	0	0	0	0	0	0	0	0	0
8.97669	0	0	0	0	0	0	0	0	0	0	0	0	0	0	0	0	0	0	0	0	0	0	0	0	0	0	0	0	0	0	0	0	0	0	0	0	0	0	0	0	0	0	0	0	0	0	0	0	0
8.99156	0	0	0	0	0	0	0	0	0	0	0	0	0	0	0	0	0	0	0	0	0	0	0	0	0	0	0	0	0	0	0	0	0	0	0	0	0	0	0	0	0	0	0	0	0	0	0	0	0
9.00644	0	0	0	0	0	0	0	0	0	0	0	0	0	0	0	0	0	0	0	0	0	0	0	0	0	0	0	0	0	0	0	0	0	0	0	0	0	0	0	0	0	0	0	0	0	0	0	0	0
9.02131	0	0	0	0	0	0	0	0	0	0	0	0	0	0	0	0	0	0	0	0	0	0	0	0	0	0	0	0	0	0	0	0	0	0	0	0	0	0	0	0	0	0	0	0	0	0	0	0	0
9.03618	0	0	0	0	0	0	0	0	0	0	0	0	0	0	0	0	0	0	0	0	0	0	0	0	0	0	0	0	0	0	0	0	0	0	0	0	0	0	0	0	0	0	0	0	0	0	0	0	0
9.05105	0	0	0	0	0	0	0	0	0	0	0	0	0	0	0	0	0	0	0	0	0	0	0	0	0	0	0	0	0	0	0	0	0	0	0	0	0	0	0	0	0	0	0	0	0	0	0	0	0
9.06592	0	0	0	0	0	0	0	0	0	0	0	0	0	0	0	0	0	0	0	0	0	0	0	0	0	0	0	0	0	0	0	0	0	0	0	0	0	0	0	0	0	0	0	0	0	0	0	0	0
9.08079	0	0	0	0	0	0	0	0	0	0	0	0	0	0	0	0	0	0	0	0	0	0	0	0	0	0	0	0	0	0	0	0	0	0	0	0	0	0	0	0	0	0	0	0	0	0	0	0	0
9.09566	0	0	0	0	0	0	0	0	0	0	0	0	0	0	0	0	0	0	0	0	0	0	0	0	0	0	0	0	0	0	0	0	0	0	0	0	0	0	0	0	0	0	0	0	0	0	0	0	0
9.11053	0	0	0	0	0	0	0	0	0	0	0	0	0	0	0	0	0	0	0	0	0	0	0	0	0	0	0	0	0	0	0	0	0	0	0	0	0	0	0	0	0	0	0	0	0	0	0	0	0
9.1254	0	0	0	0	0	0	0	0	0	0	0	0	0	0	0	0	0	0	0	0	0	0	0	0	0	0	0	0	0	0	0	0	0	0	0	0	0	0	0	0	0	0	0	0	0	0	0	0	0
9.14027	0	0	0	0	0	0	0	0	0	0	0	0	0	0	0	0	0	0	0	0	0	0	0	0	0	0	0	0	0	0	0	0	0	0	0	0	0	0	0	0	0	0	0	0	0	0	0	0	0
9.15514	0	0	0	0	0	0	0	0	0	0	0	0	0	0	0	0	0	0	0	0	0	0	0	0	0	0	0	0	0	0	0	0	0	0	0	0	0	0	0	0	0	0	0	0	0	0	0	0	0
9.17002	0	0	0	0	0	0	0	0	0	0	0	0	0	0	0	0	0	0	0	0	0	0	0	0	0	0	0	0	0	0	0	0	0	0	0	0	0	0	0	0	0	0	0	0	0	0	0	0	0
9.18489	0	0	0	0	0	0	0	0	0	0	0	0	0	0	0	0	0	0	0	0	0	0	0	0	0	0	0	0	0	0	0	0	0	0	0	0	0	0	0	0	0	0	0	0	0	0	0	0	0
9.19976	0	0	0	0	0	0	0	0	0	0	0	0	0	0	0	0	0	0	0	0	0	0	0	0	0	0	0	0	0	0	0	0	0	0	0	0	0	0	0	0	0	0	0	0	0	0	0	0	0
9.21463	0	0	0	0	0	0	0	0	0	0	0	0	0	0	0	0	0	0	0	0	0	0	0	0	0	0	0	0	0	0	0	0	0	0	0	0	0	0	0	0	0	0	0	0	0	0	0	0	0
9.2295	0	0	0	0	0	0	0	0	0	0	0	0	0	0	0	0	0	0	0	0	0	0	0	0	0	0	0	0	0	0	0	0	0	0	0	0	0	0	0	0	0	0	0	0	0	0	0	0	0
9.24437	0	0	0	0	0	0	0	0	0	0	0	0	0	0	0	0	0	0	0	0	0	0	0	0	0	0	0	0	0	0	0	0	0	0	0	0	0	0	0	0	0	0	0	0	0	0	0	0	0
9.25924	0	0	0	0	0	0	0	0	0	0	0	0	0	0	0	0	0	0	0	0	0	0	0	0	0	0	0	0	0	0	0	0	0	0	0	0	0	0	0	0	0	0	0	0	0	0	0	0	0
9.27411	0	0	0	0	0	0	0	0	0	0	0	0	0	0	0	0	0	0	0	0	0	0	0	0	0	0	0	0	0	0	0	0	0	0	0	0	0	0	0	0	0	0	0	0	0	0	0	0	0
9.28898	0	0	0	0	0	0	0	0	0	0	0	0	0	0	0	0	0	0	0	0	0	0	0	0	0	0	0	0	0	0	0	0	0	0	0	0	0	0	0	0	0	0	0	0	0	0	0	0	0
9.30385	0	0	0	0	0	0	0	0	0	0	0	0	0	0	0	0	0	0	0	0	0	0	0	0	0	0	0	0	0	0	0	0	0	0	0	0	0	0	0	0	0	0	0	0	0	0	0	0	0
9.31872	0	0	0	0	0	0	0	0	0	0	0	0	0	0	0	0	0	0	0	0	0	0	0	0	0	0	0	0	0	0	0	0	0	0	0	0	0	0	0	0	0	0	0	0	0	0	0	0	0
9.3336	0	0	0	0	0	0	0	0	0	0	0	0	0	0	0	0	0	0	0	0	0	0	0	0	0	0	0	0	0	0	0	0	0	0	0	0	0	0	0	0	0	0	0	0	0	0	0	0	0
9.34847	0	0	0	0	0	0	0	0	0	0	0	0	0	0	0	0	0	0	0	0	0	0	0	0	0	0	0	0	0	0	0	0	0	0	0	0	0	0	0	0	0	0	0	0	0	0	0	0	0
9.36334	0	0	0	0	0	0	0	0	0	0	0	0	0	0	0	0	0	0	0	0	0	0	0	0	0	0	0	0	0	0	0	0	0	0	0	0	0	0	0	0	0	0	0	0	0	0	0	0	0
9.37821	0	0	0	0	0	0	0	0	0	0	0	0	0	0	0	0	0	0	0	0	0	0	0	0	0	0	0	0	0	0	0	0	0	0	0	0	0	0	0	0	0	0	0	0	0	0	0	0	0
9.39308	0	0	0	0	0	0	0	0	0	0	0	0	0	0	0	0	0	0	0	0	0	0	0	0	0	0	0	0	0	0	0	0	0	0	0	0	0	0	0	0	0	0	0	0	0	0	0	0	0
9.40795	0	0	0	0	0	0	0	0	0	0	0	0	0	0	0	0	0	0	0	0	0	0	0	0	0	0	0	0	0	0	0	0	0	0	0	0	0	0	0	0	0	0	0	0	0	0	0	0	0
9.42282	0	0	0	0	0	0	0	0	0	0	0	0	0	0	0	0	0	0	0	0	0	0	0	0	0	0	0	0	0	0	0	0	0	0	0	0	0	0	0	0	0	0	0	0	0	0	0	0	0
9.43769	0	0	0	0	0	0	0	0	0	0	0	0	0	0	0	0	0	0	0	0	0	0	0	0	0	0	0	0	0	0	0	0	0	0	0	0	0	0	0	0	0	0	0	0	0	0	0	0	0
9.45256	0	0	0	0	0	0	0	0	0	0	0	0	0	0	0	0	0	0	0	0	0	0	0	0	0	0	0	0	0	0	0	0	0	0	0	0	0	0	0	0	0	0	0	0	0	0	0	0	0
9.46743	0	0	0	0	0	0	0	0	0	0	0	0	0	0	0	0	0	0	0	0	0	0	0	0	0	0	0	0	0	0	0	0	0	0	0	0	0	0	0	0	0	0	0	0	0	0	0	0	0
9.4823	0	0	0	0	0	0	0	0	0	0	0	0	0	0	0	0	0	0	0	0	0	0	0	0	0	0	0	0	0	0	0	0	0	0	0	0	0	0	0	0	0	0	0	0	0	0	0	0	0
9.49718	0	0	0	0	0	0	0	0	0	0	0	0	0	0	0	0	0	0	0	0	0	0	0	0	0	0	0	0	0	0	0	0	0	0	0	0	0	0	0	0	0	0	0	0	0	0	0	0	0
9.51205	0	0	0	0	0	0	0	0	0	0	0	0	0	0	0	0	0	0	0	0	0	0	0	0	0	0	0	0	0	0	0	0	0	0	0	0	0	0	0	0	0	0	0	0	0	0	0	0	0
9.52692	0	0	0	0	0	0	0	0	0	0	0	0	0	0	0	0	0	0	0	0	0	0	0	0	0	0	0	0	0	0	0	0	0	0	0	0	0	0	0	0	0	0	0	0	0	0	0	0	0
9.54179	0	0	0	0	0	0	0	0	0	0	0	0	0	0	0	0	0	0	0	0	0	0	0	0	0	0	0	0	0	0	0	0	0	0	0	0	0	0	0	0	0	0	0	0	0	0	0	0	0
9.55666	0	0	0	0	0	0	0	0	0	0	0	0	0	0	0	0	0	0	0	0	0	0	0	0	0	0	0	0	0	0	0	0	0	0	0	0	0	0	0	0	0	0	0	0	0	0	0	0	0
9.57153	0	0	0	0	0	0	0	0	0	0	0	0	0	0	0	0	0	0	0	0	0	0	0	0	0	0	0	0	0	0	0	0	0	0	0	0	0	0	0	0	0	0	0	0	0	0	0	0	0
9.5864	0	0	0	0	0	0	0	0	0	0	0	0	0	0	0	0	0	0	0	0	0	0	0	0	0	0	0	0	0	0	0	0	0	0	0	0	0	0	0	0	0	0	0	0	0	0	0	0	0
9.60127	0	0	0	0	0	0	0	0	0	0	0	0	0	0	0	0	0	0	0	0	0	0	0	0	0	0	0	0	0	0	0	0	0	0	0	0	0	0	0	0	0	0	0	0	0	0	0	0	0
9.61614	0	0	0	0	0	0	0	0	0	0	0	0	0	0	0	0	0	0	0	0	0	0	0	0	0	0	0	0	0	0	0	0	0	0	0	0	0	0	0	0	0	0	0	0	0	0	0	0	0
9.63101	0	0	0	0	0	0	0	0	0	0	0	0	0	0	0	0	0	0	0	0	0	0	0	0	0	0	0	0	0	0	0	0	0	0	0	0	0	0	0	0	0	0	0	0	0	0	0	0	0
9.64589	0	0	0	0	0	0	0	0	0	0	0	0	0	0	0	0	0	0	0	0	0	0	0	0	0	0	0	0	0	0	0	0	0	0	0	0	0	0	0	0	0	0	0	0	0	0	0	0	0
9.66076	0	0	0	0	0	0	0	0	0	0	0	0	0	0	0	0	0	0	0	0	0	0	0	0	0	0	0	0	0	0	0	0	0	0	0	0	0	0	0	0	0	0	0	0	0	0	0	0	0
9.67563	0	0	0	0	0	0	0	0	0	0	0	0	0	0	0	0	0	0	0	0	0	0	0	0	0	0	0	0	0	0	0	0	0	0	0	0	0	0	0	0	0	0	0	0	0	0	0	0	0
9.6905	0	0	0	0	0	0	0	0	0	0	0	0	0	0	0	0	0	0	0	0	0	0	0	0	0	0	0	0	0	0	0	0	0	0	0	0	0	0	0	0	0	0	0	0	0	0	0	0	0
9.70537	0	0	0	0	0	0	0	0	0	0	0	0	0	0	0	0	0	0	0	0	0	0	0	0	0	0	0	0	0	0	0	0	0	0	0	0	0	0	0	0	0	0	0	0	0	0	0	0	0
9.72024	0	0	0	0	0	0	0	0	0	0	0	0	0	0	0	0	0	0	0	0	0	0	0	0	0	0	0	0	0	0	0	0	0	0	0	0	0	0	0	0	0	0	0	0	0	0	0	0	0
9.73511	0	0	0	0	0	0	0	0	0	0	0	0	0	0	0	0	0	0	0	0	0	0	0	0	0	0	0	0	0	0	0	0	0	0	0	0	0	0	0	0	0	0	0	0	0	0	0	0	0
9.74998	0	0	0	0	0	0	0	0	0	0	0	0	0	0	0	0	0	0	0	0	0	0	0	0	0	0	0	0	0	0	0	0	0	0	0	0	0	0	0	0	0	0	0	0	0	0	0	0	0
9.76485	0	0	0	0	0	0	0	0	0	0	0	0	0	0	0	0	0	0	0	0	0	0	0	0	0	0	0	0	0	0	0	0	0	0	0	0	0	0	0	0	0	0	0	0	0	0	0	0	0
9.77972	0	0	0	0	0	0	0	0	0	0	0	0	0	0	0	0	0	0	0	0	0	0	0	0	0	0	0	0	0	0	0	0	0	0	0	0	0	0	0	0	0	0	0	0	0	0	0	0	0
9.79459	0	0	0	0	0	0	0	0	0	0	0	0	0	0	0	0	0	0	0	0	0	0	0	0	0	0	0	0	0	0	0	0	0	0	0	0	0	0	0	0	0	0	0	0	0	0	0	0	0
9.80947	0	0	0	0	0	0	0	0	0	0	0	0	0	0	0	0	0	0	0	0	0	0	0	0	0	0	0	0	0	0	0	0	0	0	0	0	0	0	0	0	0	0	0	0	0	0	0	0	0
9.82434	0	0	0	0	0	0	0	0	0	0	0	0	0	0	0	0	0	0	0	0	0	0	0	0	0	0	0	0	0	0	0	0	0	0	0	0	0	0	0	0	0	0	0	0	0	0	0	0	0
9.83921	0	0	0	0	0	0	0	0	0	0	0	0	0	0	0	0	0	0	0	0	0	0	0	0	0	0	0	0	0	0	0	0	0	0	0	0	0	0	0	0	0	0	0	0	0	0	0	0	0
9.85408	0	0	0	0	0	0	0	0	0	0	0	0	0	0	0	0	0	0	0	0	0	0	0	0	0	0	0	0	0	0	0	0	0	0	0	0	0	0	0	0	0	0	0	0	0	0	0	0	0
9.86895	0	0	0	0	0	0	0	0	0	0	0	0	0	0	0	0	0	0	0	0	0	0	0	0	0	0	0	0	0	0	0	0	0	0	0	0	0	0	0	0	0	0	0	0	0	0	0	0	0
9.88382	0	0	0	0	0	0	0	0	0	0	0	0	0	0	0	0	0	0	0	0	0	0	0	0	0	0	0	0	0	0	0	0	0	0	0	0	0	0	0	0	0	0	0	0	0	0	0	0	0
9.89869	0	0	0	0	0	0	0	0	0	0	0	0	0	0	0	0	0	0	0	0	0	0	0	0	0	0	0	0	0	0	0	0	0	0	0	0	0	0	0	0	0	0	0	0	0	0	0	0	0
9.91356	0	0	0	0	0	0	0	0	0	0	0	0	0	0	0	0	0	0	0	0	0	0	0	0	0	0	0	0	0	0	0	0	0	0	0	0	0	0	0	0	0	0	0	0	0	0	0	0	0
9.92843	0	0	0	0	0	0	0	0	0	0	0	0	0	0	0	0	0	0	0	0	0	0	0	0	0	0	0	0	0	0	0	0	0	0	0	0	0	0	0	0	0	0	0	0	0	0	0	0	0
9.9433	0	0	0	0	0	0	0	0	0	0	0	0	0	0	0	0	0	0	0	0	0	0	0	0	0	0	0	0	0	0	0	0	0	0	0	0	0	0	0	0	0	0	0	0	0	0	0	0	0
9.95817	0	0	0	0	0	0	0	0	0	0	0	0	0	0	0	0	0	0	0	0	0	0	0	0	0	0	0	0	0	0	0	0	0	0	0	0	0	0	0	0	0	0	0	0	0	0	0	0	0
9.97305	0	0	0	0	0	0	0	0	0	0	0	0	0	0	0	0	0	0	0	0	0	0	0	0	0	0	0	0	0	0	0	0	0	0	0	0	0	0	0	0	0	0	0	0	0	0	0	0	0
9.98792	10.0778	2.85198	8.76643	4.24465	6.68412	6.56549	4.73659	4.0584	4.83674	2.86826	4.3326	3.60511	2.79311	5.04831	4.62475	6.4878	3.0342	8.13835	3.70335	4.46564	0	7.06477	5.24246	4.19376	6.38029	3.74342	6.55236	4.47903	9.89414	1.59413	1.43084	5.08288	4.58706	7.2527	3.01159	2.59308	1.45555	7.20759	2.66195	5.70747	4.35431	2.96103	9.45184	6.80316	4.60537	4.6638	0.66325	1.57727	5.32912
10.0028	10.0323	2.87741	8.90722	4.42833	3.91773	6.57922	3.48467	4.03622	4.04572	3.31961	2.20195	3.01083	3.59068	4.0952	3.49682	5.89798	3.31608	7.50339	2.63785	4.53217	0	7.52489	5.73574	4.64473	4.95314	4.04828	6.9893	4.75782	8.43019	1.30583	1.85548	3.91682	5.78387	8.06883	2.67932	3.23547	0	6.81849	2.54106	4.62037	2.15555	3.43725	10.1154	4.2501	4.37391	3.49532	1.71267	1.45298	5.53503
10.0177	7.51958	2.62506	7.74268	2.98105	1.23151	5.40131	1.55492	3.69937	2.18598	3.07414	0.58813	2.49246	3.01915	2.96439	2.34224	4.45207	0.87475	4.31834	0.5745	5.19625	0	5.8898	4.221	3.11725	3.75772	1.57451	5.00366	2.6438	5.88005	0	0	1.34032	4.14113	6.25678	1.30249	3.35068	0	4.56756	1.92264	2.02433	0	2.15052	10.4765	0	2.24226	1.14644	1.53823	0.39354	2.97456
10.0325	9.14383	3.52397	7.48754	4.05437	1.98122	6.26348	4.82726	5.28964	3.96722	5.30478	1.65074	4.30215	5.98518	5.22179	3.10535	5.73478	2.74979	5.6005	2.02606	9.0513	0.32932	6.93043	4.53264	5.38362	4.11298	2.13641	7.35312	3.90202	6.58799	0.25237	3.64957	2.2306	6.1472	7.13293	3.60722	5.29101	2.14423	5.6812	4.74209	2.78656	0.68432	2.31863	11.8219	0.08699	4.65108	2.82215	3.17832	0.7872	3.86281
10.0474	9.12555	4.2575	6.61498	5.71458	2.201	6.86562	6.03308	5.53776	6.49409	7.57571	4.04443	5.40824	7.70151	6.77866	5.03484	6.51039	4.85331	7.94889	2.81034	12.2292	3.95274	7.786	4.41754	6.58325	6.37216	2.21523	7.90247	3.0018	9.46314	1.62872	4.68492	2.24381	7.00712	7.79039	5.44107	7.6228	5.21605	7.45749	7.71201	3.79297	3.54238	2.0421	12.2718	1.6456	5.4723	3.42753	5.95836	2.83291	5.4963
10.0623	13.0763	8.11096	10.3146	10.492	5.19857	10.3236	9.76158	8.88649	10.8882	10.1099	7.09536	8.0927	11.5334	10.9744	9.56506	10.0446	10.3575	12.3735	7.11982	15.9951	8.30293	10.7253	8.508	11.3191	9.43675	6.44222	11.1433	5.52411	13.7714	5.30113	9.93951	5.23767	9.18778	11.9882	9.28994	12.0067	10.1664	11.813	11.1142	8.73767	9.90537	5.88808	15.4703	6.12017	11.0553	6.53207	10.1514	7.8967	9.7295
10.0771	14.3778	11.1709	12.3583	11.5064	6.46321	11.182	10.649	11.6309	10.9444	9.93951	10.2256	8.85616	12.319	11.434	12.0924	11.076	12.9761	13.4772	8.23818	18.0102	9.88245	11.6077	9.60367	13.5783	10.6478	7.64561	12.2265	3.96536	14.8781	6.16857	11.4141	6.68845	9.97647	13.712	10.485	14.3438	12.3435	13.8139	11.1837	12.133	13.1491	7.00957	17.5667	9.35227	13.5949	8.01813	12.9805	11.396	11.711
10.092	13.8857	13.1827	13.2561	10.9075	7.39352	11.1984	11.4917	15.0237	12.0643	10.7745	11.8915	9.67861	11.6891	12.6378	13.7737	11.1844	14.759	12.5232	9.48679	18.1578	10.7343	11.2777	10.6965	14.0378	12.6668	8.99921	12.7848	3.96709	14.4131	7.66357	12.6831	9.25196	10.9575	14.2163	11.5506	15.8761	13.9573	14.0594	11.8965	14.0238	15.5718	7.55796	18.9108	10.5723	15.3458	8.88414	14.8858	11.7442	12.417
10.1069	11.5021	11.975	11.6784	8.59078	6.88165	9.15779	9.60197	13.6075	10.6033	10.2861	13.0295	9.84487	9.4363	10.8167	11.6297	8.21664	13.4097	11.0169	9.3935	16.2365	10.7916	9.39865	9.26994	13.0924	11.1182	7.11421	11.6453	2.93952	12.6448	7.3216	11.4502	8.5727	10.0344	13.2592	11.5047	12.7576	12.5267	13.0259	10.6066	12.1874	13.8432	5.27972	17.5588	10.5951	14.754	8.24489	13.2174	9.3648	11.004
10.1218	9.10502	9.36919	10.3031	6.90092	7.47149	8.38167	9.55353	12.4381	9.78275	11.1909	11.5939	9.07764	8.88148	11.1839	9.20482	7.77019	12.2308	9.90441	10.6022	13.7649	9.63071	7.85193	8.83456	12.6159	10.615	7.33074	10.881	3.76344	10.9469	7.42552	10.8337	9.25475	8.47439	11.3689	11.3666	10.0354	11.6889	11.3983	10.7521	10.9484	12.0153	4.65827	16.7003	9.6708	12.6975	8.21132	11.4038	7.8094	9.27893
10.1366	7.69319	6.08871	9.35355	5.9114	6.49738	7.24225	8.54569	9.17223	7.27306	9.83212	8.96933	6.89419	6.69625	8.69782	6.28324	7.32336	10.5995	8.35723	10.5913	11.5824	9.00222	4.3683	7.53156	10.5619	8.33499	5.82376	8.35575	3.54557	9.31929	7.29228	8.3218	8.22213	7.72921	8.71605	9.46646	7.32291	9.06331	8.183	10.6162	8.49073	9.08658	3.98278	13.6765	7.17586	11.2492	7.2898	9.01103	7.20704	6.14917
10.1515	6.30958	5.94407	8.27896	5.76618	6.17073	8.04135	8.73516	9.28258	7.26521	9.41293	7.61881	5.40712	5.81019	8.54819	4.25568	7.96342	9.45147	8.15011	11.111	10.7169	9.07053	4.14253	6.63927	8.58559	8.24543	6.30181	7.54538	4.43574	8.18358	6.85319	7.59116	9.99055	8.11755	7.16477	8.55005	6.69108	8.15624	8.18732	11.5931	8.41988	8.22577	5.88947	11.6551	8.53365	11.9586	7.73825	9.46466	9.73234	5.13444
10.1664	5.14474	5.59233	5.72729	5.15017	4.5727	7.50915	7.98653	7.16221	5.68277	7.33065	7.26172	3.5629	3.82853	6.66701	2.4466	7.36325	5.96244	6.26693	9.6543	8.31674	7.57614	2.81727	4.52012	5.01755	7.08695	4.43988	6.20961	3.72328	5.85792	7.02723	6.0164	9.0712	7.08417	4.98253	6.72592	4.90931	5.70084	6.56182	10.3008	6.44423	6.39343	6.03786	9.29205	6.95991	10.3722	6.55835	8.66479	9.02899	3.75651
10.1812	3.90112	4.20316	4.3686	3.36582	3.12666	6.35207	6.17309	6.7292	4.08982	5.45664	5.64245	2.10038	2.71822	4.71348	1.50282	5.81329	3.50451	4.09014	8.52855	5.45065	5.06682	1.83265	1.18899	2.37745	4.19385	3.37379	3.93838	1.73841	4.08002	6.10069	4.16562	8.42653	5.82464	3.14347	4.5785	2.9066	3.37205	5.44447	8.63225	5.08869	3.64327	5.28658	8.02388	6.21761	9.38485	5.66572	8.31139	8.11852	2.50359
10.1961	0	2.40534	0.7449	1.55362	1.20018	4.03962	2.75688	4.05292	1.64635	1.62747	3.55832	1.26268	1.06894	2.41138	2.18827	4.02185	0.68746	0.65494	5.41175	3.47295	2.01673	0.21754	0	0.38993	0	0.21873	1.70847	0	1.12384	4.67221	2.2628	3.63756	3.05594	1.46975	1.43503	0.79491	1.08171	2.52755	5.52947	2.09971	1.47395	4.27509	3.83099	4.28269	5.95572	3.43193	4.43858	4.97909	0.59303
10.211	0	0.64623	0.03166	1.03637	1.0887	2.68503	0.87492	1.42918	0.42141	0	1.46059	0.56062	1.35524	0.27567	3.56117	1.22739	0	0	3.38903	2.75979	0	0	0	0.57172	0	0	0	0	0.55353	3.79224	1.40193	0.99976	0.62158	0.46606	0.53153	0.79059	0.91047	0.98609	3.02288	0.66428	0	2.64497	0.90313	2.13855	3.61426	2.79258	2.718	3.3771	0
10.2258	0	1.05663	1.2292	0.70582	1.7631	2.24616	0	0.43226	1.03326	0.50954	0.67545	0.47636	2.452	0	5.70066	0	0.51301	0	2.70853	2.96628	1.14966	0.02615	0	1.15965	0	0.15784	0	1.02811	0.39358	3.20444	1.82996	0.51649	0.05248	0	1.27405	2.25219	2.62343	1.69084	1.75015	2.15068	0.59995	3.9114	0.57353	1.80749	3.61775	3.19516	2.56289	2.99801	0
10.2407	0	0.38085	1.53575	0.14506	2.79643	0.47035	0	0	1.23659	1.46204	0	0	3.48788	0	4.74799	0	0.59707	0	2.77623	2.67298	1.77781	1.05679	0.05055	0.43388	1.51231	0	0	2.50507	0.33606	3.14356	1.39359	0.00446	0	0	3.03582	2.19024	3.14886	0.89032	1.1901	3.02764	1.3754	2.24866	0.3767	0.5893	3.55222	2.35044	2.47571	1.783	0
10.2556	0	0	0	0	1.28873	0	0	0	0.41731	1.36112	0	0	1.07998	0	2.62949	0	0.22104	0	0.91376	0	0.48153	0	0	0	1.43424	0	0	1.67516	0	1.05566	0	0	0	0	1.77413	0.06535	2.32774	0	0	1.90709	0.42807	2.18244	0.30486	0	1.58563	0.35089	1.89191	0	0
10.2705	0	0	0	0	0.17637	0	0	0	0	1.21644	0	0	1.98569	0	1.56116	0	0	0	0.78839	0	0	0.0598	0.19681	0	0.41159	0	0	0.97912	0	0.84101	0	0.1408	0	0	1.44934	0	1.76898	0	0.28359	0.65156	0	2.62016	0.95848	0	0.52934	0.64779	1.80907	0	0.51685
10.2853	0	0	0	0	0	0	0	0	0	0.21582	0	0	1.0927	0.2177	1.2013	0	0	0	0	0	0	0	0.94831	0	0.17916	0.95171	0	0.74557	0	0.02501	0	1.0748	0	0	1.07831	0	1.62702	0	1.20536	0.64251	0	3.72081	0.46434	0	1.40969	1.99403	2.46611	0.28438	1.00011
10.3002	1.33044	1.72926	0.55037	2.20706	2.38629	0	0.75932	0.70375	0	0.61267	0	0	1.47827	3.2051	2.25033	2.80146	0.46004	0.51978	1.00195	0	0.73227	0.77492	1.51086	0.78389	1.37131	4.83908	0	1.92502	0	1.02723	1.01971	2.29279	0	0	3.47392	0	3.99954	0	2.61754	2.50812	2.26296	5.81445	1.41152	0	2.06956	3.48664	3.6597	2.40829	4.33115
10.3151	3.58236	2.96138	2.91735	4.41846	3.72188	0.12508	2.23448	2.49233	0	2.36709	2.35324	0.689	0.3158	4.6894	3.15616	3.1444	1.65251	2.4165	0.68127	0	1.89827	0.9788	1.84649	2.28426	1.85054	5.74422	0	4.3268	0	1.23808	3.67437	1.9175	2.96212	0.63042	4.24117	0.39163	4.91354	0	2.23289	4.49219	4.07208	6.48661	2.90682	1.50754	1.83929	3.44449	5.15101	3.85722	3.88855
10.33	2.73079	2.85699	4.11185	4.43363	2.64793	0.86639	2.03826	3.12956	0	2.34561	3.2504	1.58804	0	4.35424	3.30431	2.85768	1.92294	2.12651	0.62834	0	2.04394	1.23269	2.09238	4.01964	2.137	4.67146	0	3.36045	0	1.09741	4.05677	0.8294	4.25531	1.23059	4.82309	1.6934	4.00989	0.91764	0.36222	5.03713	3.46214	5.73629	2.63241	2.67321	0.07862	2.19559	5.1022	4.21705	2.80153
10.3448	2.13297	1.96112	5.18453	5.37801	2.54903	1.09762	2.13771	3.99441	0	5.03285	5.00998	1.69895	0	3.84144	3.09418	3.25437	3.25244	4.12687	1.51829	0.97549	2.56966	2.07016	2.86291	4.56212	1.6921	4.07134	0	2.83919	0	2.65362	4.1997	1.13343	5.99345	2.97241	5.44968	2.99607	2.96088	1.77738	1.77812	5.5059	4.68313	5.40153	4.19273	3.46583	1.92115	2.11206	3.32746	4.13211	2.91625
10.3597	3.21224	1.70446	5.5842	4.48368	3.85363	0.80774	1.8726	4.20793	0	5.98416	5.14746	2.36989	0	4.14331	3.6189	5.59519	4.41331	3.22952	3.18582	1.58867	2.35719	2.08624	3.9657	5.59141	0.87881	3.04125	0.04831	1.98438	1.01786	3.8732	3.75325	1.82336	6.39201	4.13317	6.3816	4.35446	3.1618	3.09076	1.94815	5.07244	5.91411	3.9987	3.95167	4.45939	3.13024	3.03567	3.31324	5.38073	2.25435
10.3746	5.04766	2.07139	5.00178	3.78098	3.95396	0.46487	2.15319	4.85106	1.06732	7.71088	5.93509	3.80222	1.12006	3.94302	3.79308	7.84781	5.09767	2.05271	4.83936	2.12339	3.02722	3.26379	3.86501	6.37643	1.89713	2.68999	1.37069	1.25944	2.79033	4.29555	3.99491	2.37381	6.58262	6.31676	6.22025	6.01523	3.49932	3.64513	3.11537	4.38833	7.07431	2.94573	3.22469	5.70553	4.07467	3.13353	3.25536	5.73014	3.60179
10.3894	5.73217	1.75542	3.30096	2.51211	3.06957	0.02053	2.30744	5.01763	3.0505	5.97551	5.25934	3.61032	0.78773	3.52766	4.80199	7.17028	5.22219	0.83231	6.02541	1.04829	2.87587	3.55702	1.87608	6.00051	1.94651	1.45243	1.48221	1.76321	3.81337	3.75589	3.5629	2.89872	6.60575	5.20803	4.34328	5.91268	3.70472	2.6872	2.29912	3.09118	5.7679	0	0.74175	5.87547	3.98051	2.02311	3.5373	5.08498	2.48323
10.4043	4.20144	2.57261	4.07832	2.28932	1.67967	0.11706	2.52723	5.58432	4.51202	6.07272	5.33792	4.24759	2.42198	4.17839	6.56473	7.04038	6.37973	3.79872	9.05994	2.974	3.96777	5.7045	2.89558	6.07934	3.94508	2.89078	4.28148	3.02437	5.72359	3.97897	4.34784	2.78731	7.06113	5.10454	3.49567	7.09287	5.11931	2.46826	2.79162	3.54556	6.85705	0.44996	1.10969	7.46576	4.41022	3.5557	4.11426	5.58686	3.18573
10.4192	4.35451	3.31207	5.56515	1.91501	0.67725	0.05156	2.81399	5.72489	4.84062	5.8306	5.61289	4.81629	3.02726	4.89142	5.5311	6.85213	6.17433	6.50824	10.4903	3.43519	5.83374	6.25208	3.79033	6.38016	4.45125	4.63652	5.06721	3.50022	7.05228	3.75028	5.37333	3.05423	8.76374	4.27255	3.95774	6.54781	5.24106	2.35304	3.61566	4.23317	7.19723	1.06523	1.80392	6.97728	6.08731	3.70727	4.36712	6.12614	4.71845
10.434	5.22341	4.12864	7.67674	2.81015	0.54163	1.33521	2.91178	5.17676	4.99529	5.21853	6.25012	5.42766	4.06184	3.78615	4.05637	7.77802	7.20165	7.58594	11.2479	5.26969	7.07977	6.51974	5.2698	6.33468	4.82855	6.0486	6.03304	3.04668	7.52377	3.9453	7.43634	1.54458	8.45281	5.624	3.52605	7.71549	4.32466	1.70181	3.99859	5.03577	8.44781	2.61502	2.41676	7.97528	6.73742	5.53063	4.4272	6.68074	5.93646
10.4489	7.62412	5.20075	10.1199	4.38812	0.93641	2.76382	3.56463	5.66241	5.86856	5.45488	8.17692	6.30809	5.85187	5.05083	2.9618	9.09696	6.32732	7.8131	11.9898	4.65462	7.95409	6.8984	7.39377	7.25225	4.76908	7.56573	6.04346	4.48956	8.17045	5.83324	9.0628	2.79897	9.49595	7.29854	3.61602	8.55681	4.44095	2.04492	5.5402	6.17881	8.82324	4.63283	3.00092	8.07429	7.37886	7.02094	5.9819	8.0811	7.87398
10.4638	5.44559	4.22198	9.27763	4.24415	0	1.57921	1.76384	4.55195	2.84167	2.58637	7.98368	3.30578	4.91141	2.37921	0.51322	7.60807	4.43694	6.28709	9.61806	2.90648	4.78105	4.79362	4.42674	5.02345	2.11429	5.4427	4.68701	2.03548	5.28346	5.86148	7.34328	2.11575	7.01727	6.64038	0.72525	7.1239	2.8523	1.09997	2.77188	3.26685	6.07528	4.15163	0.2194	6.09089	4.89342	6.63838	3.40266	6.14931	5.32595
10.4787	3.73153	3.6859	7.72458	5.23539	0	1.09764	0.57271	4.26235	2.54315	2.35036	6.33913	0.80547	3.02163	1.51291	0.37507	6.4271	3.76104	4.80839	7.74844	1.56463	2.51946	3.49784	3.76549	4.55029	1.59571	4.31732	5.1374	2.12171	3.80863	5.73197	5.21231	3.37962	5.57177	5.07668	0.23118	5.72692	3.12965	1.92576	1.53014	1.96542	4.42241	3.72581	0	5.04453	2.96387	5.97859	1.03374	2.85708	4.74059
10.4935	4.43629	4.34167	6.51168	6.54832	1.47542	1.84579	0.29696	4.97908	2.2023	2.02569	5.30526	1.10937	3.10352	1.2699	1.82823	6.51496	4.76034	5.18451	7.37129	3.30998	1.87785	3.57961	3.50205	5.33286	3.6487	3.82904	6.23287	2.30436	4.39834	5.47328	4.20302	4.30581	6.64556	4.34806	1.66891	6.49309	3.90396	3.9844	1.00541	1.67512	3.45344	3.96419	0	5.67652	2.71167	5.01317	0.86809	1.5506	4.29729
10.5084	4.28351	2.7844	4.20549	4.71729	0	0.51515	0	4.56043	2.4593	0.74667	2.56152	1.40612	0.64984	0.13119	2.34083	5.31912	3.08521	3.19707	4.74105	1.26656	0.2981	0.88623	1.37902	3.98452	3.5333	3.10921	4.4388	0.58288	3.61481	4.20866	2.05261	3.24792	5.89902	1.96313	0.53563	2.78622	2.17745	3.67645	0.62395	0	1.303	1.76337	0	5.06555	0.31244	2.86478	0	0	2.75163
10.5233	5.83447	3.65359	3.6318	5.32837	1.5129	2.00005	1.82333	6.03802	3.44938	0.31775	2.44261	4.40337	2.35916	2.09195	3.52791	4.81998	3.20778	5.42038	3.91711	3.41991	2.71424	1.65684	2.12408	3.25872	5.04638	4.09068	4.87632	1.82801	4.99168	5.6104	2.83051	5.02996	7.87875	3.39805	1.40982	2.83212	4.35835	5.9068	2.1894	1.29368	3.84961	2.73136	0	5.5442	1.85341	4.20762	0	1.30258	4.16579
10.5381	5.80817	4.44788	2.60739	3.49648	3.11736	2.59985	4.52371	5.50641	3.18815	0	0.83301	5.43035	1.76399	2.33141	3.58534	3.98257	3.28863	5.94093	2.14756	3.07736	3.09052	0.81999	1.58716	1.95774	4.99554	4.88176	3.73928	0.99176	5.24617	5.3881	2.65452	4.7623	7.95798	3.32277	0.56985	1.73329	3.66051	5.46049	3.01979	0.40692	3.84381	3.7933	0	6.05242	3.12004	5.47244	0	0.97229	4.14689
10.553	5.28667	4.69739	2.5694	2.73664	4.50869	3.66495	4.4509	4.89148	2.78714	0	0.51201	4.83285	3.24965	1.56098	1.71851	2.61074	3.82282	4.97265	1.01523	3.39217	2.76694	0.8765	0.5486	0.81059	5.35389	5.42158	3.64634	0.6526	3.86036	4.70984	2.1143	4.70248	6.44158	3.03056	0	0.59441	2.74504	4.75311	3.48268	0.99135	3.97947	4.53348	0	5.40933	2.30086	5.73427	0	1.19651	2.3831
10.5679	2.63864	3.9884	0.61805	0.72722	2.81557	2.84189	4.45776	2.52141	1.32269	0	0	2.30019	1.63649	0.86931	0.31566	1.37094	3.41378	3.21607	0	0.84816	1.82123	0.50736	0.01648	0	3.50105	4.43146	2.21639	0	2.29117	2.75372	0.51734	3.70275	2.90149	0.3984	0	0	0.69441	2.89268	2.34506	0.04026	1.4663	4.07525	0	2.60664	0	3.93316	0	0	0.74133
10.5828	0.35266	2.36374	0	0	0.18274	0.73865	1.79851	0.08842	0	0	0	1.52851	0	0	0	0	1.24454	0.49716	0	0	0.47519	0	0	0	2.08031	2.83096	0.22068	0	0	0.33355	0	1.05727	0	0	0	0	0	0.03602	1.20519	0	0	2.67113	0	0	0	1.27134	0	0	0
10.5976	0	0.79691	0	0	0	0	0.55966	0	0	0	0	0	0	0	0	0	0	0	0	0	0.40127	0	0	0.46125	0	2.48592	0	0	0	0	0	0	0	0	0	0	0	0	0	0	0	0.27677	0	0	0	0	0	0	0
10.6125	0	0	0	0	0	0	0	0	0	0	0	0	0	0	0	0	0	0	0	0	0	0	0	0.02098	0	0.36302	0	0	0	0	0	0	0	0	0	0	0	0	0	0	0	0	0	0	0	0	0	0	0
10.6274	0	0	0	0	0	0	0	0	0	0	0	0	0	0	0	0	0	0	0	0	0	0	0	0	0	0	0	0	0	0	0	0	0	0	0	0	0	0	0	0	0	0	0	0	0	0	0	0	0
10.6422	0	0	0	0	0	0	0	0	0	0	0	0	0	0	0	0	0	0	0	0	0	0	0	0	0	0	0	0	0	0	0	0	0	0	0	0	0	0	0	0	0	0	0	0	0	0	0	0	0
10.6571	0	0	0	0	0	0	0	0	0	1.06332	0	0	0	0.7939	0	0	0	0	0	0	0.2245	0	0	0	0	0	0	0	0.65254	0	0	0	0.14527	1.26836	0	0	0	2.52983	0	0	0.45677	0	0	0	0	0	0	0	0
10.672	0.60331	0	0	0	0.68191	0	1.22324	1.10469	0	2.52793	0.19515	1.09065	0	2.33451	0	0	0	1.23612	0	0.32132	1.01566	0.09449	0	2.00179	0	0	0	0.05192	3.74344	1.79304	1.41306	0	2.71277	3.19492	0	1.01363	1.55416	4.16446	1.29134	0	1.83536	0	2.16307	0	0	0	0	0	0.36611
10.6868	0.55506	0	0	0	0.3295	0	0.69813	0	0	0.87363	0	0.53424	0	1.09105	0	0	0	1.49118	0	0.43413	0.27023	0	0	2.26673	0	0	0	0	3.47076	1.39523	1.41497	0	1.66016	3.56645	0	0	0.0274	2.59273	2.12067	0	0.37764	0	3.16027	0	0	0	0	0	0.44494
10.7017	0.63487	0	0	0	0	0	0	0	0	0	0	0	0	0	0	0	0	0	0	0	0	0	0	0.01318	0	0	0	0	2.92522	1.41634	0.83615	0	0.85929	1.46435	0	0	0	0	1.07401	0	0	0	2.44407	0	0	0	0	0	0
10.7166	0	0	0	0	0	0	0	0	0	0	0	0	0.57764	0	0	0	0	0	0	0	0	0	0	0	0	0	0	0	3.524	1.34725	0.21832	0	0.75603	1.65978	0	0	0	0	1.34035	0	0	0	2.17512	0	0	0	0	0	0
10.7315	0	0	0	0	0	0	0	0	0.51402	0	0	0	0.35246	0	0	0	0	0	0	0	0	0	0	0	0	0	0	0	2.5601	0.82741	0	0	1.04586	2.31408	0	0	0	0	0.6847	0	0	0	2.08251	0	0	0	0	0	0
10.7463	0	0	0	0	0	0	0	0	1.59099	0	0	0	1.32941	0	0	0	0	0	0	0	0	0	0	0	0	0	0	0	2.23408	0	0.09813	0	0.7168	2.75474	0	0	0	0	0.58893	0	0	0	3.87538	0	0	0	0	0	0
10.7612	0	0	0	0	0	0	0	0	0.91411	0	0	0	0	0	0	0	0	0	0	0	0	0	0	0	0	0	0	0	0.05978	0	0	0	0	1.23118	0	0	0	0	0	0	0	0	2.00243	0.40891	0	0	0	0	0
10.7761	0	0	0	0	0	0	0	0	0	0	0	0	0	0	0	0	0	0	0	0	0	0	0	0	0	0	0	0	0	0	0	0	0	0	0	0	0	0	0	0	0	0	0	0	0	0	0	0	0
10.791	0	0	0	0	0	0	0	0	0	0	0	0	0	0	0	0	0	0	0	0	0	0	0	0	0	0	0	0	0	0	0	0	0	0	0	0	0	0	0	0	0	0	0	0	0	0	0	0	0
10.8058	0	0	0	0	0	0	0	0	0	0	0	0	0	0	0	0	0	0	0	0	0	0	0	0	0	0	0	0	0	0	0	0	0	0	0	0	0	0	0	0	0	0	0	0	0	0	0	0	0
10.8207	0	0	0	0	0	0	0	0	0	0	0	0	0	0	0	0	0	0	0	0	0	0	0	0	0	0	0	0	0	0	0	0	0	0	0	0	0	0	0	0	0	0	0	0	0	0	0	0	0
10.8356	0	0	0	0	0	0	0	0	0	0	0	0	0	0	0	0	0	0	0	0	0	0	0	0	0	0	0	0	0	0	0	0	0	0	0	0	0	0	0	0	0	0	0	0	0	0	0	0	0
10.8504	0	0	0	0	0	0	0	0	0	0	0	0	0	0	0	0	0	0	0	0	0	0	0	0	0	0	0	0	0	0	0	0	0	0	0	0	0	0	0	0	0	0	0	0	0	0	0	0	0
10.8653	0	0	0	0	0	0	0	0	0	0	0	0	0	0	0	0	0	0	0	0	0	0	0	0	0	0	0	0	0	0	0	0	0	0	0	0	0	0	0	0	0	0	0	0	0	0	0	0	0
10.8802	0	0	0	0	0	0	0	0	0	0	0	0	0	0	0	0	0	0	0	0	0	0	0	0	0	0	0	0	0	0	0	0	0	0	0	0	0	0	0	0	0	0	0	0	0	0	0	0	0
10.895	0	0	0	0	0	0	0	0	0	0	0	0	0	0	0	0	0	0	0	0	0	0	0	0	0	0	0	0	0	0	0	0	0	0	0	0	0	0	0	0	0	0	0	0	0	0	2.08162	0	0
10.9099	0	0	0	0	0	0	0	0	0	0	0	0	0	0	0	0	0	0	0	0	0	0	0	0	0	0	0	0	0	0	0	0	0	0	0	0	0	0	0	0	0	0	0	0	0	0	1.11883	0	0
10.9248	0	0	0	0	0	0	0	0	0	0	0	0	0	0	0	0	0	0	0	0	0	0	0	0	0	0	0	0	0	0	0	0	0	0	0	0	0	0	0	0	0	0	0	0	0	0	0	0	0
10.9397	0	0	0	0	0	0	0	0	0	0	0	0	0	0	0	0	0	0	0	0	0	0	0	0	0	0	0	0	0	0	0	0	0	0	0	0	0	0	0	0	0	0	0	0	0	0	0	0	0
10.9545	0	0	0	0	0	0	0	0	0	0	0	0	0	0	0	0	0	0	0	0	0	0	0	0	0	0	0	0	0	0	0	0	0	0	0	0	0	0	0	0	0	0	0	0	0	0	0	0	0
10.9694	0	0	0	0	0	0	0	0	0	0	0	0	0	0	0	0	0	0	0	0	0	0	0	0	0	0	0	0	0	0	0	0	0	0	0	0	0	0	0	0	0	0	0	0	0	0	0	0	0
10.9843	0	0	0	0	0	0	0	0	0	0	0	0	0	0	0	0	0	0	0	0	0	0	0	0	0	0	0	0	0	0	0	0	0	0	0	0	0	0	0	0	0	0	0	0	0	0	0	0	0
10.9991	0	0	0.50049	0	0	0	0	0	0	0	0	0	0	0	0	0	0	0	0	0	0	0	0	0	0	0	0	0	0	0	0	0	0	0	0	0	0	0	0	0	0	0	0	0	0	0	0	0	0
11.014	1.8773	0.08446	3.84549	0.17275	0	0	0.92156	0	0	0	0	0	0	0	0	0	0	0	0	0	0	0	0	0	0	0	0	0	0	0	0	0	0	0	0	0	0	0	0	0	0	0	0	0	0	0	0	0	0
11.0289	3.97059	1.73186	5.79182	1.7736	1.275	0.53849	3.21602	0.49139	0	0.32596	0	0	0	0	0	0	0	0	1.03371	0	0	0	0	0	0	0	0	0	0	0	0	0	0	0	0	0	0	0	0	0	0	0.22074	0	0	0	0	0	0	0
11.0437	7.19066	3.97699	6.11364	4.75225	4.75744	2.76464	5.36594	2.96841	0.93336	2.28504	0.73387	0.08054	0	0.97526	0.30416	0.15635	1.27987	0	1.75441	1.18362	0	1.93676	0	1.33422	0	0	0	0	0	0	0	0	0	0	1.70963	0	1.29233	1.99753	0	0	0	1.29209	0	0	0	0	1.46992	1.0271	1.04105
11.0586	9.07222	6.96089	7.15382	7.3944	6.65661	3.84131	7.36393	5.40132	3.47453	5.43754	3.33586	4.82605	2.82904	1.9929	3.28091	1.55816	4.47728	0	1.99539	3.37589	0	3.89949	0.45525	2.08822	1.05946	0	0	0	0	0	0	0	0	0.57109	2.61546	1.16825	2.82544	3.06012	0.93664	1.47824	0.44181	1.72794	0.12605	0	0	2.31893	2.17056	2.3492	3.00038
11.0735	10.6054	9.57007	8.63598	8.76074	10.7866	5.33258	9.07068	10.0493	7.42993	9.13534	7.5728	8.18085	6.3842	5.85733	5.96523	4.30569	8.13122	2.63765	2.73503	5.30222	0.1307	4.42589	3.74304	2.08689	2.85286	1.19998	0	3.1548	1.10995	0.28706	0	0	1.4061	2.56319	3.72647	3.10749	3.2136	2.96501	1.23468	3.19318	0.65441	2.68789	1.69359	0	0	3.12225	3.21736	3.82257	3.63595
11.0884	12.0074	11.1223	10.8439	8.80226	13.5462	6.51087	12.4747	11.2495	8.26818	10.6469	8.98156	9.85739	7.75292	7.47599	7.1639	5.14244	9.53891	4.89204	4.3545	6.22924	0.74017	4.3968	4.53084	2.44501	4.90403	1.49482	0.39099	4.6925	2.21135	1.01606	0.83838	0.75506	2.1557	2.50507	2.5362	3.88142	3.26251	1.2487	1.14039	1.62329	0.63505	2.49848	2.16159	0	0	3.11946	2.04981	2.21488	3.02309
11.1032	14.2947	13.2285	15.0376	11.8055	16.6589	10.928	15.9954	13.8253	11.8877	14.0683	12.2483	12.5531	10.5893	12.0011	10.1597	7.69949	11.0133	9.23171	7.66547	8.10855	4.01484	5.90047	5.87934	5.51335	8.49783	3.95598	4.49262	6.51546	4.27617	3.52694	4.27554	2.37964	4.29032	3.90906	3.0181	5.04896	5.27026	3.22836	3.47523	1.98006	1.62896	2.75327	3.17221	2.98509	0.57692	4.71252	3.31145	3.20506	2.83837
11.1181	16.064	15.0591	16.7061	14.1349	17.8259	13.813	19.0545	14.6777	14.4573	15.1618	13.4614	12.6282	11.039	14.5517	11.4071	8.37636	10.872	11.3079	9.75127	7.76319	6.82018	7.64031	7.9214	8.32767	10.4838	5.83659	6.48952	7.77441	4.96766	4.7431	6.1612	3.3734	4.0434	5.32697	2.47368	5.35082	5.71332	2.15591	3.66117	1.58699	1.64059	3.52008	4.09651	4.66564	2.26068	4.80547	4.00876	2.27101	2.70454
11.133	18.5732	16.9682	18.56	17.6763	17.8321	15.0523	19.4955	15.722	16.8105	17.3043	15.1615	14.3202	12.172	15.2145	12.9499	9.31905	10.1315	14.0343	11.095	8.11453	9.59967	9.13823	7.70168	8.73881	10.8326	6.85827	7.65654	6.61536	3.87596	4.7258	7.02658	3.72638	3.55869	6.24752	2.38797	3.73859	4.3867	1.50269	3.87207	3.03729	1.31715	2.54419	2.49321	4.79881	4.15624	3.31622	3.18231	1.66083	0.68493
11.1479	20.9902	20.8071	19.7253	22.1237	19.3316	16.5641	22.1878	19.0494	19.9867	18.8596	16.8807	15.4582	14.3132	16.599	14.048	11.9317	10.4823	15.5908	13.4096	8.40751	12.0901	11.8338	8.79551	10.8478	11.0323	7.68856	8.0819	8.03312	4.53621	5.86923	7.20188	4.70367	4.42421	6.48456	3.94466	3.1364	3.58706	0.20893	4.11373	4.34106	2.17829	2.99092	1.16973	4.37446	5.1905	3.91037	1.88115	0.45113	0.42262
11.1627	27.0064	28.036	27.1238	29.0021	25.2846	22.5115	26.8615	25.3127	25.3228	23.4181	22.0499	20.9991	20.3001	21.7254	18.369	17.9478	15.3699	20.5356	19.1599	11.4082	16.669	16.5958	14.15	15.7856	15.2782	12.0364	11.0839	11.4016	7.72124	11.3004	10.2362	8.65675	8.8956	9.60355	7.80516	5.50544	6.35655	4.71479	7.91901	9.3716	5.70823	5.70792	3.18754	7.87431	8.64231	7.69557	3.16886	3.22206	2.36085
11.1776	34.0215	36.1648	33.8078	34.236	32.2501	29.9139	32.6526	31.48	31.8873	29.0633	27.864	26.9049	26.1641	26.8685	23.196	23.2905	21.2511	23.092	24.6282	15.1204	21.4278	21.1052	19.4484	21.3964	18.8239	16.7817	14.7996	13.8591	12.7512	15.712	13.8427	12.4922	12.838	12.7529	12.1323	9.12344	10.1064	9.65982	11.4388	13.6933	9.05368	9.34301	4.75303	12.8989	10.506	10.7696	4.88362	5.52684	6.66494
11.1925	40.7037	43.6657	40.9961	38.6041	39.0512	36.1694	37.0986	35.5528	37.4462	33.1647	32.3434	30.9076	30.1523	31.879	28.7357	28.196	26.9311	27.6251	29.6602	19.9687	24.8989	25.3941	23.5507	24.5302	20.6409	20.3909	18.4448	17.537	15.9584	18.6995	16.9095	16.2716	15.5836	14.6111	13.8531	11.6858	13.4385	14.1266	12.6517	15.775	12.2167	11.3054	6.65304	14.7774	12.3088	12.6858	5.49166	7.28185	7.22861
11.2073	46.9001	48.8957	47.2013	42.2019	43.4564	40.5186	40.5684	39.7096	41.8768	36.1975	36.6619	34.4744	33.3027	35.0345	33.4489	30.3813	31.3373	30.9532	31.9804	24.2593	26.4791	28.1665	25.5297	24.9447	20.7699	23.4079	20.4121	18.8702	18.3418	18.3393	17.7389	17.0892	17.0281	15.5629	16.2882	13.8376	14.4959	16.7349	13.2239	15.3905	13.4875	10.933	8.2449	14.5799	12.6882	11.7716	5.42102	8.06329	6.94961
11.2222	54.5486	57.4301	56.7833	49.3537	50.8956	47.7998	48.1682	46.8569	49.8062	41.6543	42.2132	40.4222	39.4783	41.2417	39.575	36.7799	36.7642	38.4725	37.2646	32.5934	32.2333	33.4052	30.5128	28.7087	24.8305	29.3376	25.6812	24.4636	22.8152	22.0533	21.8366	20.3877	21.6158	18.9525	19.7431	18.29	20.1768	19.8149	16.7652	17.8101	17.403	12.8564	11.6734	15.5325	14.9628	13.595	9.40922	11.3334	9.98657
11.2371	64.8884	65.8804	66.0251	58.6054	58.7663	56.0092	56.3077	54.6872	57.9504	49.8401	49.1784	48.5176	47.3706	48.7223	47.4621	43.5005	43.0642	46.8015	42.8187	40.2676	37.8019	38.8801	35.5125	34.1672	30.9166	35.1942	31.1441	29.139	28.8524	26.4328	25.982	24.8786	26.6158	22.2504	26.054	24.1534	24.4607	23.8268	20.9322	21.4482	21.6601	16.5979	15.9016	17.4163	18.4687	16.2829	14.7972	14.7	12.7126
11.252	76.853	78.0367	76.2857	70.4321	68.0336	66.6898	66.6049	65.7632	68.9857	59.7039	58.2896	58.965	57.4439	58.2731	56.9881	52.2636	52.5556	55.0822	50.4694	49.2605	47.7882	46.9598	43.6284	42.3244	38.7413	41.9422	38.9822	35.8852	36.5568	32.7555	33.5484	31.5316	32.5689	28.0835	32.1952	30.9094	29.331	30.6189	25.4283	26.4176	27.3733	21.4546	21.1636	21.202	23.8095	20.9002	20.0998	18.4312	16.8832
11.2668	88.612	87.7934	85.3515	82.18	78.1082	76.7945	75.9091	75.6149	78.6316	69.4488	66.9881	68.5657	66.3722	66.4209	66.0229	60.6075	61.1227	61.8359	56.5849	55.58	54.0774	53.0363	50.8017	49.7977	45.2339	46.986	44.9581	41.9289	41.8362	37.9793	37.9227	36.482	35.9944	31.689	36.7965	34.9964	32.2341	34.8099	28.5068	30.1439	29.923	26.242	24.3572	23.6654	26.2689	23.2645	23.1652	20.1833	18.9779
11.2817	103.645	101.608	97.663	95.1866	90.6377	89.5336	87.6516	90.1484	91.9964	82.1145	78.9123	81.0046	77.7297	76.2043	75.7776	71.8168	70.7997	70.0272	65.4291	64.9772	63.6048	61.5161	60.2175	58.6859	53.9932	54.6878	52.5532	49.6516	48.8976	45.5449	44.5174	43.4943	42.6755	38.2609	42.5849	39.629	37.1015	39.8697	33.8152	35.4418	34.207	31.3608	29.1209	27.3524	29.6053	26.1201	26.2125	22.2076	21.6857
11.2966	119.966	115.829	113.435	109.754	104.578	104.481	100.578	103.486	105.726	96.7295	92.1315	94.0135	90.6031	87.5306	86.1924	84.3916	82.8624	80.6261	76.0245	75.2435	73.9471	71.4421	71.2316	67.9407	63.9702	62.288	60.8976	57.4906	57.1348	53.1121	51.8159	50.6251	50.3369	45.6538	48.2275	42.8401	41.7034	43.6449	39.7587	39.9485	37.5367	36.115	33.9212	31.4661	33.267	29.0616	28.8627	23.7063	23.2465
11.3114	141.074	134.849	132.459	126.638	123.163	121.843	117.993	121.591	122.51	114.044	108.433	109.217	106.599	102.276	100.365	100.009	98.5643	95.0775	89.1014	89.3795	87.4663	85.2291	84.3303	79.9532	76.3606	73.5569	72.0682	68.6573	67.4619	63.6858	62.3184	59.2453	60.3967	55.1504	56.2309	49.3676	49.2783	51.3039	46.9668	46.7384	44.5161	41.3762	40.0709	36.412	37.1378	33.7442	33.7362	28.0607	26.8565
11.3263	166.095	161.303	156.258	149.92	146.546	144.357	141.227	143.011	143.059	136.652	129.808	128.275	126.606	121.815	119.922	118.657	118.255	112.94	106.445	106.122	104.344	102.384	101.542	94.4198	90.4475	88.6167	85.2228	82.4155	80.6292	77.2083	74.2869	70.8804	72.6393	67.0136	66.4446	58.9441	59.2958	61.304	56.4928	55.7103	53.2954	48.8372	48.4033	43.492	44.6738	39.9739	40.2798	34.8985	32.6667
11.3412	194.886	190.065	183.405	177.495	175.611	170.372	168.349	168.25	166.383	160.3	153.586	150.326	149.557	143.739	141.646	139.415	140.3	133.482	125.998	126.332	122.361	120.398	120.227	111.688	107.597	105.636	102.132	98.202	94.5521	93.3139	88.8741	86.0017	85.6795	80.5846	78.127	70.299	71.0228	73.6423	68.4408	65.4009	64.0175	57.3918	55.994	50.8006	53.1595	46.3186	48.14	43.4645	39.292
11.356	228.166	225.639	217.684	209.856	207.928	202.09	199.086	197.778	192.856	187.812	181.301	178.043	175.091	169.789	166.937	163.467	163.502	156.637	149.324	148.772	145.558	142.809	141.006	130.666	127.057	124.04	119.713	116.313	111.914	109.831	103.969	101.226	102.281	93.7677	92.5972	83.8306	85.3961	85.9141	80.7552	76.3957	76.1107	66.6845	66.2889	59.862	61.3719	55.0159	57.2841	51.7964	46.9307
11.3709	269.247	265.095	258.457	249.047	247.493	240.286	236.002	233.577	226.426	220.761	214.122	210.678	206.462	201.039	196.585	193.272	191.076	184.899	179.183	175.392	173.871	169.399	164.62	153.52	151.268	146.536	141.68	137.892	131.419	129.052	122.715	121.017	120.873	110.722	109.025	99.2678	102.158	100.926	95.2392	89.275	90.0459	79.9328	78.6478	70.5493	71.6175	66.0218	67.2015	61.8394	57.3699
11.3858	317.758	312.581	305.81	293.409	290.549	283.452	277.341	274.989	264.721	260.026	252.272	248.364	242.373	237.67	231.826	227.22	223.008	218.799	212.083	207.035	205.966	198.996	193.951	181.347	178.643	172.683	167.422	163.648	155.964	150.361	143.906	141.807	140.845	130.508	129.203	118.99	120.957	117.907	111.414	104.66	105.08	94.7317	93.2963	84.0656	83.2249	80.2849	78.3109	72.8548	67.5786
11.4007	378.988	370.806	363.14	349.523	345.59	336.771	329.12	325.894	314.049	308.637	299.358	294.485	287.482	283.258	275.843	268.992	262.294	259.365	253.385	245.735	243.777	234.863	228.887	215.275	212.542	204.737	198.023	193.897	185.599	177.489	171.148	167.207	164.181	155.753	152.899	142.912	144.21	140.164	130.733	124.096	121.082	113.031	110.625	101.073	98.9002	95.2329	90.6338	86.985	81.2592
11.4155	449.338	440.051	429.979	414.535	408.167	399.188	388.554	383.938	372.817	365.43	353.461	348.323	340.41	334.368	326.249	317.287	311.27	304.835	298.163	289.014	286.545	275.146	270.186	255.292	250.781	239.67	234.063	227.51	219.169	209.052	201.328	196.54	190.35	184.342	179.071	169.718	168.737	165.777	152.878	146.07	141.195	132.701	128.427	119.339	115.459	111.571	105.812	101.374	96.0195
11.4304	533.881	521.915	508.967	492.357	482.326	473.093	461.927	454.132	442.891	431.981	418.934	412.511	402.603	396.511	386.295	373.364	367.396	360.47	351.631	341.396	337.035	323.523	318.384	302.103	297.087	283.249	277.074	267.743	259.091	247.393	238.369	231.83	222.4	217.213	211.588	201.035	197.58	196.869	179.79	172.605	166.988	156.37	149.486	141.015	134.434	131.128	124.361	119.076	112.386
11.4453	635.09	622.552	605.4	587.457	574.14	564.984	549.901	539.003	527.502	513.795	497.42	490.088	477.95	470.307	458.515	443.692	435.873	426.706	416.999	403.947	398.636	382.676	376.232	360.03	352.057	336.683	328.834	315.56	306.505	292.188	282.538	275.947	261.511	257.322	248.102	237.721	233.472	231.817	211.788	203.826	198.162	184.449	174.692	166.871	158.568	154.474	146.594	138.85	130.761
11.4601	747.945	733.802	712.598	692.777	677.765	666.519	648.385	633.81	620.886	604.172	585.086	576.612	560.806	551.343	537.941	521.19	511.203	501.35	488.744	473.715	466.091	450.053	440.956	423.118	413.013	396.332	385.566	370.366	358.689	343.206	330.278	323.998	305.624	300.005	289.926	278.597	272.557	268.182	248.326	238.664	231.374	215.558	201.372	193.551	183.906	179.431	169.799	159.208	150.16
11.475	883.986	869.624	843.032	820.386	804.197	789.415	767.462	749.626	735.768	715.253	691.265	681.06	661.411	650.071	634.259	615.575	603.434	591.287	575.525	558.365	548.099	530.082	518.585	498.12	485.731	467.287	452.675	435.934	420.013	403.351	387.674	378.488	359.743	351.009	338.721	326.3	319.139	309.353	291.501	277.687	268.935	251.373	233.257	223.703	214.529	206.4	194.717	182.703	171.435
11.4899	1032.59	1017.42	986.066	961.607	941.912	924.789	897.503	878.7	861.285	836.729	808.904	794.823	771.782	757.885	740.617	719.815	704.34	690.537	671.835	650.726	637.913	619.851	605.727	578.334	565.198	545.254	526.392	507.196	488.098	469.792	450.767	437.972	419.788	407.966	394.134	378.272	369.243	355.18	337.676	321.377	308.828	288.671	269.234	256.707	246.206	236.384	222.504	207.955	194.328
11.5047	1206.19	1190.48	1154.35	1127.36	1104.81	1083.71	1052.02	1030.71	1010.74	979.198	949.847	931.461	905.979	887.188	867.85	843.746	824.323	807.436	785.83	761.842	744.49	724.566	708.596	675.536	660.582	638.802	614.781	593.068	569.932	548.192	526.662	509.283	491.008	474.423	459.442	441.252	427.529	411.004	392.191	372.412	355.867	332.701	312.697	296.975	284.246	270.697	256.31	238.08	220.497
11.5196	1402.98	1385.44	1346.08	1316.41	1290.52	1264.7	1228.08	1204.93	1181.25	1144.2	1111.92	1089.1	1061.14	1036.76	1016.31	989.586	964.349	943.798	920.054	890.773	869.361	847.083	829.223	790.053	771.137	747.859	719.039	694.207	666.759	641.001	618.28	595.336	575.238	555.241	537.023	517.559	496.508	477.449	456.98	434.214	413.042	386.419	365.111	346.287	330.443	312.96	296.515	274.987	254.551
11.5345	1601.39	1582.55	1540.42	1507.01	1480	1448.89	1408.66	1384.67	1357.47	1315.42	1280.39	1252.49	1221.87	1192.47	1169.42	1139.73	1110.42	1084.09	1060.24	1025.63	1001.23	974.469	953.889	909.593	888.302	861.994	828.391	801.265	770.241	738.532	714.25	685.474	662.34	638.052	616.776	596.158	569.054	547.502	523.447	497.903	472.712	442.969	419.593	396.85	376.468	356.156	338.901	312.959	290.97
11.5494	1829.39	1811.27	1766.86	1729.03	1700.28	1664.94	1620.35	1596.33	1564.96	1517.47	1478.6	1445.8	1411.8	1379.46	1353.57	1320.66	1286.49	1254.89	1229.01	1186.97	1159.83	1128.82	1105.09	1056.29	1030.17	1000.82	962.59	930.332	893.509	858.551	832.304	796.397	769.458	739.887	716.761	693.161	660.43	634.816	607.013	575.276	547.569	516.454	487.649	460.927	433.792	409.754	390.887	361.702	335.559
11.5642	2040.66	2022.71	1979.06	1939.44	1907.74	1871.55	1822.39	1798.95	1764.06	1714.81	1671.22	1634.74	1599.04	1563.91	1532.98	1496.48	1459.41	1425.57	1396.98	1349.19	1316.64	1283.61	1256.76	1203.77	1173.69	1139.07	1098.33	1060.74	1020.44	980.771	949.21	911.418	879.13	843.851	819.235	790.353	755.736	726.426	692.956	656.983	625.531	590.775	556.337	526.065	492.069	465.724	443.749	410.489	381.452
11.5791	2264.19	2247.67	2204.26	2165.87	2133.87	2096.74	2044.75	2021.34	1983.77	1933.27	1884.51	1847.46	1810.99	1772.23	1735.31	1698.29	1656.92	1619.55	1587.05	1536.47	1498.48	1464.31	1433.11	1377.21	1341.79	1301.88	1260.14	1216.88	1170.88	1127.97	1090.68	1048.9	1013.8	970.996	943.969	909.858	870.791	837.663	799.568	756.912	722.646	680.845	642.439	606.641	568.211	537.068	511.116	472.45	439.694
11.594	2464.06	2449.75	2410.79	2374.11	2340.86	2306.66	2253.86	2231.48	2194.26	2143.32	2090.69	2055.58	2018.03	1976.3	1936.71	1897.36	1853.3	1813.47	1779.02	1727.17	1684.74	1648.39	1612.95	1557.75	1516.84	1472.86	1427.84	1381.07	1330.2	1283.83	1241.33	1196.24	1156.2	1109.63	1077.77	1038.87	996.812	960.444	915.692	868.064	829.724	781.686	736.245	696.803	654.048	618.858	586.281	543.753	506.809
11.6089	2630.65	2618.86	2584.2	2553.8	2523.06	2491.83	2442.99	2423.55	2387.6	2337.05	2283.69	2251.85	2214.5	2170.52	2130.73	2090.88	2045.6	2002.97	1966.95	1915.06	1870.3	1832.84	1794.22	1739.75	1696.3	1648.62	1600.99	1551.81	1497.2	1446.85	1401.37	1351.91	1307.61	1258.82	1221.25	1179.21	1133.49	1092.39	1043.74	989.983	947.289	893.375	842.564	798.716	750.008	712.783	672.204	624.912	582.884
11.6237	2762.38	2756.41	2728.83	2706.32	2682.23	2657.1	2613.61	2600.36	2568.26	2522.26	2471.32	2444.3	2407.68	2362.92	2328.35	2286.92	2241.49	2199.24	2164.82	2110.31	2067.12	2027.97	1991.58	1937.11	1892.86	1842.44	1793.62	1742.57	1684.35	1631.57	1583.63	1531.52	1482.21	1432.97	1390.56	1343.34	1296.05	1250.83	1195.04	1138.55	1090.13	1031.31	973.472	926.578	870.227	829.751	780.624	728.734	678.757
11.6386	2831.05	2832.48	2811	2800.3	2784.83	2766.04	2730.66	2725.14	2699.01	2659.13	2614.13	2593.15	2559.95	2516.32	2487.82	2447.49	2404.97	2363	2330.81	2276.35	2236.59	2199.08	2164.28	2111.34	2069.21	2019.56	1971.22	1918.67	1861.56	1805.3	1756.89	1701.69	1652.71	1601.8	1554.62	1504.28	1454.31	1404.15	1345.67	1286.55	1235.17	1169.59	1109.84	1059.1	995.152	948.843	894.51	835.902	780.427
11.6535	2835.45	2846.55	2833.36	2836.43	2832.53	2822.43	2796.31	2800.98	2782.85	2753.89	2716.12	2703.26	2674.23	2638.35	2617.4	2581.34	2543.39	2505.32	2477.08	2424.44	2392.32	2357.04	2326.87	2280.55	2239.69	2192.26	2148.37	2095.96	2043.58	1985.56	1937.48	1883.53	1835.15	1783.22	1732.69	1679.97	1628.8	1576.59	1515.6	1454.53	1400.33	1331.07	1268.8	1213.98	1144.86	1092.21	1031.28	967.658	903.444
11.6683	2779.81	2796.83	2795.16	2810.75	2817.5	2819.72	2804.38	2818.12	2810.52	2793.04	2763.51	2761.87	2738.88	2713.69	2700.12	2672.14	2639.48	2607.55	2586.93	2538.21	2513.89	2486.36	2461.06	2421.38	2385.18	2343.56	2305.06	2256.34	2208.55	2153.48	2107.4	2056.2	2010.24	1960.11	1904.72	1851.59	1802.28	1749.93	1688.37	1623.92	1569.98	1499.93	1436.14	1377.98	1304.67	1243.95	1180.56	1111.37	1041.09
11.6832	2665.9	2689.13	2698.55	2726.14	2742.74	2756.63	2753.83	2777.33	2780.68	2774.94	2757.59	2765.99	2753.77	2738.92	2733.25	2715.45	2691.69	2666.78	2657.19	2615.63	2599.44	2580.88	2564.69	2533.21	2502.68	2468.59	2439.05	2396.77	2354.91	2305.97	2263.2	2216.82	2175.26	2129.21	2075.11	2021.99	1976.92	1925.54	1866.46	1800.76	1747.55	1678.9	1615.72	1556.76	1480.85	1414.21	1348.88	1275.23	1197.82
11.6981	2499.18	2527.3	2546.66	2583.56	2610.72	2635.55	2645.36	2678.22	2694.25	2700.96	2693.77	2713.67	2714.05	2712.08	2715.2	2708.11	2696.21	2681.74	2685.76	2651.85	2644.4	2638.23	2631.69	2610.11	2590.28	2566.41	2548.23	2515.68	2479.93	2441.64	2405.41	2367.41	2331.74	2291.65	2241.78	2192.88	2152.02	2104.58	2049.74	1985.07	1936.73	1870.78	1812.54	1752.93	1678.58	1605.86	1541.69	1462.46	1379.91
11.7129	2303.78	2337.86	2364.67	2409.14	2444.71	2477.1	2498.26	2541.08	2566.28	2582.63	2589.12	2617.43	2630.05	2639.51	2653.29	2656.01	2655.65	2654.61	2669.42	2646.92	2649.91	2654.85	2658.99	2647.32	2640.59	2628.6	2623.35	2601	2575.38	2548.17	2517.5	2491.32	2464.22	2431.04	2389.24	2345.77	2311.44	2270.25	2223.05	2163.02	2121.37	2059.41	2009	1951.78	1881.4	1806.75	1743.71	1661.95	1576.17
11.7278	2086.97	2122.11	2154.17	2203.13	2245.41	2284.95	2313.9	2366.04	2398.04	2423.19	2439.23	2475.67	2500.88	2521.97	2546.47	2558.04	2569.56	2582.11	2606.76	2597.77	2611.61	2628.22	2644.93	2644	2650.67	2649.93	2658.42	2650.44	2636.17	2623.08	2602.08	2588.56	2571.9	2548.56	2515.11	2482.27	2454.72	2423.87	2386.92	2335.41	2304.53	2251.09	2209.18	2158.18	2093.49	2020.8	1960.65	1880.74	1795.56
11.7427	1860.16	1895.8	1931.84	1982.63	2028.88	2073.7	2107.09	2164.7	2203.07	2234.22	2261.73	2302.13	2337.76	2368.62	2402.58	2424.64	2446.44	2471.4	2506.52	2511.16	2535.37	2563.45	2592.07	2603.68	2625.12	2636.83	2657.97	2664.12	2663.94	2665.2	2657.74	2654.15	2652.32	2638.02	2616.06	2594.83	2577.98	2560.4	2534.76	2494.49	2477.72	2435.84	2405.53	2364.46	2306.79	2240.87	2184.85	2111.89	2030.81
11.7576	1641.33	1676.66	1712.83	1762.11	1810.24	1858.71	1894.82	1954.07	1995.15	2032.97	2066.85	2109.6	2152.45	2192.66	2233.35	2264.39	2296.11	2330.11	2374.67	2391.14	2423.58	2464.51	2503.8	2526.13	2558.08	2583.88	2616.34	2638.47	2652.63	2665.36	2675.28	2680.42	2695.83	2692.04	2682.47	2674.78	2671.91	2667.42	2656.89	2630.33	2630.31	2603.4	2585.44	2558.66	2512.18	2455.57	2408.85	2346.09	2274.51
11.7724	1432.44	1465.36	1501.4	1548.67	1595.87	1643.9	1679.23	1738.64	1780.8	1820.6	1860.82	1907.06	1953.74	1999.03	2046.29	2083.76	2123.08	2164.26	2217.62	2244.12	2283.36	2333.9	2382.94	2417.42	2457.33	2498.13	2541.64	2577.15	2605.57	2629.64	2655.68	2672.82	2704.51	2711.1	2715.67	2723.35	2735.82	2745.48	2750.87	2739.42	2758.37	2747.66	2746.48	2738.18	2706.6	2663.53	2630.84	2581.32	2521.65
11.7873	1240.61	1271.33	1305.1	1349.77	1392.77	1440.67	1474.16	1532.71	1573.88	1614.35	1656.02	1702.71	1750.89	1801.48	1851.04	1892.69	1938.79	1985.69	2042.15	2077.86	2123.76	2181.61	2237.12	2280.26	2326.93	2383.38	2433.19	2480.88	2522.13	2557.38	2597.83	2626.2	2672.64	2690.99	2710.5	2731.13	2759.29	2783.74	2805.25	2809.9	2847.74	2854.78	2872.99	2882.73	2867.85	2843.33	2829.32	2793.47	2753.4
11.8022	1067.21	1094.9	1126.48	1167.28	1206.83	1250.2	1280.88	1336.95	1378.99	1414.41	1457.74	1504.84	1552.39	1603.58	1654.33	1697.8	1746.61	1795.69	1854.22	1897.54	1947.72	2010.25	2069.23	2120.57	2172.6	2240.14	2295.66	2351.76	2403.17	2449.51	2500.09	2540.53	2599.57	2628.4	2660.92	2696.68	2737.47	2774.31	2814.03	2834.66	2888.53	2913.74	2951.94	2979.6	2984.5	2979.58	2987.53	2966.72	2948.92
11.817	907.229	932.219	960.428	996.85	1031.79	1071.48	1098.84	1150.88	1192.75	1224.38	1266.08	1312.09	1357.21	1406.53	1456.3	1501.45	1551.63	1601.49	1658.39	1707.13	1761.67	1825.59	1885.21	1943.86	2000.03	2074.24	2133.91	2198.12	2254.92	2312.17	2373.38	2421.5	2492.27	2531.75	2577.31	2625.23	2678.57	2725.88	2782.83	2818.03	2889.13	2931.19	2987.4	3034.94	3059.6	3076.91	3108.19	3107.96	3110.8
11.8319	779.118	801.31	827.341	857.533	888.847	925.87	949.19	995.366	1035.23	1064.57	1103.59	1147.61	1190.97	1234.85	1284.48	1328.59	1378.85	1425.88	1482.96	1531.54	1585.46	1651.36	1711.46	1772.81	1831.83	1906.85	1970.77	2040.1	2100.65	2161.51	2232.52	2286.76	2365.41	2412.5	2468.17	2524.75	2589.6	2644.2	2713.35	2761.74	2844.95	2901.17	2970.95	3037.24	3079.68	3116.18	3168.62	3187.94	3212.6
11.8468	661.789	681.652	705.666	730.417	757.268	790.659	811.342	851.224	887.837	915.005	949.152	989.163	1031.68	1070.23	1116.62	1159.33	1208.59	1251.77	1308.04	1352.51	1407.94	1471.56	1531.81	1592.03	1653.54	1726.1	1792.56	1866.78	1928.1	1989.8	2067.71	2125.27	2210.61	2264.52	2329.03	2391.06	2464.74	2526.71	2604.39	2663.15	2755.56	2824.22	2906.68	2986.67	3048	3103.25	3174.04	3215.24	3261.69
11.8616	569.379	586.129	607.436	628.753	652.201	683.118	699.452	735.358	766.449	792.159	823.248	857.47	899.826	932.894	975.192	1013.51	1062.44	1103.23	1155.55	1196.36	1249.21	1311.46	1369.53	1427.49	1488.94	1558.56	1625.7	1700.51	1760.05	1823.19	1902.1	1962.22	2050.49	2107.98	2178.73	2244.41	2321.83	2389.11	2470.47	2535.11	2631.88	2709.3	2798.53	2888.8	2966.41	3037.51	3121.48	3179.31	3247.16
11.8765	496.479	508.654	527.286	545.471	566.469	593.019	609.195	640.384	667.302	689.954	718.225	746.744	786.412	815.82	854.41	888.326	933.698	971.285	1020.03	1057.27	1108.28	1164.54	1219.51	1275.25	1334.65	1399.25	1466.41	1540.03	1596.1	1658.66	1735.77	1796.28	1882.3	1944.1	2016.25	2083.4	2160.75	2233.05	2313.3	2380.27	2477.71	2559.57	2651.08	2747.4	2834.96	2917.71	3012.03	3082.42	3164.3
11.8914	439.909	448.248	463.795	480.101	499.077	520.7	536.178	563.695	586.094	607.313	632.086	655.735	691.648	718.904	752.674	782.348	824.564	859.173	902.312	936.992	985.228	1035.98	1086.08	1140.46	1194.08	1255.11	1315.95	1388.02	1441.76	1501.81	1574.55	1634.92	1713.8	1776.49	1851.56	1915.19	1990	2063.64	2141.18	2206.37	2301.5	2383.2	2474.13	2571.57	2665.04	2754.64	2854.76	2932.73	3024.89
11.9063	403.311	409.609	421.232	437.191	453.184	471.602	487.875	509.801	529.969	549.651	570.723	592.441	622.543	649.909	680.013	705.624	743.743	774.807	814.217	847.308	891.182	935.661	981.187	1033.68	1082.86	1139.51	1194.05	1261.74	1313.37	1368.59	1435.51	1494.97	1567.61	1628	1701.22	1760.72	1831.82	1904.04	1977.36	2038.18	2127.66	2206.75	2294.75	2390.02	2480.32	2574.48	2674.47	2754.55	2848.48
11.9211	378.491	382.798	391.533	406.513	419.467	436.091	449.755	468.771	485.423	503.217	521.474	541.736	566.496	591.236	619.146	641.098	675.945	702.628	736.75	766.785	806.822	847.178	887.904	935.171	978.31	1030.04	1078.26	1140.22	1190.2	1237.93	1297.76	1351.79	1417.2	1473.04	1542.96	1596.4	1662.36	1728.94	1796.01	1848.78	1932.09	2004.53	2086.89	2176.57	2260.9	2354.78	2449	2527.26	2617.81
11.936	375.933	379.156	383.705	398.504	409.475	424.65	436.962	452.493	467.86	481.329	497.424	518.059	539.707	560.418	587.016	604.961	635.354	660.899	691.219	716.877	753.006	790.835	825.91	868.431	906.654	952.069	995.355	1051.83	1096.84	1139.24	1190.46	1240.64	1298.72	1349.76	1412.46	1461.51	1522.1	1579.45	1640.69	1687.21	1761.88	1828.29	1903.93	1986.69	2061.91	2152.3	2237.8	2310	2395.65
11.9509	389.957	391.776	393.417	407.326	417.156	430.764	440.284	453.778	467.593	478.27	492.46	511.485	530.291	546.845	570.722	585.718	611.806	634.854	664.469	684.334	716.575	750.694	782.037	817.356	850.959	890.004	928.116	977.484	1017.02	1054.21	1095.52	1139.79	1191.73	1235.53	1290.28	1335.22	1388.95	1438.18	1490.81	1532.32	1597.02	1654.85	1720.9	1795.55	1863.02	1943.86	2021.74	2084.04	2160.63
11.9657	425.153	426.91	425.681	436.883	446.047	457.642	463.95	475.913	487.633	496.751	507.59	524.642	540.639	555.176	574.518	588.281	609.331	630.899	656.686	672.487	701.143	730.384	757.452	784.585	814.304	846.272	877.656	921.19	950.92	983.739	1017.23	1055.96	1099.98	1135.28	1182.56	1222.6	1269.2	1307.86	1354.39	1388.21	1443.49	1492.03	1548.06	1615.54	1671.92	1741.43	1810.26	1862.08	1929.08
11.9806	482.85	481.585	478.77	487.804	493.761	503.418	507.283	516.666	526.308	534.179	541.722	557.448	569.29	581.412	595.88	609.201	625.96	644.276	667.098	678.894	702.09	725.898	750.063	770.347	795.069	819.329	846.819	881.638	903.738	933.102	957.71	990.502	1027.59	1055.25	1094.58	1132.1	1171.22	1199.86	1240.12	1267.65	1314.66	1353.67	1402.9	1461.94	1508.55	1566.6	1625.99	1669.44	1725.47
11.9955	576.232	572.613	566.633	571.197	573.045	579.858	582.129	588.29	593.765	599.606	602.876	616.685	622.195	632.461	642.974	652.246	666.42	679.696	696.872	705.396	722.539	739.003	758.793	771.301	791.469	807.407	828.935	855.576	867.866	894.578	910.748	937.179	964.316	986.318	1015.85	1048.79	1079.79	1099.31	1133.64	1155.1	1192.83	1223.31	1264.55	1314.22	1349.34	1396.19	1443.65	1480.92	1525.36
12.0104	694.205	686.374	677.588	676.105	674.47	676.653	674.744	679.065	680.047	682.212	679.717	691.01	692.035	698.346	704.445	709.957	720.726	728.92	741.436	744.329	756.161	765.588	778.682	787.24	800.697	809.417	824.999	842.506	848.572	871.145	880.614	900.362	919.601	937.011	958.75	985.57	1009.27	1023.56	1051.39	1066.73	1098.35	1122.01	1156.01	1196.81	1223.99	1262.4	1300.48	1331.45	1366.52
12.0252	854.666	841.562	827.689	820.008	812.635	808.033	803.717	801.94	796.315	794.538	783.991	789.273	785.482	787.263	789.068	787.775	793.665	795.35	799.998	796.993	803.744	804.696	811.012	812.9	819.169	822.151	827.963	839.055	839.089	854.443	858.893	870.078	883.005	893.773	910.081	925.884	944.909	952.202	974.756	985.83	1010.28	1027.56	1054.66	1087.6	1105.17	1136.9	1167.09	1191.45	1217.76
12.0401	1050.49	1031.37	1011.41	996.497	982.917	969.172	957.868	952.238	936.011	929.429	909.146	909.106	900.251	893.528	889.237	884.551	880.457	875.435	870.927	861.938	861.527	853.216	853.462	848.592	847.97	843.396	841.263	846.123	839.703	846.238	845.656	849.049	855.031	859.742	869.746	877.959	892.242	892.455	910.482	916.23	936.058	947.367	968.206	993.393	1005.51	1031.08	1053.62	1071.65	1092.89
12.055	1277.17	1252.27	1222.37	1200.68	1178.23	1155.37	1135.56	1123.69	1097.8	1083.02	1054.85	1046.71	1031.25	1013.69	1002.48	992.712	977.635	964.398	952.427	935.399	928.728	911.949	904.528	891.958	884.201	872.944	862.246	859.395	847.299	845.843	840.564	835.78	836.911	834.933	840.745	840.069	849.336	843.559	857.123	858.508	872.877	878.032	895.101	913.624	921.27	940.705	958.382	971.739	988.22
12.0699	1556.25	1527.13	1485.26	1454.73	1420.39	1388.62	1354.12	1336.46	1302.13	1275.71	1236.09	1217.37	1194.39	1165.05	1144.75	1127.34	1100.49	1076.91	1057.49	1031.27	1015.25	990.429	973.724	952.908	939.484	918.202	899.253	887.636	869.274	859.444	846.299	836.278	829.993	822.221	821.211	815.455	819.063	807.019	816.256	810.29	819.669	820.951	833.08	845.276	849.47	863.309	876.258	884.926	898.564
12.0847	1835.19	1802.38	1750.66	1711.16	1665.92	1626.66	1581.04	1553.48	1510.48	1473.02	1422.32	1394.2	1362.75	1321.47	1293.85	1265.47	1227.35	1195.91	1168.34	1132.99	1108.77	1075.98	1051.56	1021.85	1000.86	970.42	944.74	923.223	898.944	881.817	861.438	847.252	834.248	819.303	813.065	801.022	800.247	781.447	786.176	776.331	778.53	777.774	783.871	792.273	790.884	800.475	810.658	816.466	825.413
12.0996	2121.65	2088.65	2028.76	1981.77	1928.06	1883.39	1826.41	1790.39	1738.59	1690.25	1629.41	1591.99	1550.12	1499.05	1461.94	1422.9	1376.65	1334.68	1297.64	1253.47	1219.61	1181.96	1148.78	1109.23	1080.27	1040.36	1006.36	978.128	944.929	921.094	893.224	872.875	852.258	831.955	818.833	801.385	794.489	769.927	770.227	754.648	751.418	747.755	747.088	750.227	745.596	749.529	757.385	760.326	766.535
12.1145	2371.93	2342.66	2278	2227.37	2169.6	2121.22	2058.05	2014.86	1955.37	1899.9	1831.76	1788.82	1736.56	1678.26	1633.4	1584.67	1530.07	1479.92	1435.15	1383.55	1340.7	1297.16	1255.74	1207.53	1169.79	1122.21	1081.64	1045.07	1004.44	972.03	938.899	910.876	884.634	857.996	836.886	814.065	800.909	771.957	766.576	746.675	738.325	730.96	722.195	719.641	712.312	711.129	717.627	716.53	719.395
12.1293	2552.75	2529.16	2469.12	2418.46	2361.63	2315.61	2252.11	2206.2	2144.89	2084.54	2015.37	1969.35	1910.35	1850.02	1797.6	1743.31	1684.3	1624.95	1577.41	1516.99	1468.36	1419.99	1372.26	1317.67	1270.7	1218.13	1170.68	1127.99	1077.79	1039.4	1001.18	964.915	933.633	900.965	872.257	844.846	822.813	789.98	778.78	754.448	741.206	726.516	711.889	702.306	693.069	686.484	690.16	686.843	686.178
12.1442	2636.71	2623.83	2573.79	2531.34	2483.75	2444.13	2388.04	2347.94	2289.09	2232.78	2166.01	2121.18	2061.38	2003.34	1948.47	1892.12	1832.6	1768.28	1719.45	1654.62	1601.71	1549.76	1497.87	1439.59	1385.17	1328.89	1276.1	1226.83	1170.41	1124.06	1080.52	1038.68	1000.78	961.823	927.405	892.912	862.926	828.242	808.983	778.521	759.564	738.143	716.691	701.011	686.396	674.833	674.21	668.599	663.858
12.1591	2604.65	2603.23	2569.49	2543.12	2509.34	2480.86	2437.21	2408	2361.02	2311.63	2256.21	2216.44	2162.06	2111.86	2058.19	2003.94	1949.53	1885.69	1839.23	1772.18	1720.38	1666.6	1615.79	1555.1	1495.15	1439.11	1383.3	1331.76	1269.16	1216.38	1168.46	1121.83	1080.1	1036.79	997.446	956.092	920.914	881.152	854.834	819.612	794.826	766.209	735.998	714.885	695.755	679.126	673.212	663.231	655.888
12.1739	2442.93	2454.23	2440.28	2434.3	2418.88	2407.82	2381.87	2370.1	2339.55	2303.95	2264.95	2236.69	2193.7	2155.37	2111.67	2064.7	2020.75	1962.83	1924.6	1860.99	1813.97	1764.72	1718.42	1659.82	1599.49	1546.18	1490.83	1434.77	1374.56	1317	1267.48	1216.83	1172.8	1126.37	1083.03	1036.5	998.669	953.954	922.157	880.423	851.103	814.656	777.144	748.833	724.236	700.579	690.09	674.228	663.566
12.1888	2180.68	2205.66	2211.33	2224.92	2228.83	2236.9	2230.03	2238.53	2226.16	2210.26	2190.06	2178.43	2151.38	2130.18	2100.06	2065.96	2035.43	1992.61	1966.41	1908.04	1872.03	1830.43	1791.51	1739.43	1684.89	1636.77	1586.05	1529.85	1472.88	1413.85	1365.59	1314.19	1269.62	1222.94	1178.12	1127.3	1089.31	1040.9	1005.11	959.129	925.333	880.173	837.317	801.804	770.377	737.975	723.982	701.125	685.097
12.2037	1865.08	1895.37	1918.74	1947.28	1964.94	1993.62	2002.21	2027.78	2033.99	2036.46	2033.02	2039.6	2030.29	2028.65	2014.9	1997.1	1982.51	1957.92	1944.75	1898.08	1876.14	1847.68	1819	1778.64	1735.41	1693.16	1650.76	1599.16	1548.66	1495.73	1450.98	1402.03	1359.27	1314.24	1269.57	1220.81	1183.4	1133.24	1095.89	1047.13	1011.89	960.63	914.883	872.785	833.441	793.849	775.364	746.331	724.504
12.2186	1519.36	1549.96	1584.89	1624.96	1651.82	1694.41	1714.54	1753.61	1775.1	1795.65	1807.27	1829.73	1839.1	1856.15	1859.37	1859.07	1862.57	1856.57	1860.38	1827.9	1822.83	1811.03	1796.04	1770.99	1742.6	1709.83	1681.04	1637.13	1596.14	1553.33	1514.59	1473.83	1435.14	1395.26	1354.91	1309.72	1276.12	1227.58	1192.27	1143.06	1108.3	1054.24	1007.62	962.618	915.328	869.634	845.286	810.989	780.761
12.2334	1199.8	1227.16	1268.79	1314.17	1344.8	1395.38	1421.07	1466.43	1498.53	1529.94	1553.77	1587.42	1611.47	1643.29	1663.09	1675.85	1693.98	1703.67	1723.73	1708.74	1718.91	1724.27	1726.2	1715.42	1702.11	1683.36	1669.59	1637.5	1607.66	1578.1	1547.56	1517.53	1488.26	1454.34	1421.46	1382.86	1354.45	1311.67	1281.49	1233.59	1203.56	1151.61	1107.01	1060.6	1009.44	959.631	932.093	890.671	854.881
12.2483	924.598	948.699	989.893	1034.72	1065.8	1116.04	1143.62	1189.67	1226.9	1264.04	1293.94	1333.04	1367.56	1407.42	1437.83	1461.11	1491.71	1513.52	1545.54	1547.11	1570.44	1592.77	1608.44	1613.47	1615.41	1612	1614.09	1598.44	1580.13	1565.07	1545.63	1528.48	1509.92	1484.38	1462.91	1432.9	1411.89	1377.84	1355.56	1313.38	1292.53	1245.53	1207.01	1165.15	1113.27	1063.36	1032.65	986.831	947.655
12.2632	683.018	704.054	740.191	781.099	809.759	854.679	881.926	924.492	962.415	998.142	1031.7	1071.51	1110.37	1153.86	1192.64	1221.57	1261.87	1291.54	1333.21	1347.27	1382.82	1418.33	1447.21	1465.38	1483.32	1495.68	1512.29	1516.61	1511.06	1512.48	1507.1	1501.62	1497.89	1482.89	1476.09	1455.44	1445.02	1423.52	1410.45	1380.03	1369.37	1332.3	1304.39	1270.7	1224.73	1178.16	1148.02	1100.24	1061.69
12.278	509.083	525.864	555.395	589.24	615.915	653.439	678.936	715.386	749.586	782.629	813.673	851.621	889.602	933.817	971.756	1004.21	1048.76	1081.26	1126.49	1149	1191.96	1234.39	1271.51	1299.86	1329.66	1351.92	1381.92	1403.23	1409.3	1425.53	1433.01	1439.18	1449.47	1444.97	1450.92	1442.01	1442.33	1434.7	1430.93	1414.27	1414.3	1391.24	1376.67	1355.93	1320.44	1282.34	1257.32	1212.66	1176.67
12.2929	370.823	382.643	405.41	432.639	455.788	483.688	505.105	535.73	564.241	592.71	618.534	650.636	687.565	726.391	762.76	794.048	837.895	870.404	916.175	943.04	988.86	1033.25	1074.42	1110.11	1149.37	1180.72	1217.96	1253.81	1270.63	1298.89	1321.01	1338.46	1360.59	1368.93	1387.46	1390.12	1405	1409.21	1418.04	1415.72	1428.06	1424.11	1427.51	1422.17	1402.43	1378.44	1362.06	1327.61	1299.72
12.3078	275.37	282.038	301.3	319.528	340.858	361.156	378.827	404.062	426.636	450.55	470.916	497.802	528.594	562.461	593.601	622.559	662.565	693.477	733.891	762.486	806.52	849.631	892.324	930.544	973.258	1008.4	1051.36	1094.86	1119.29	1155.76	1188.1	1214.87	1245.68	1265.36	1292.72	1306.15	1332.21	1347.33	1368.11	1380.5	1404.12	1417.29	1437.37	1449.4	1446.35	1440.5	1437.14	1418.17	1402.02
12.3226	204.173	207.077	221.955	235.751	252.24	266.816	281.273	301.102	319.39	337.006	353.487	375.098	400.22	426.874	454.321	477.486	511.745	538.715	574.207	601.339	641.459	679.963	721.045	757.187	800.114	836.48	880.02	926.655	955.726	996.982	1036.66	1068.84	1105.17	1134.53	1168.28	1190.27	1227.13	1249.11	1281.24	1304.59	1340.86	1369.46	1403.17	1433.64	1449.23	1461.33	1474.39	1474.87	1474.61
12.3375	150.068	149.67	162.685	172.516	185.736	194.364	205.936	220.762	235.576	247.891	260.606	276.817	297.45	317.044	339.384	357.35	385.31	408.096	436.826	461.305	495.274	527.957	564.59	595.98	636.074	670.866	712.839	755.877	788.674	832.377	873.931	908.704	949.511	983.057	1022.01	1049.38	1092.79	1122.44	1161.7	1196.48	1240.48	1280.43	1324.85	1371.63	1406.15	1434.13	1466.02	1488.1	1507.48
12.3524	112.847	110.704	122.639	130.225	139.491	143.766	154.944	165.658	176.844	185.227	196.068	207.421	225.014	238.414	257.283	271.392	292.25	311.776	334.71	354.821	383.387	409.847	441.431	467.877	504.137	535.673	572.49	611.799	644.535	686.501	726.428	760.033	802.937	837.581	880.2	909.124	955.008	987.416	1030.98	1070.97	1118.62	1165.81	1217.12	1274.54	1322.76	1365.2	1411.16	1449.55	1487.42
12.3673	83.6748	81.961	92.9859	98.3305	104.961	106.174	114.935	122.738	131.64	137.187	144.326	153.067	166.661	175.988	190.255	201.525	217.814	232.969	250.268	266.056	287.423	309.569	333.835	355.475	385.861	412.94	443.285	476.351	507.034	544.827	580.868	611.785	654.387	686.448	727.9	756.564	802.342	835.683	879.527	922.253	969.272	1020.58	1075.77	1137.42	1195.45	1248.38	1304.98	1360.83	1414.6
12.3821	64.7686	64.5257	73.7585	78.0479	81.6741	82.7617	90.0364	95.0228	103.094	105.628	110.192	116.67	127.309	134.479	145.795	153.444	166.692	178.866	191.894	203.217	220.251	238.213	256.462	275.402	298.739	321.826	345.518	373.361	399.75	434.225	463.164	490.511	531.124	559.35	598.755	624.206	668.031	698.865	741.519	781.902	826.682	878.079	932.812	994.59	1054.13	1113.13	1174.69	1238.4	1303.22
12.397	51.2567	51.9689	60.1745	62.5365	65.9723	65.5426	70.5913	73.3227	81.6565	82.7246	84.8758	89.5683	97.3359	103.21	110.686	117.623	126.997	136.233	145.769	155.974	167.174	183.07	195.537	210.09	228.932	247.377	264.496	288.168	310.393	338.78	361.224	383.952	420.718	445.41	479.687	501.616	540.745	568.877	607.613	642.442	683.482	731.262	781.873	840.416	896.898	957.01	1018.73	1085.78	1154.73
12.4119	40.5853	42.9201	50.2345	49.4832	54.0639	53.0491	57.1262	57.7954	64.8381	66.3153	66.3612	68.4123	75.277	79.8371	84.7613	89.5847	97.0406	104.231	110.503	120.745	127.739	139.804	148.548	161.63	173.834	189.686	202.349	219.672	238.753	261.415	277.977	296.252	327.951	348.078	377.543	396.867	427.736	453.79	486.852	516.226	551.804	594.639	637.39	690.84	741.511	796.628	855.687	919.842	988.454
12.4268	32.2736	35.5203	42.0445	39.183	45.5218	42.7849	45.9986	44.7116	50.2631	51.8026	51.4375	53.6417	57.8942	62.1233	64.8411	68.8351	73.8909	79.7934	83.9052	93.4067	98.2699	106.305	114.328	125.903	132.975	146.309	155.003	167.536	182.832	201.62	214.236	229.258	254.444	272.375	296.32	312.313	336.402	359.983	388.411	411.594	440.065	478.237	513.881	559.774	603.851	652.111	705.114	762.978	825.905
12.4416	23.1073	28.1665	33.137	31.124	35.6582	32.9263	34.9046	34.3933	38.3898	39.5812	40.7077	41.5321	43.0934	48.0318	49.7671	53.0506	56.1716	60.0919	63.4629	70.3192	75.4775	79.9995	86.6043	97.3224	100.366	110.637	116.281	123.635	137.118	150.818	161.397	174.375	192.73	207.091	225.543	237.908	256.487	275.618	298.647	318.112	339.423	372.226	399.73	436.144	473.497	512.258	557.28	608.539	662.448
12.4565	18.624	24.2043	26.3593	27.3196	30.4765	26.9834	28.5973	28.3985	29.8807	32.3538	32.8117	33.9908	34.3408	38.8321	39.2081	42.8492	44.9844	47.1923	49.3833	55.1513	58.8491	63.4982	69.1394	77.6815	79.3731	86.7871	90.4093	95.2747	106.172	116.752	125.686	136.162	148.361	162.524	176.004	185.209	200.517	215.026	232.628	249.315	264.337	291.424	312.186	342.609	373.575	404.016	442.268	485.249	530.254
12.4714	14.7525	19.6387	20.3895	24.1203	23.647	22.9593	22.7899	24.8361	23.8351	27.1265	26.3332	28.3439	27.0553	30.6606	30.637	34.6285	36.8483	38.4276	38.64	41.4183	46.5012	50.385	53.0584	62.0696	62.3483	68.406	69.8634	72.4045	80.9386	89.7458	96.6953	104.704	113.226	124.807	134.459	141.788	155.244	164.675	176.634	191.972	201.987	223.236	238.722	262.623	287.998	309.901	340.821	376.308	411.863
12.4862	12.6547	16.5555	17.2582	21.6068	20.5376	19.5378	19.5133	22.5001	19.7472	23.2115	20.6923	24.6719	21.4794	25.104	24.5642	28.4923	30.4159	32.2185	29.5717	32.6862	37.3175	40.1597	42.0958	50.7419	49.5335	54.2438	55.3728	57.1941	62.1262	71.5214	75.1481	81.7494	86.813	96.3793	102.772	110.159	121.935	127.155	135.343	148.662	154.905	171.056	182.532	201.548	223.385	237.488	261.985	290.84	318.206
12.5011	11.9058	14.4802	15.4354	19.2793	17.4119	18.9082	17.4891	20.6537	17.8777	19.4435	17.7964	21.3645	17.2355	20.8313	20.9949	24.2668	26.6962	27.7419	23.9219	26.6652	31.4837	32.886	33.8171	41.5987	40.3091	44.3097	44.233	47.0705	48.5003	58.0969	58.8839	64.6389	69.2648	75.8324	78.9101	86.2673	96.3532	99.6102	105.06	115.855	120.832	133.283	142.062	154.812	173.228	184.791	201.632	225.092	246.247
12.516	13.5556	14.8102	15.7799	19.141	17.389	20.2206	18.1423	19.1712	18.3047	18.6203	17.3856	20.7383	17.2252	19.1992	19.8237	23.3609	26.0958	24.9899	21.9085	24.5197	27.3244	28.8647	30.0332	35.3691	35.0334	39.091	36.9374	41.352	40.0772	50.5631	49.3644	53.7826	57.3532	62.1236	62.946	70.3926	77.3969	80.9963	84.2616	92.1107	93.5889	106.629	110.833	122.264	134.657	144.926	157.488	174.805	190.731
12.5308	12.9853	15.1103	14.6781	18.0014	16.6337	20.0693	17.2658	16.8759	17.0739	15.9951	15.2595	18.6718	15.575	15.8473	17.7092	21.9703	23.9947	22.5898	18.9997	21.4936	22.6981	24.9632	26.3763	29.3917	28.7898	33.8723	30.6865	35.8331	33.1656	42.7593	41.347	43.9406	47.9028	51.7555	51.5071	56.1489	61.902	65.6825	68.3767	73.9174	73.8699	86.035	88.0415	96.2492	105.306	114.343	123.604	137.816	149.415
12.5457	12.9349	15.3885	15.6079	16.7323	16.1262	19.1039	16.4081	15.7802	15.8248	15.2808	14.7218	18.1705	15.5961	16.1001	16.4902	19.9777	21.8813	21.3476	15.9719	19.9521	20.0978	22.7872	22.6386	25.1959	24.7069	30.0504	26.9553	31.7692	28.9302	36.6155	36.3725	36.1893	40.7099	42.7106	44.447	48.3843	50.0568	54.702	57.9789	60.4088	58.2324	69.6982	70.1642	76.7156	82.4964	90.6427	97.7666	109.446	118.694
12.5606	13.3832	16.6041	16.655	17.4806	17.098	19.6315	15.2874	15.2904	15.2242	14.9745	15.012	18.1739	15.1603	16.1451	16.2011	20.2722	20.9717	21.1044	14.5783	18.517	18.1198	22.2203	22.455	22.6243	22.184	28.0203	24.0849	28.9321	26.2613	32.3118	32.137	30.9529	34.6666	35.5821	39.8544	42.1593	41.5528	45.7106	50.9296	51.079	48.9447	56.9544	58.5597	63.2368	65.77	73.6023	79.0674	89.172	96.5073
12.5755	16.0811	17.7285	19.3606	18.5218	20.0996	21.614	17.1806	16.6534	17.3402	16.6704	17.1936	20.3461	18.4026	18.6788	17.8683	20.6479	22.3556	22.6355	16.3137	19.8742	19.3048	23.5307	23.865	24.1944	23.3293	27.5844	23.4596	28.7475	26.3453	30.5795	30.1704	29.5	32.27	32.6487	38.2578	40.0197	36.8948	40.5938	45.9789	45.9732	43.0541	49.4995	51.1867	54.9131	56.4131	62.9516	66.8285	75.8316	80.756
12.5903	18.1233	19.3141	21.4301	18.3181	22.3605	23.1518	19.1517	18.7575	18.7339	18.064	17.6648	22.6294	20.5759	19.5579	18.4944	22.8324	24.3763	23.4476	18.1034	19.6064	19.5248	23.973	25.5188	25.0027	23.8327	26.936	24.0792	27.8398	26.873	28.6777	29.0848	29.2826	30.7318	30.2658	36.6544	36.6536	33.7027	36.6414	41.1532	42.0813	38.572	43.3461	44.6741	48.7161	48.6735	54.4445	58.3399	65.4835	70.3962
12.6052	21.4167	21.0407	24.1534	20.1964	25.3616	25.6497	21.316	20.1123	21.7838	20.9288	20.2587	25.306	22.1975	22.0189	20.3182	24.4473	26.2428	25.6254	19.857	20.1738	21.8242	24.9509	27.6983	27.153	25.7123	27.3603	26.0863	27.8643	27.4325	26.7179	29.7436	29.7311	30.0801	30.7276	35.8138	35.1884	31.9622	35.1648	38.4784	40.9776	35.7831	40.7716	41.8077	46.1101	44.5099	49.158	52.1904	57.6864	63.8167
12.6201	21.4648	21.2563	22.5419	19.3995	24.1872	25.4611	19.8235	19.6584	20.6138	19.7421	20.8401	24.0127	21.5278	21.3348	19.845	23.4293	25.5697	25.2318	20.4902	19.219	20.8646	22.3579	25.554	25.7875	24.4692	26.2799	25.3819	26.5029	24.3443	24.4465	28.0474	27.6752	28.4202	28.2727	31.6495	32.2535	27.6082	31.3281	34.6067	37.0285	32.279	35.6825	36.8903	41.5309	38.393	43.0693	45.8773	49.5683	55.8821
12.6349	20.7112	21.5832	20.2388	18.7222	21.6486	23.0896	16.737	17.4277	19.0851	17.9489	19.9467	22.6855	19.5863	19.5878	18.1552	20.7571	23.5256	23.0889	19.5376	18.0252	20.3	20.0432	22.7892	24.1359	22.6824	24.682	23.0152	24.401	20.6108	21.3255	24.0956	23.9011	24.3788	25.6767	27.9733	28.1411	23.1163	27.1371	28.7867	31.3321	28.0156	31.2376	32.3206	37.1662	33.3332	37.4608	38.855	41.9954	49.1933
12.6498	18.0888	18.8968	15.7881	15.0629	16.0628	17.9447	13.4576	14.9748	14.8899	13.3933	17.1331	18.1746	16.093	15.7008	15.379	16.0112	18.8303	19.7228	16.5017	15.8569	17.0588	16.3237	17.4586	20.5242	19.1186	20.9512	19.1615	20.6356	16.0267	17.9631	19.533	19.2299	19.857	21.483	22.7305	21.7433	17.7799	20.4462	21.7594	24.703	22.0544	25.5274	26.1083	29.7873	29.3362	30.1687	31.2466	34.1252	39.3646
12.6647	14.7594	15.9093	11.6635	10.8491	11.9102	13.479	10.0803	11.6929	11.3062	8.777	13.5662	13.4557	10.2503	12.4805	11.8676	10.9361	14.054	14.1411	11.9897	13.0338	13.5638	13.2019	12.552	16.4931	15.094	15.7779	14.8987	17.0036	11.0166	13.7491	14.1462	15.1709	15.3984	17.392	18.1917	14.8948	12.5074	14.7419	14.7925	17.6167	17.6181	19.874	21.404	23.7796	24.415	23.5788	24.6882	27.4724	31.7005
12.6796	9.64169	10.6823	6.9877	6.76893	6.60149	8.35844	5.6648	7.50864	6.79296	3.54765	7.95967	9.10756	5.49836	9.17644	6.23307	4.75703	7.88951	8.02212	7.66481	9.18094	8.63051	8.54971	6.32494	10.7669	10.1588	10.6824	9.72406	12.5325	6.06006	9.25846	9.18587	10.313	10.7977	12.237	12.5078	9.96546	8.17377	9.66092	9.02637	11.2842	12.3981	14.0994	15.7556	17.1339	19.6261	16.4863	17.5901	20.1403	23.0519
12.6944	4.80587	5.91024	3.10204	2.4825	1.28627	3.20491	0.64882	3.1488	3.42315	0.21366	2.94634	3.8844	1.28082	4.00904	1.48163	0.25288	2.19728	2.28027	3.5679	3.14719	2.44484	3.09828	2.22945	4.49594	5.17782	4.16127	3.54813	6.93212	1.83613	2.51484	3.95007	6.04828	5.2063	7.53516	6.3138	5.50127	2.392	4.86289	3.22723	5.5512	6.60223	7.68206	9.83485	10.0563	13.2667	10.6223	10.8662	13.4289	15.2493
12.7093	0	1.20514	0	0	0	0	0	0	0.04715	0	0	0.14056	0	0.67816	0	0	0	0	0	0	0	0	0	0	0	0	0	0.1732	0	0	0	1.80959	0	1.87347	0.88589	1.54349	0	0.80372	0	2.28167	1.97745	1.51166	4.01427	4.24154	7.76989	4.47236	4.71875	7.48688	8.64875
12.7242	0	0	0	0	0	0	0	0	0	0	0	0	0	0	0	0	0	0	0	0	0	0	0	0	0	0	0	0	0	0	0	0	0	0	0	0	0	0	0	0	0	0	0	0	2.52054	0.05539	0.72612	2.39894	3.33238
12.739	0	0	0	0	0	0	0	0	0	0	0	0	0	0	0	0	0	0	0	0	0	0	0	0	0	0	0	0	0	0	0	0	0	0	0	0	0	0	0	0	0	0	0	0	0	0	0	0	0.12873
12.7539	0	0	0	0	0	0	0	0	0	0	0	0	0	0	0	0	0	0	0	0	0	0	0	0	0	0	0	0	0	0	0	0	0	0	0	0	0	0	0	0	0	0	0	0	0	0	0	0	0
12.7688	0	0	0	0	0	0	0	0	0	0	0	0	0	0	0	0	0	0	0	0	0	0	0	0	0	0	0	0	0	0	0	0	0	0	0	0	0	0	0	0	0	0	0	0	0	0	0	0	0
12.7836	0	0	0	0	0	0	0	0	0	0	0	0	0	0	0	0	0	0	0	0	0	0	0	0	0	0	0	0	0	0	0	0	0	0	0	0	0	0	0	0	0	0	0	0	0	0	0	0	0
12.7985	0	0	0	0	0	0	0	0	0	0	0	0	0	0	0	0	0	0	0	0	0	0	0	0	0	0	0	0	0	0	0	0	0	0	0	0	0	0	0	0	0	0	0	0	0	0	0	0	0
12.8134	0	0	0	0	0	0	0	0	0	0	0	0	0	0	0	0	0	0	0	0	0	0	0	0	0	0	0	0	0	0	0	0	0	0	0	0	0	0	0	0	0	0	0	0	0	0	0	0	0
12.8283	0	0	0	0	0	0	0	0	0	0	0	0	0	0	0	0	0	0	0	0	0	0	0	0	0	0	0	0	0	0	0	0	0	0	0	0	0	0	0	0	0	0	0	0	0	0	0	0	0
12.8431	0	0	0	0	0	0	0	0	0	0	0	0	0	0	0	0	0	0	0	0	0	0	0	0	0	0	0	0	0	0	0	0	0	0	0	0	0	0	0	0	0	0	0	0	0	0	0	0	0
12.858	0	0	0	0	0	0	0	0	0	0	0	0	0	0	0	0	0	0	0	0	0	0	0	0	0	0	0	0	0	0	0	0	0	0	0	0	0	0	0	0	0	0	0	0	0	0	0	0	0
12.8729	0	0	0	0	0	0	0	0	0	0	0	0	0	0	0	0	0	0	0	0	0	0	0	0	0	0	0	0	0	0	0	0	0	0	0	0	0	0	0	0	0	0	0	0	0	0	0	0	0
12.8878	0	0	0	0	0	0	0	0	0	0	0	0	0	0	0	0	0	0	0	0	0	0	0	0	0	0	0	0	0	0	0	0	0	0	0	0	0	0	0	0	0	0	0	0	0	0	0	0	0
12.9026	0	0	0	0	0	0	0	0	0	0	0	0	0	0	0	0	0	0	0	0	0	0	0	0	0	0	0	0	0	0	0	0	0	0	0	0	0	0	0	0	0	0	0	0	0	0	0	0	0
12.9175	0	0	0	0	0	0	0	0	0	0	0	0	0	0	0	0	0	0	0	0	0	0	0	0	0	0	0	0	0	0	0	0	0	0	0	0	0	0	0	0	0	0	0	0	0	0	0	0	0
12.9324	0	0	0	0	0	0	0	0	0	0	0	0	0	0	0	0	0	0	0	0	0	0	0	0	0	0	0	0	0	0	0	0	0	0	0	0	0	0	0	0	0	0	0	0	0	0	0	0	0
12.9472	0	0	0	0	0	0	0	0	0	0	0	0	0	0	0	0	0	0	0	0	0	0	0	0	0	0	0	0	0	0	0	0	0	0	0	0	0	0	0	0	0	0	0	0	0	0	0	0	0
12.9621	0	0	0	0	0	0	0	0	0	0	0	0	0	0	0	0	0	0	0	0	0	0	0	0	0	0	0	0	0	0	0	0	0	0	0	0	0	0	0	0	0	0	0	0	0	0	0	0	0
12.977	0	0	0	0	0	0	0	0	0	0	0	0	0	0	0	0	0	0	0	0	0	0	0	0	0	0	0	0	0	0	0	0	0	0	0	0	0	0	0	0	0	0	0	0	0	0	0	0	0
12.9918	0	0	0	0	0	0	0	0	0	0	0	0	0	0	0	0	0	0	0	0	0	0	0	0	0	0	0	0	0	0	0	0	0	0	0	0	0	0	0	0	0	0	0	0	0	0	0	0	0
13.0067	0	0	0	0	0	0	0	0	0	0	0	0	0	0	0	0	0	0	0	0	0	0	0	0	0	0	0	0	0	0	0	0	0	0	0	0	0	0	0	0	0	0	0	0	0	0	0	0	0
13.0216	1.62759	3.26154	3.65621	0.80549	2.04606	1.2888	1.23719	1.43492	3.21521	0.25302	0	0	1.2472	0	0	0	2.82194	0.44008	0.39047	0	0.51257	0.35111	0	0	0.02739	0.61639	1.1525	0	1.34484	1.8989	2.09527	0	0	0	0	2.6806	0	0	0	1.00551	0	0	0	0	0	0	0	0	0
13.0365	7.13041	9.36856	8.47167	6.52082	8.09299	7.7504	5.98071	6.48848	9.92016	5.57026	6.1204	5.32183	7.69984	6.85555	4.30816	6.34141	10.4445	6.54229	5.51647	4.9213	5.27477	5.11559	2.98054	5.12852	4.78779	5.06021	6.80585	3.48984	5.78454	9.08081	7.94486	6.19747	3.80383	2.41701	4.08636	8.27807	2.72469	5.97203	6.6248	5.66687	2.76267	2.02424	5.70716	4.61755	5.64466	1.50296	3.04326	4.9642	3.83983
13.0513	13.1493	15.2257	15.5814	12.438	14.6083	14.401	10.7434	13.2387	16.4638	11.376	13.1017	10.8293	13.7131	13.7874	9.41762	12.5812	16.4788	12.3262	11.0502	11.0932	10.4351	10.6504	8.20725	11.5959	11.366	10.3103	11.6658	9.0836	10.7785	15.0775	14.3263	13.018	9.79863	8.07091	10.253	13.6282	8.56657	11.7659	11.9602	11.2209	7.97162	8.02615	11.4047	8.23488	12.1267	6.88507	7.81894	10.5541	8.78782
13.0662	19.0526	19.7441	20.3669	19.1913	20.8558	19.2574	16.1022	19.8549	22.3006	17.5252	19.1394	16.1211	18.7418	19.9891	14.8468	18.4739	21.5287	17.5141	15.9103	17.6624	16.0487	15.1612	14.0327	16.4199	17.0482	15.7502	16.3661	15.334	14.9138	20.6281	19.3874	18.7037	14.8546	13.8461	15.8395	18.0379	13.7932	16.1053	15.6599	17.9979	13.4267	13.0719	16.67	11.8656	15.9329	12.5637	12.7225	15.5725	13.3363
13.0811	23.021	23.5119	24.3953	24.0238	26.2841	23.2104	20.9382	23.6858	25.3795	23.2613	22.4151	21.2849	22.9439	24.0863	18.6923	21.9819	24.5353	21.3778	19.0814	22.0621	20.4074	19.7236	18.0359	19.168	19.6243	19.5274	18.9907	20.1788	18.0044	23.8722	22.691	22.9115	19.4961	18.4219	19.6892	20.5826	15.8314	17.6936	17.8207	22.2751	16.7604	16.6258	19.9456	14.0576	20.2105	17.6551	15.5638	18.8998	16.8995
13.0959	25.6619	24.8402	25.9062	26.6401	28.6395	25.0203	23.2198	25.4347	26.259	25.3908	23.5475	23.3982	25.0721	25.9766	20.4104	25.021	25.3125	23.5248	20.8212	24.317	22.9871	21.979	20.438	20.9565	20.932	20.146	18.7149	22.5897	19.7782	26.0534	23.3637	24.3731	20.6168	19.6867	21.0617	19.9317	17.7163	18.2427	18.9427	23.158	18.5448	17.5239	21.7559	14.3505	21.7511	19.2689	18.0561	20.1811	17.2311
13.1108	23.862	23.6468	24.8282	25.1816	26.8133	23.9137	21.9722	23.3991	24.129	23.5637	22.4104	22.7417	24.0029	24.2182	19.1714	23.861	22.8434	21.9213	18.6935	22.8964	21.3065	20.2788	18.418	18.6866	18.7452	17.3422	16.459	21.1115	17.7544	24.2401	20.6455	21.8009	18.4932	18.2714	18.633	16.9118	16.7851	15.1131	18.242	20.1522	17.1113	14.562	19.002	13.1946	20.7477	17.4846	16.037	17.6693	14.3188
13.1257	20.6901	21.2534	21.8529	21.7447	23.5539	21.4371	18.2236	20.7962	21.5136	20.6331	19.6114	20.4057	20.8293	21.418	16.7432	22.235	19.9751	20.1361	16.342	19.8408	18.8318	17.3724	15.6006	16.1636	16.8083	13.3892	14.8317	17.2834	15.035	20.2631	17.2852	17.2792	15.1593	15.2327	15.2261	13.709	15.4104	12.1263	16.8358	15.7087	15.0602	10.9092	16.3863	11.8333	17.6929	13.6211	13.6454	14.5327	10.2528
13.1405	16.9649	17.6815	16.9545	17.6279	18.1843	18.1515	15.5532	17.8203	19.1273	17.2834	16.409	16.8939	17.3672	17.3772	14.0104	18.2724	16.379	16.6284	12.5055	15.1191	13.9986	13.4508	11.0558	13.2485	13.1955	8.78724	11.5235	12.0774	10.4354	15.1973	13.1295	11.6844	10.7666	11.5859	10.036	9.40784	11.4322	8.82464	12.6823	11.4626	11.5657	7.6202	11.8695	10.0644	13.4489	9.28154	9.72022	10.4018	6.97935
13.1554	13.5832	14.2262	12.6585	13.0505	11.64	13.198	11.5813	13.1308	14.2107	13.4073	12.4722	12.5261	12.8785	11.9583	10.0542	13.704	11.7864	11.9162	8.77777	10.206	8.48967	9.73573	6.95782	10.1778	8.69159	5.06404	8.03773	7.17257	6.64288	9.92511	7.92212	6.81943	6.47376	6.97897	5.93764	4.52445	8.19747	5.55199	7.8366	5.3374	6.26279	4.10152	7.6103	6.21695	7.25142	4.78847	5.4129	5.79951	2.33297
13.1703	12.6702	12.2062	10.5612	10.4873	8.24098	11.0482	9.10449	9.58989	12.5364	10.7163	10.4321	9.39905	8.92803	8.69482	8.30344	9.25342	9.13347	8.55568	6.43483	7.94493	5.61469	6.28183	5.28085	9.084	5.94954	3.78096	5.39706	3.9126	4.71022	6.82637	4.92914	3.82386	3.16048	4.7194	3.98269	1.14653	5.30867	4.54474	3.85789	2.20027	3.04335	3.38119	5.78001	2.37134	3.5154	1.68994	3.64604	2.62313	0.6253
13.1852	12.8416	12.626	11.6561	10.4559	7.38481	11.6541	7.81074	7.9788	11.441	10.7713	10.8188	9.73903	7.55641	8.94053	8.25315	8.2878	8.14163	8.02202	5.64662	8.78044	6.53189	5.43701	5.90904	9.02228	4.92995	5.25287	5.53621	3.74537	4.77473	6.65527	3.61413	3.06115	3.13874	4.20536	4.12262	1.61262	4.04138	4.95441	3.38038	0.83908	3.13871	2.68443	4.90051	1.74186	1.88825	1.50679	2.87022	1.78895	0.7728
[truncated: 1,928 more rows]
[truncated: 25 more columns]

## Sheet: Figure 3a for s-LNO
4.48567	0	54.6839	52.6017	57.1568	59.5262	36.3061	48.9282	58.5082	46.3255	52.8546	42.2116	40.0879	54.5948	59.4241	46.3798	59.1676	52.6492	0	52.437	66.0468	58.6356	51.4418	53.5771	67.5353	54.8356	70.8528	56.0988	70.0787	69.1167	67.1282	79.6992	66.74	76.3708	78.5833	79.372	68.2179	76.9803	1.30077	65.908	71.3807	61.2961	14.8983	81.2572	76.0212	76.2599	50.1922	80.5373	99.7772	95.7445
[truncated: 2,618 more rows]
[truncated: 112 more columns]

[truncated: 12 more sheets: Figure 3b-(003) reflection, Figure 3b- other reflections, Figure 3c-(003) reflection, Figure 3c-other reflections, Figure 3d, Figure 3e, Figure 4a, Figure 4b, Figure 4c, Figure 4d-Part I-600C, Figure 4d-Part II-650C, Figure 4e]
