# Supplementary material for: Topotaxially grown composite cathodes for cobalt-free high-energy long-life Li-ion batteries
Source: Nat Commun. 2025 Nov 20;16:10199. doi: 10.1038/s41467-025-63258-9 (PMC12635235; doi:10.1038/s41467-025-63258-9)
Supplement: Supplementary file 3 — Source Data [file 41467_2025_63258_MOESM3_ESM.zip › source_data_for_SI_figures_.xlsx]

## Sheet: insitXRD for Figures S2,3,6
Source.Name	tth	intensity
107.xy	0.413954	4.99371
107.xy	0.418387	5.55266
107.xy	0.422821	5.78165
107.xy	0.427254	5.99564
107.xy	0.431687	5.56862
107.xy	0.436121	4.96675
107.xy	0.440554	4.42924
107.xy	0.444988	3.98604
107.xy	0.449421	4.06202
107.xy	0.453855	4.63062
107.xy	0.458288	5.04777
107.xy	0.462721	5.26396
107.xy	0.467155	4.94167
107.xy	0.471588	4.68091
107.xy	0.476022	4.41265
107.xy	0.480455	4.5655
107.xy	0.484888	4.4089
107.xy	0.489322	4.68649
107.xy	0.493755	4.56975
107.xy	0.498189	4.57268
107.xy	0.502622	4.8899
107.xy	0.507055	4.9192
107.xy	0.511489	4.78601
107.xy	0.515922	4.80495
107.xy	0.520356	5.01022
107.xy	0.524789	5.08795
107.xy	0.529222	5.28622
107.xy	0.533656	5.45808
107.xy	0.538089	5.46549
107.xy	0.542523	5.53791
107.xy	0.546956	5.97722
107.xy	0.55139	6.0443
107.xy	0.555823	5.848
107.xy	0.560256	5.92041
107.xy	0.56469	6.14959
107.xy	0.569123	6.27782
107.xy	0.573557	6.36231
107.xy	0.57799	6.25745
107.xy	0.582423	6.11827
107.xy	0.586857	6.00314
107.xy	0.59129	6.09192
107.xy	0.595724	5.88488
107.xy	0.600157	5.95077
107.xy	0.60459	6.21068
107.xy	0.609024	6.47362
107.xy	0.613457	6.4183
107.xy	0.617891	6.19761
107.xy	0.622324	5.91797
107.xy	0.626757	5.86517
107.xy	0.631191	5.92325
107.xy	0.635624	5.96811
107.xy	0.640058	6.08982
107.xy	0.644491	6.30144
107.xy	0.648925	6.21825
107.xy	0.653358	5.96052
107.xy	0.657791	5.86934
107.xy	0.662225	5.901
107.xy	0.666658	6.09583
107.xy	0.671092	6.18419
107.xy	0.675525	6.19925
107.xy	0.679958	5.94011
107.xy	0.684392	5.79163
107.xy	0.688825	5.84827
107.xy	0.693259	5.91561
107.xy	0.697692	5.98883
107.xy	0.702125	6.1339
107.xy	0.706559	6.22299
107.xy	0.710992	6.1835
107.xy	0.715426	6.02389
107.xy	0.719859	5.92291
107.xy	0.724292	6.08103
107.xy	0.728726	6.14723
107.xy	0.733159	5.9505
107.xy	0.737593	5.77139
107.xy	0.742026	5.72973
107.xy	0.74646	6.05116
107.xy	0.750893	6.11622
107.xy	0.755326	6.07573
107.xy	0.75976	5.92768
107.xy	0.764193	5.88913
107.xy	0.768627	5.72512
107.xy	0.77306	5.53415
107.xy	0.777493	5.48948
107.xy	0.781927	5.55459
107.xy	0.78636	5.3799
107.xy	0.790794	5.22853
107.xy	0.795227	5.10945
107.xy	0.79966	5.14556
107.xy	0.804094	5.14891
107.xy	0.808527	5.29364
107.xy	0.812961	5.41551
107.xy	0.817394	5.45606
107.xy	0.821827	5.60719
107.xy	0.826261	5.4655
107.xy	0.830694	5.36584
107.xy	0.835128	5.40853
107.xy	0.839561	5.6729
107.xy	0.843995	5.87868
107.xy	0.848428	5.95264
107.xy	0.852861	6.12197
107.xy	0.857295	6.16233
107.xy	0.861728	6.13089
107.xy	0.866162	6.03721
107.xy	0.870595	6.04803
107.xy	0.875028	6.22327
107.xy	0.879462	6.41323
107.xy	0.883895	6.36839
107.xy	0.888329	6.33577
107.xy	0.892762	6.37036
107.xy	0.897195	6.39838
107.xy	0.901629	6.40289
107.xy	0.906062	6.24071
107.xy	0.910496	6.16331
107.xy	0.914929	6.27798
107.xy	0.919362	6.33024
107.xy	0.923796	6.30994
107.xy	0.928229	6.08405
107.xy	0.932663	6.12718
107.xy	0.937096	6.07752
107.xy	0.94153	6.12446
107.xy	0.945963	6.20267
107.xy	0.950396	6.45035
107.xy	0.95483	6.81349
107.xy	0.959263	6.90658
107.xy	0.963697	6.86903
107.xy	0.96813	6.7993
107.xy	0.972563	7.00345
107.xy	0.976997	7.3824
107.xy	0.98143	7.44345
107.xy	0.985864	7.54158
107.xy	0.990297	7.46528
107.xy	0.99473	7.53982
107.xy	0.999164	7.54202
107.xy	1.0036	7.6691
107.xy	1.00803	7.6528
107.xy	1.01246	7.71168
107.xy	1.0169	7.7666
107.xy	1.02133	7.7613
107.xy	1.02576	7.83578
107.xy	1.0302	7.96441
107.xy	1.03463	7.9711
107.xy	1.03906	8.03315
107.xy	1.0435	7.9557
107.xy	1.04793	7.93142
107.xy	1.05236	7.80474
107.xy	1.0568	7.66839
107.xy	1.06123	7.67429
107.xy	1.06566	7.73205
107.xy	1.0701	7.8378
107.xy	1.07453	7.89271
107.xy	1.07897	7.8874
107.xy	1.0834	7.96322
107.xy	1.08783	7.96828
107.xy	1.09227	7.92649
107.xy	1.0967	7.9551
107.xy	1.10113	8.07806
107.xy	1.10557	8.20106
107.xy	1.11	8.09579
107.xy	1.11443	7.98698
107.xy	1.11887	8.085
107.xy	1.1233	8.19755
107.xy	1.12773	8.27671
107.xy	1.13217	8.33976
107.xy	1.1366	8.48656
107.xy	1.14103	8.42245
107.xy	1.14547	8.32366
107.xy	1.1499	8.41675
107.xy	1.15433	8.51331
107.xy	1.15877	8.59827
107.xy	1.1632	8.57926
107.xy	1.16763	8.54845
107.xy	1.17207	8.55315
107.xy	1.1765	8.48849
107.xy	1.18093	8.51727
107.xy	1.18537	8.50688
107.xy	1.1898	8.62139
107.xy	1.19423	8.57391
107.xy	1.19867	8.45967
107.xy	1.2031	8.39057
107.xy	1.20753	8.33584
107.xy	1.21197	8.32188
107.xy	1.2164	8.23905
107.xy	1.22083	8.16926
107.xy	1.22527	8.0843
107.xy	1.2297	8.20611
107.xy	1.23413	8.25776
107.xy	1.23857	8.32706
107.xy	1.243	8.32829
107.xy	1.24743	8.34739
107.xy	1.25187	8.45011
107.xy	1.2563	8.62217
107.xy	1.26073	8.59697
107.xy	1.26517	8.56816
107.xy	1.2696	8.54512
107.xy	1.27404	8.62003
107.xy	1.27847	8.58552
107.xy	1.2829	8.56195
107.xy	1.28734	8.59555
107.xy	1.29177	8.69702
107.xy	1.2962	8.89331
107.xy	1.30064	8.96391
107.xy	1.30507	9.04323
107.xy	1.3095	8.98581
107.xy	1.31394	8.86265
107.xy	1.31837	8.7272
107.xy	1.3228	8.82057
107.xy	1.32724	8.97178
107.xy	1.33167	9.00827
107.xy	1.3361	9.03103
107.xy	1.34054	8.93067
107.xy	1.34497	8.84496
107.xy	1.3494	8.83219
107.xy	1.35384	8.8348
107.xy	1.35827	8.94153
107.xy	1.3627	8.97111
107.xy	1.36714	9.02333
107.xy	1.37157	9.03192
107.xy	1.376	9.00512
107.xy	1.38044	8.94722
107.xy	1.38487	9.11882
107.xy	1.3893	9.25165
107.xy	1.39374	9.22987
107.xy	1.39817	9.08782
107.xy	1.4026	9.11187
107.xy	1.40704	9.2659
107.xy	1.41147	9.34949
107.xy	1.4159	9.20148
107.xy	1.42034	9.14506
107.xy	1.42477	9.19976
107.xy	1.4292	9.2583
107.xy	1.43364	9.2915
107.xy	1.43807	9.3148
107.xy	1.4425	9.39721
107.xy	1.44694	9.43237
107.xy	1.45137	9.44755
107.xy	1.4558	9.35405
107.xy	1.46024	9.33268
107.xy	1.46467	9.40921
107.xy	1.46911	9.46441
107.xy	1.47354	9.54532
107.xy	1.47797	9.6336
107.xy	1.48241	9.68966
107.xy	1.48684	9.68923
107.xy	1.49127	9.79597
107.xy	1.49571	9.69907
107.xy	1.50014	9.79218
107.xy	1.50457	9.86492
107.xy	1.50901	9.88796
107.xy	1.51344	9.92166
107.xy	1.51787	9.98703
107.xy	1.52231	10.1019
107.xy	1.52674	10.113
107.xy	1.53117	9.99514
107.xy	1.53561	9.98404
107.xy	1.54004	10.052
107.xy	1.54447	10.1024
107.xy	1.54891	10.0367
107.xy	1.55334	9.99536
107.xy	1.55777	9.96154
107.xy	1.56221	10.0435
107.xy	1.56664	10.1566
107.xy	1.57107	10.2958
107.xy	1.57551	10.3287
107.xy	1.57994	10.321
107.xy	1.58437	10.3435
107.xy	1.58881	10.3667
107.xy	1.59324	10.3132
107.xy	1.59767	10.33
107.xy	1.60211	10.2716
107.xy	1.60654	10.3048
107.xy	1.61097	10.4997
107.xy	1.61541	10.6102
107.xy	1.61984	10.598
107.xy	1.62427	10.599
107.xy	1.62871	10.6712
107.xy	1.63314	10.7985
107.xy	1.63757	10.6581
107.xy	1.64201	10.5895
107.xy	1.64644	10.6872
107.xy	1.65087	10.9169
107.xy	1.65531	11.0651
107.xy	1.65974	11.0594
107.xy	1.66418	11.1692
107.xy	1.66861	11.2764
107.xy	1.67304	11.3125
107.xy	1.67748	11.3205
107.xy	1.68191	11.4187
107.xy	1.68634	11.5018
107.xy	1.69078	11.6155
107.xy	1.69521	11.6725
107.xy	1.69964	11.6769
107.xy	1.70408	11.632
107.xy	1.70851	11.623
107.xy	1.71294	11.6416
107.xy	1.71738	11.6882
107.xy	1.72181	11.9487
107.xy	1.72624	12.1235
107.xy	1.73068	12.2538
107.xy	1.73511	12.2684
107.xy	1.73954	12.3995
107.xy	1.74398	12.5673
107.xy	1.74841	12.5944
107.xy	1.75284	12.6791
107.xy	1.75728	12.751
107.xy	1.76171	12.9496
107.xy	1.76614	13.0599
107.xy	1.77058	13.1694
107.xy	1.77501	13.2661
107.xy	1.77944	13.3198
107.xy	1.78388	13.4871
107.xy	1.78831	13.5702
107.xy	1.79274	13.8293
107.xy	1.79718	14.0413
107.xy	1.80161	14.2789
107.xy	1.80604	14.3521
107.xy	1.81048	14.4778
107.xy	1.81491	14.7162
107.xy	1.81934	14.9348
107.xy	1.82378	15.2054
107.xy	1.82821	15.4785
107.xy	1.83264	15.7538
107.xy	1.83708	16.0963
107.xy	1.84151	16.3903
107.xy	1.84594	16.6677
107.xy	1.85038	17.043
107.xy	1.85481	17.4825
107.xy	1.85925	17.9198
107.xy	1.86368	18.4066
107.xy	1.86811	18.8841
107.xy	1.87255	19.3534
107.xy	1.87698	19.7272
107.xy	1.88141	20.2598
107.xy	1.88585	20.9859
107.xy	1.89028	21.8489
107.xy	1.89471	22.7292
107.xy	1.89915	23.5417
107.xy	1.90358	24.4362
107.xy	1.90801	25.4615
107.xy	1.91245	26.6828
107.xy	1.91688	28.1041
107.xy	1.92131	29.5992
107.xy	1.92575	31.2082
107.xy	1.93018	32.9932
107.xy	1.93461	35.1066
107.xy	1.93905	37.4867
107.xy	1.94348	40.056
107.xy	1.94791	42.9892
107.xy	1.95235	46.4913
107.xy	1.95678	50.4954
107.xy	1.96121	55.0562
107.xy	1.96565	60.4163
107.xy	1.97008	66.5967
107.xy	1.97451	73.6368
107.xy	1.97895	81.8758
107.xy	1.98338	91.3511
107.xy	1.98781	102.014
107.xy	1.99225	114.14
107.xy	1.99668	127.709
107.xy	2.00111	143.221
107.xy	2.00555	160.355
107.xy	2.00998	178.894
107.xy	2.01441	198.269
107.xy	2.01885	219.085
107.xy	2.02328	240.254
107.xy	2.02771	262.213
107.xy	2.03215	283.44
107.xy	2.03658	304.009
107.xy	2.04101	322.327
107.xy	2.04545	337.254
107.xy	2.04988	346.685
107.xy	2.05432	348.773
107.xy	2.05875	342.42
107.xy	2.06318	326.613
107.xy	2.06762	302.67
107.xy	2.07205	272.537
107.xy	2.07648	239.226
107.xy	2.08092	206.125
107.xy	2.08535	175.15
107.xy	2.08978	148.233
107.xy	2.09422	125.095
107.xy	2.09865	106.379
107.xy	2.10308	90.7696
107.xy	2.10752	78.2978
107.xy	2.11195	68.2924
107.xy	2.11638	60.3749
107.xy	2.12082	53.7592
107.xy	2.12525	48.2987
107.xy	2.12968	43.6443
107.xy	2.13412	39.9081
107.xy	2.13855	36.8197
107.xy	2.14298	34.2962
107.xy	2.14742	32.0419
107.xy	2.15185	30.0567
107.xy	2.15628	28.5191
107.xy	2.16072	27.4154
107.xy	2.16515	26.8435
107.xy	2.16958	27.0234
107.xy	2.17402	27.9249
107.xy	2.17845	29.5533
107.xy	2.18288	31.5679
107.xy	2.18732	32.9746
107.xy	2.19175	32.9126
107.xy	2.19618	31.0883
107.xy	2.20062	28.1105
107.xy	2.20505	24.4695
107.xy	2.20948	21.1881
107.xy	2.21392	18.8359
107.xy	2.21835	17.4072
107.xy	2.22278	16.2851
107.xy	2.22722	15.492
107.xy	2.23165	14.8738
107.xy	2.23608	14.4938
107.xy	2.24052	14.2901
107.xy	2.24495	14.0394
107.xy	2.24939	13.7113
107.xy	2.25382	13.4904
107.xy	2.25825	13.365
107.xy	2.26269	13.3087
107.xy	2.26712	13.3733
107.xy	2.27155	13.4889
107.xy	2.27599	13.7306
107.xy	2.28042	13.8922
107.xy	2.28485	14.0017
107.xy	2.28929	13.9853
107.xy	2.29372	13.9283
107.xy	2.29815	13.729
107.xy	2.30259	13.3078
107.xy	2.30702	12.8348
107.xy	2.31145	12.4034
107.xy	2.31589	12.0854
107.xy	2.32032	11.7259
107.xy	2.32475	11.4143
107.xy	2.32919	11.1385
107.xy	2.33362	10.968
107.xy	2.33805	10.7988
107.xy	2.34249	10.591
107.xy	2.34692	10.4545
107.xy	2.35135	10.262
107.xy	2.35579	10.1463
107.xy	2.36022	10.0303
107.xy	2.36465	9.91703
107.xy	2.36909	9.86105
107.xy	2.37352	9.72004
107.xy	2.37795	9.62925
107.xy	2.38239	9.51893
107.xy	2.38682	9.44106
107.xy	2.39125	9.33519
107.xy	2.39569	9.27461
107.xy	2.40012	9.23999
107.xy	2.40455	9.18915
107.xy	2.40899	9.09073
107.xy	2.41342	9.20099
107.xy	2.41785	9.13864
107.xy	2.42229	9.04632
107.xy	2.42672	8.97035
107.xy	2.43115	8.86281
107.xy	2.43559	8.68927
107.xy	2.44002	8.62638
107.xy	2.44446	8.69077
107.xy	2.44889	8.74108
107.xy	2.45332	8.67546
107.xy	2.45776	8.55004
107.xy	2.46219	8.61309
107.xy	2.46662	8.6571
107.xy	2.47106	8.57679
107.xy	2.47549	8.5551
107.xy	2.47992	8.69185
107.xy	2.48436	8.86024
107.xy	2.48879	8.85181
107.xy	2.49322	8.85721
107.xy	2.49766	8.77028
107.xy	2.50209	8.7071
107.xy	2.50652	8.67444
107.xy	2.51096	8.66775
107.xy	2.51539	8.72664
107.xy	2.51982	8.6467
107.xy	2.52426	8.51995
107.xy	2.52869	8.44635
107.xy	2.53312	8.38358
107.xy	2.53756	8.2452
107.xy	2.54199	8.21549
107.xy	2.54642	8.20729
107.xy	2.55086	8.19121
107.xy	2.55529	8.04902
107.xy	2.55972	8.04509
107.xy	2.56416	8.05736
107.xy	2.56859	8.0699
107.xy	2.57302	7.95523
107.xy	2.57746	7.79985
107.xy	2.58189	7.81017
107.xy	2.58632	7.81744
107.xy	2.59076	7.83477
107.xy	2.59519	7.80637
107.xy	2.59962	7.85208
107.xy	2.60406	7.8849
107.xy	2.60849	7.81658
107.xy	2.61292	7.81985
107.xy	2.61736	7.86919
107.xy	2.62179	7.82413
107.xy	2.62622	7.70655
107.xy	2.63066	7.66292
107.xy	2.63509	7.61172
107.xy	2.63953	7.58518
107.xy	2.64396	7.4749
107.xy	2.64839	7.45911
107.xy	2.65283	7.44377
107.xy	2.65726	7.55497
107.xy	2.66169	7.56559
107.xy	2.66613	7.54512
107.xy	2.67056	7.38722
107.xy	2.67499	7.42789
107.xy	2.67943	7.50971
107.xy	2.68386	7.60315
107.xy	2.68829	7.46374
107.xy	2.69273	7.36509
107.xy	2.69716	7.37569
107.xy	2.70159	7.44415
107.xy	2.70603	7.48418
107.xy	2.71046	7.48228
107.xy	2.71489	7.52972
107.xy	2.71933	7.55645
107.xy	2.72376	7.51929
107.xy	2.72819	7.48418
107.xy	2.73263	7.43532
107.xy	2.73706	7.46119
107.xy	2.74149	7.44229
107.xy	2.74593	7.43192
107.xy	2.75036	7.50872
107.xy	2.75479	7.4758
107.xy	2.75923	7.37718
107.xy	2.76366	7.23028
107.xy	2.76809	7.32294
107.xy	2.77253	7.33969
107.xy	2.77696	7.39041
107.xy	2.78139	7.39687
107.xy	2.78583	7.42809
107.xy	2.79026	7.35527
107.xy	2.79469	7.28762
107.xy	2.79913	7.31514
107.xy	2.80356	7.42515
107.xy	2.80799	7.39663
107.xy	2.81243	7.36178
107.xy	2.81686	7.36758
107.xy	2.82129	7.39871
107.xy	2.82573	7.37563
107.xy	2.83016	7.24698
107.xy	2.8346	7.12733
107.xy	2.83903	7.09914
107.xy	2.84346	7.12597
107.xy	2.8479	7.23635
107.xy	2.85233	7.31926
107.xy	2.85676	7.28601
107.xy	2.8612	7.21054
107.xy	2.86563	7.21615
107.xy	2.87006	7.28666
107.xy	2.8745	7.2734
107.xy	2.87893	7.25186
107.xy	2.88336	7.2731
107.xy	2.8878	7.23932
107.xy	2.89223	7.15382
107.xy	2.89666	7.22951
107.xy	2.9011	7.2862
107.xy	2.90553	7.37906
107.xy	2.90996	7.34728
107.xy	2.9144	7.29494
107.xy	2.91883	7.08704
107.xy	2.92326	7.1313
107.xy	2.9277	7.18867
107.xy	2.93213	7.24752
107.xy	2.93656	7.24846
107.xy	2.941	7.27102
107.xy	2.94543	7.24984
107.xy	2.94986	7.2713
107.xy	2.9543	7.19376
107.xy	2.95873	7.17115
107.xy	2.96316	7.19519
107.xy	2.9676	7.31488
107.xy	2.97203	7.28373
107.xy	2.97646	7.21131
107.xy	2.9809	7.19529
107.xy	2.98533	7.28322
107.xy	2.98976	7.28058
107.xy	2.9942	7.29085
107.xy	2.99863	7.33463
107.xy	3.00306	7.38445
107.xy	3.0075	7.42239
107.xy	3.01193	7.4873
107.xy	3.01636	7.49813
107.xy	3.0208	7.45927
107.xy	3.02523	7.43236
107.xy	3.02967	7.42684
107.xy	3.0341	7.4105
107.xy	3.03853	7.39575
107.xy	3.04297	7.39428
107.xy	3.0474	7.40303
107.xy	3.05183	7.39086
107.xy	3.05627	7.3578
107.xy	3.0607	7.38305
107.xy	3.06513	7.45525
107.xy	3.06957	7.57931
107.xy	3.074	7.58999
107.xy	3.07843	7.41519
107.xy	3.08287	7.38205
107.xy	3.0873	7.47763
107.xy	3.09173	7.57215
107.xy	3.09617	7.64716
107.xy	3.1006	7.68055
107.xy	3.10503	7.77857
107.xy	3.10947	7.87831
107.xy	3.1139	7.98778
107.xy	3.11833	8.01558
107.xy	3.12277	8.00532
107.xy	3.1272	8.02145
107.xy	3.13163	8.03009
107.xy	3.13607	8.00426
107.xy	3.1405	8.02086
107.xy	3.14493	8.05706
107.xy	3.14937	8.13539
107.xy	3.1538	8.16394
107.xy	3.15823	8.19231
107.xy	3.16267	8.17839
107.xy	3.1671	8.23831
107.xy	3.17153	8.43561
107.xy	3.17597	8.52188
107.xy	3.1804	8.59919
107.xy	3.18483	8.55077
107.xy	3.18927	8.54517
107.xy	3.1937	8.59555
107.xy	3.19813	8.73511
107.xy	3.20257	8.8762
107.xy	3.207	8.92086
107.xy	3.21143	8.97842
107.xy	3.21587	9.06308
107.xy	3.2203	9.24008
107.xy	3.22474	9.34894
107.xy	3.22917	9.57845
107.xy	3.2336	9.69765
107.xy	3.23804	9.81286
107.xy	3.24247	9.95073
107.xy	3.2469	10.1454
107.xy	3.25134	10.3166
107.xy	3.25577	10.3835
107.xy	3.2602	10.3796
107.xy	3.26464	10.3525
107.xy	3.26907	10.3084
107.xy	3.2735	10.2526
107.xy	3.27794	10.2727
107.xy	3.28237	10.2904
107.xy	3.2868	10.3683
107.xy	3.29124	10.3792
107.xy	3.29567	10.3103
107.xy	3.3001	10.3276
107.xy	3.30454	10.3951
107.xy	3.30897	10.4296
107.xy	3.3134	10.3807
107.xy	3.31784	10.4587
107.xy	3.32227	10.56
107.xy	3.3267	10.6534
107.xy	3.33114	10.7745
107.xy	3.33557	10.9866
107.xy	3.34	11.232
107.xy	3.34444	11.3722
107.xy	3.34887	11.4302
107.xy	3.3533	11.4865
107.xy	3.35774	11.616
107.xy	3.36217	11.7927
107.xy	3.3666	11.9188
107.xy	3.37104	12.0029
107.xy	3.37547	12.1136
107.xy	3.3799	12.3017
107.xy	3.38434	12.4809
107.xy	3.38877	12.6691
107.xy	3.3932	12.8593
107.xy	3.39764	13.0765
107.xy	3.40207	13.3999
107.xy	3.4065	13.8505
107.xy	3.41094	14.4942
107.xy	3.41537	15.3754
107.xy	3.41981	16.4936
107.xy	3.42424	17.9397
107.xy	3.42867	19.928
107.xy	3.43311	22.7444
107.xy	3.43754	26.6579
107.xy	3.44197	32.0203
107.xy	3.44641	38.8471
107.xy	3.45084	47.2463
107.xy	3.45527	55.9717
107.xy	3.45971	63.7569
107.xy	3.46414	68.437
107.xy	3.46857	69.2932
107.xy	3.47301	66.7224
107.xy	3.47744	62.477
107.xy	3.48187	58.9925
107.xy	3.48631	58.4981
107.xy	3.49074	62.84
107.xy	3.49517	73.8858
107.xy	3.49961	92.9525
107.xy	3.50404	122.034
107.xy	3.50847	159.303
107.xy	3.51291	199.933
107.xy	3.51734	234.591
107.xy	3.52177	253.099
107.xy	3.52621	250.644
107.xy	3.53064	228.213
107.xy	3.53507	193.441
107.xy	3.53951	156.002
107.xy	3.54394	121.981
107.xy	3.54837	95.3506
107.xy	3.55281	75.2822
107.xy	3.55724	61.2069
107.xy	3.56167	50.9468
107.xy	3.56611	43.6711
107.xy	3.57054	38.2245
107.xy	3.57497	34.2322
107.xy	3.57941	31.102
107.xy	3.58384	28.7692
107.xy	3.58827	26.7896
107.xy	3.59271	25.2433
107.xy	3.59714	24.074
107.xy	3.60157	23.0432
107.xy	3.60601	22.1906
107.xy	3.61044	21.4177
107.xy	3.61488	20.7851
107.xy	3.61931	20.1521
107.xy	3.62374	19.5933
107.xy	3.62818	18.9739
107.xy	3.63261	18.4453
107.xy	3.63704	18.0865
107.xy	3.64148	17.8583
107.xy	3.64591	17.4977
107.xy	3.65034	17.1328
107.xy	3.65478	16.7843
107.xy	3.65921	16.6172
107.xy	3.66364	16.4083
107.xy	3.66808	16.2885
107.xy	3.67251	16.1574
107.xy	3.67694	15.9972
107.xy	3.68138	15.8246
107.xy	3.68581	15.6496
107.xy	3.69024	15.5198
107.xy	3.69468	15.3909
107.xy	3.69911	15.3505
107.xy	3.70354	15.3107
107.xy	3.70798	15.2195
107.xy	3.71241	15.2118
107.xy	3.71684	15.2134
107.xy	3.72128	15.2679
107.xy	3.72571	15.293
107.xy	3.73014	15.255
107.xy	3.73458	15.2047
107.xy	3.73901	15.2833
107.xy	3.74344	15.4338
107.xy	3.74788	15.5832
107.xy	3.75231	15.7789
107.xy	3.75674	16.0807
107.xy	3.76118	16.5887
107.xy	3.76561	17.4205
107.xy	3.77004	18.7697
107.xy	3.77448	21.0433
107.xy	3.77891	24.2664
107.xy	3.78334	28.5135
107.xy	3.78778	32.9491
107.xy	3.79221	36.2169
107.xy	3.79664	37.1194
107.xy	3.80108	35.2521
107.xy	3.80551	31.7316
107.xy	3.80995	27.591
107.xy	3.81438	24.0686
107.xy	3.81881	21.7477
107.xy	3.82325	20.3968
107.xy	3.82768	19.6927
107.xy	3.83211	19.4306
107.xy	3.83655	19.4579
107.xy	3.84098	19.5762
107.xy	3.84541	19.6397
107.xy	3.84985	19.826
107.xy	3.85428	20.0152
107.xy	3.85871	20.3727
107.xy	3.86315	20.6476
107.xy	3.86758	20.9034
107.xy	3.87201	21.1648
107.xy	3.87645	21.5472
107.xy	3.88088	21.9691
107.xy	3.88531	22.3532
107.xy	3.88975	22.8204
107.xy	3.89418	23.4069
107.xy	3.89861	24.0285
107.xy	3.90305	24.5045
107.xy	3.90748	24.9455
107.xy	3.91191	25.5133
107.xy	3.91635	26.2598
107.xy	3.92078	27.1221
107.xy	3.92521	27.9252
107.xy	3.92965	28.7989
107.xy	3.93408	29.8028
107.xy	3.93851	30.9283
107.xy	3.94295	32.0659
107.xy	3.94738	33.314
107.xy	3.95181	34.7713
107.xy	3.95625	36.3351
107.xy	3.96068	38.0314
107.xy	3.96511	39.8811
107.xy	3.96955	42.0759
107.xy	3.97398	44.534
107.xy	3.97841	47.329
107.xy	3.98285	50.4255
107.xy	3.98728	53.9115
107.xy	3.99171	57.7946
107.xy	3.99615	62.281
107.xy	4.00058	67.3403
107.xy	4.00502	73.1387
107.xy	4.00945	79.7432
107.xy	4.01388	87.326
107.xy	4.01832	96.0005
107.xy	4.02275	106.021
107.xy	4.02718	117.605
107.xy	4.03162	130.955
107.xy	4.03605	146.499
107.xy	4.04048	164.17
107.xy	4.04492	184.726
107.xy	4.04935	208.056
107.xy	4.05378	234.453
107.xy	4.05822	263.089
107.xy	4.06265	293.23
107.xy	4.06708	321.677
107.xy	4.07152	345.687
107.xy	4.07595	360.81
107.xy	4.08038	364.433
107.xy	4.08482	355.623
107.xy	4.08925	335.175
107.xy	4.09368	307.549
107.xy	4.09812	275.687
107.xy	4.10255	244.351
107.xy	4.10698	214.936
107.xy	4.11142	188.993
107.xy	4.11585	166.664
107.xy	4.12028	147.759
107.xy	4.12472	131.825
107.xy	4.12915	118.211
107.xy	4.13358	106.589
107.xy	4.13802	96.4398
107.xy	4.14245	87.8376
107.xy	4.14688	80.2746
107.xy	4.15132	73.7985
107.xy	4.15575	68.0039
107.xy	4.16018	63.0347
107.xy	4.16462	58.6939
107.xy	4.16905	54.9037
107.xy	4.17348	51.4515
107.xy	4.17792	48.4164
107.xy	4.18235	45.6154
107.xy	4.18678	43.1379
107.xy	4.19122	41.0167
107.xy	4.19565	39.059
107.xy	4.20009	37.1941
107.xy	4.20452	35.642
107.xy	4.20895	34.1976
107.xy	4.21339	32.8871
107.xy	4.21782	31.6761
107.xy	4.22225	30.4799
107.xy	4.22669	29.2734
107.xy	4.23112	28.1872
107.xy	4.23555	27.1954
107.xy	4.23999	26.309
107.xy	4.24442	25.4314
107.xy	4.24885	24.5916
107.xy	4.25329	23.8144
107.xy	4.25772	23.1386
107.xy	4.26215	22.4878
107.xy	4.26659	21.9137
107.xy	4.27102	21.3708
107.xy	4.27545	20.9071
107.xy	4.27989	20.4198
107.xy	4.28432	19.9181
107.xy	4.28875	19.4039
107.xy	4.29319	19.009
107.xy	4.29762	18.6734
107.xy	4.30205	18.3337
107.xy	4.30649	18.0209
107.xy	4.31092	17.7012
107.xy	4.31535	17.3428
107.xy	4.31979	17.0299
107.xy	4.32422	16.6786
107.xy	4.32865	16.4033
107.xy	4.33309	16.1392
107.xy	4.33752	15.9898
107.xy	4.34195	15.7382
107.xy	4.34639	15.5899
107.xy	4.35082	15.482
107.xy	4.35525	15.3505
107.xy	4.35969	15.2253
107.xy	4.36412	15.1608
107.xy	4.36855	15.0731
107.xy	4.37299	14.8704
107.xy	4.37742	14.6774
107.xy	4.38185	14.5316
107.xy	4.38629	14.436
107.xy	4.39072	14.3219
107.xy	4.39516	14.0306
107.xy	4.39959	13.7686
107.xy	4.40402	13.5567
107.xy	4.40846	13.3259
107.xy	4.41289	13.1169
107.xy	4.41732	12.9556
107.xy	4.42176	12.791
107.xy	4.42619	12.6671
107.xy	4.43062	12.6012
107.xy	4.43506	12.518
107.xy	4.43949	12.3675
107.xy	4.44392	12.2436
107.xy	4.44836	12.2259
107.xy	4.45279	12.1562
107.xy	4.45722	12.037
107.xy	4.46166	11.8962
107.xy	4.46609	11.8759
107.xy	4.47052	11.87
107.xy	4.47496	11.7301
107.xy	4.47939	11.6225
107.xy	4.48382	11.5282
107.xy	4.48826	11.5674
107.xy	4.49269	11.5126
107.xy	4.49712	11.3683
107.xy	4.50156	11.2046
107.xy	4.50599	11.1992
107.xy	4.51042	11.2569
107.xy	4.51486	11.2605
107.xy	4.51929	11.1764
107.xy	4.52372	11.0911
107.xy	4.52816	11.019
107.xy	4.53259	10.9733
107.xy	4.53702	10.9333
107.xy	4.54146	10.9251
107.xy	4.54589	10.9711
107.xy	4.55032	10.9571
107.xy	4.55476	10.9984
107.xy	4.55919	11.017
107.xy	4.56362	11.0219
107.xy	4.56806	10.9833
107.xy	4.57249	10.9151
107.xy	4.57692	10.9055
107.xy	4.58136	10.9047
107.xy	4.58579	10.8662
107.xy	4.59023	10.8012
107.xy	4.59466	10.7437
107.xy	4.59909	10.7334
107.xy	4.60353	10.6596
107.xy	4.60796	10.5563
107.xy	4.61239	10.516
107.xy	4.61683	10.4936
107.xy	4.62126	10.4359
107.xy	4.62569	10.4038
107.xy	4.63013	10.4356
107.xy	4.63456	10.4494
107.xy	4.63899	10.3673
107.xy	4.64343	10.2867
107.xy	4.64786	10.2468
107.xy	4.65229	10.2985
107.xy	4.65673	10.3028
107.xy	4.66116	10.2828
107.xy	4.66559	10.2284
107.xy	4.67003	10.1296
107.xy	4.67446	10.0885
107.xy	4.67889	10.0258
107.xy	4.68333	10.0241
107.xy	4.68776	10.0203
107.xy	4.69219	9.99738
107.xy	4.69663	10.0497
107.xy	4.70106	9.96525
107.xy	4.70549	9.89875
107.xy	4.70993	9.86034
107.xy	4.71436	9.9108
107.xy	4.71879	9.88565
107.xy	4.72323	9.86894
107.xy	4.72766	9.85676
107.xy	4.73209	9.84843
107.xy	4.73653	9.82596
107.xy	4.74096	9.90034
107.xy	4.74539	9.93758
107.xy	4.74983	9.91268
107.xy	4.75426	9.85311
107.xy	4.75869	9.80145
107.xy	4.76313	9.81487
107.xy	4.76756	9.88402
107.xy	4.77199	9.87951
107.xy	4.77643	9.90112
107.xy	4.78086	9.89715
107.xy	4.7853	9.90308
107.xy	4.78973	9.85826
107.xy	4.79416	9.8145
107.xy	4.7986	9.78988
107.xy	4.80303	9.797
107.xy	4.80746	9.90272
107.xy	4.8119	9.89619
107.xy	4.81633	9.79243
107.xy	4.82076	9.72965
107.xy	4.8252	9.86691
107.xy	4.82963	9.90301
107.xy	4.83406	9.93231
107.xy	4.8385	9.86263
107.xy	4.84293	9.89648
107.xy	4.84736	9.93753
107.xy	4.8518	9.96458
107.xy	4.85623	9.92295
107.xy	4.86066	9.97005
107.xy	4.8651	10.0563
107.xy	4.86953	10.0818
107.xy	4.87396	10.0465
107.xy	4.8784	10.0969
107.xy	4.88283	10.052
107.xy	4.88726	10.052
107.xy	4.8917	10.0222
107.xy	4.89613	10.0372
107.xy	4.90056	10.1323
107.xy	4.905	10.2048
107.xy	4.90943	10.2034
107.xy	4.91386	10.1658
107.xy	4.9183	10.0902
107.xy	4.92273	10.1236
107.xy	4.92716	10.2233
107.xy	4.9316	10.3057
107.xy	4.93603	10.3235
107.xy	4.94046	10.2704
107.xy	4.9449	10.2737
107.xy	4.94933	10.3689
107.xy	4.95376	10.4499
107.xy	4.9582	10.5484
107.xy	4.96263	10.5478
107.xy	4.96706	10.579
107.xy	4.9715	10.6426
107.xy	4.97593	10.7131
107.xy	4.98037	10.809
107.xy	4.9848	10.8535
107.xy	4.98923	10.9004
107.xy	4.99367	10.9169
107.xy	4.9981	10.947
107.xy	5.00253	10.9714
107.xy	5.00697	11.0154
107.xy	5.0114	11.0639
107.xy	5.01583	11.2164
107.xy	5.02027	11.2753
107.xy	5.0247	11.3557
107.xy	5.02913	11.3852
107.xy	5.03357	11.4448
107.xy	5.038	11.4461
107.xy	5.04243	11.5036
107.xy	5.04687	11.655
107.xy	5.0513	11.74
107.xy	5.05573	11.8215
107.xy	5.06017	11.9343
107.xy	5.0646	12.0488
107.xy	5.06903	12.206
107.xy	5.07347	12.3093
107.xy	5.0779	12.4301
107.xy	5.08233	12.5366
107.xy	5.08677	12.7075
107.xy	5.0912	12.8797
107.xy	5.09563	13.114
107.xy	5.10007	13.3233
107.xy	5.1045	13.5429
107.xy	5.10893	13.7175
107.xy	5.11337	13.9908
107.xy	5.1178	14.3422
107.xy	5.12223	14.7063
107.xy	5.12667	15.0789
107.xy	5.1311	15.5527
107.xy	5.13553	16.0889
107.xy	5.13997	16.4013
107.xy	5.1444	16.5017
107.xy	5.14883	16.5055
107.xy	5.15327	16.41
107.xy	5.1577	16.216
107.xy	5.16213	15.985
107.xy	5.16657	15.8208
107.xy	5.171	15.8436
107.xy	5.17544	15.9057
107.xy	5.17987	15.9578
107.xy	5.1843	16.0507
107.xy	5.18874	16.2362
107.xy	5.19317	16.4131
107.xy	5.1976	16.6324
107.xy	5.20204	16.9251
107.xy	5.20647	17.2654
107.xy	5.2109	17.5407
107.xy	5.21534	17.7835
107.xy	5.21977	18.1684
107.xy	5.2242	18.633
107.xy	5.22864	19.0908
107.xy	5.23307	19.4533
107.xy	5.2375	19.9909
107.xy	5.24194	20.5497
107.xy	5.24637	21.1707
107.xy	5.2508	21.7374
107.xy	5.25524	22.3336
107.xy	5.25967	22.9272
107.xy	5.2641	23.5608
107.xy	5.26854	24.2846
107.xy	5.27297	25.1656
107.xy	5.2774	26.1196
107.xy	5.28184	27.071
107.xy	5.28627	28.074
107.xy	5.2907	29.1763
107.xy	5.29514	30.3797
107.xy	5.29957	31.5981
107.xy	5.304	32.9625
107.xy	5.30844	34.5424
107.xy	5.31287	36.2706
107.xy	5.3173	38.0349
107.xy	5.32174	40.0256
107.xy	5.32617	42.2155
107.xy	5.3306	44.6827
107.xy	5.33504	47.4655
107.xy	5.33947	50.6347
107.xy	5.3439	54.3753
107.xy	5.34834	58.9486
107.xy	5.35277	64.4049
107.xy	5.3572	70.6783
107.xy	5.36164	77.0247
107.xy	5.36607	82.7299
107.xy	5.37051	87.1119
107.xy	5.37494	90.1564
107.xy	5.37937	92.3436
107.xy	5.38381	94.6181
107.xy	5.38824	97.7363
107.xy	5.39267	101.936
107.xy	5.39711	107.073
107.xy	5.40154	112.79
107.xy	5.40597	118.752
107.xy	5.41041	124.243
107.xy	5.41484	128.63
107.xy	5.41927	131.174
107.xy	5.42371	131.481
107.xy	5.42814	129.192
107.xy	5.43257	124.609
107.xy	5.43701	118.109
107.xy	5.44144	110.317
107.xy	5.44587	101.899
107.xy	5.45031	93.4025
107.xy	5.45474	85.3903
107.xy	5.45917	77.9337
107.xy	5.46361	71.3275
107.xy	5.46804	65.4286
107.xy	5.47247	60.3094
107.xy	5.47691	55.8365
107.xy	5.48134	51.9935
107.xy	5.48577	48.5919
107.xy	5.49021	45.6411
107.xy	5.49464	42.9618
107.xy	5.49907	40.6414
107.xy	5.50351	38.5024
107.xy	5.50794	36.611
107.xy	5.51237	34.8664
107.xy	5.51681	33.3774
107.xy	5.52124	32.0072
107.xy	5.52567	30.6822
107.xy	5.53011	29.4428
107.xy	5.53454	28.3098
107.xy	5.53897	27.3153
107.xy	5.54341	26.4287
107.xy	5.54784	25.5367
107.xy	5.55227	24.6766
107.xy	5.55671	23.8783
107.xy	5.56114	23.1523
107.xy	5.56558	22.4886
107.xy	5.57001	21.8639
107.xy	5.57444	21.2345
107.xy	5.57888	20.6871
107.xy	5.58331	20.2011
107.xy	5.58774	19.7542
107.xy	5.59218	19.2745
107.xy	5.59661	18.7971
107.xy	5.60104	18.305
107.xy	5.60548	17.9718
107.xy	5.60991	17.5848
107.xy	5.61434	17.2495
107.xy	5.61878	16.9619
107.xy	5.62321	16.7078
107.xy	5.62764	16.4361
107.xy	5.63208	16.1703
107.xy	5.63651	15.9588
107.xy	5.64094	15.7133
107.xy	5.64538	15.4499
107.xy	5.64981	15.1821
107.xy	5.65424	14.9752
107.xy	5.65868	14.8534
107.xy	5.66311	14.7192
107.xy	5.66754	14.5372
107.xy	5.67198	14.3185
107.xy	5.67641	14.084
107.xy	5.68084	13.8388
107.xy	5.68528	13.6786
107.xy	5.68971	13.6012
107.xy	5.69414	13.5557
107.xy	5.69858	13.4356
107.xy	5.70301	13.384
107.xy	5.70744	13.275
107.xy	5.71188	13.1689
107.xy	5.71631	13.0325
107.xy	5.72074	12.9775
107.xy	5.72518	12.9988
107.xy	5.72961	13.0158
107.xy	5.73404	13.0168
107.xy	5.73848	13.0086
107.xy	5.74291	12.9882
107.xy	5.74734	13.0448
107.xy	5.75178	13.1284
107.xy	5.75621	13.3067
107.xy	5.76065	13.5023
107.xy	5.76508	13.8915
107.xy	5.76951	14.3863
107.xy	5.77395	14.9656
107.xy	5.77838	15.6809
107.xy	5.78281	16.5282
107.xy	5.78725	17.4657
107.xy	5.79168	18.306
107.xy	5.79611	18.8736
107.xy	5.80055	19.0523
107.xy	5.80498	18.8513
107.xy	5.80941	18.2087
107.xy	5.81385	17.2801
107.xy	5.81828	16.3145
107.xy	5.82271	15.3399
107.xy	5.82715	14.4538
107.xy	5.83158	13.7424
107.xy	5.83601	13.2695
107.xy	5.84045	12.9318
107.xy	5.84488	12.6269
107.xy	5.84931	12.3813
107.xy	5.85375	12.1746
107.xy	5.85818	12.0438
107.xy	5.86261	11.9594
107.xy	5.86705	11.8762
107.xy	5.87148	11.7497
107.xy	5.87591	11.6155
107.xy	5.88035	11.6395
107.xy	5.88478	11.6988
107.xy	5.88921	11.7622
107.xy	5.89365	11.7825
107.xy	5.89808	11.773
107.xy	5.90251	11.831
107.xy	5.90695	11.9143
107.xy	5.91138	11.8464
107.xy	5.91581	11.8238
107.xy	5.92025	11.8605
107.xy	5.92468	12.0145
107.xy	5.92911	12.112
107.xy	5.93355	12.1786
107.xy	5.93798	12.1415
107.xy	5.94241	12.1859
107.xy	5.94685	12.322
107.xy	5.95128	12.4863
107.xy	5.95572	12.6491
107.xy	5.96015	12.7997
107.xy	5.96458	13.0173
107.xy	5.96902	13.2363
107.xy	5.97345	13.4137
107.xy	5.97788	13.4984
107.xy	5.98232	13.7152
107.xy	5.98675	13.9933
107.xy	5.99118	14.2695
107.xy	5.99562	14.5845
107.xy	6.00005	14.9646
107.xy	6.00448	15.428
107.xy	6.00892	15.9586
107.xy	6.01335	16.5708
107.xy	6.01778	17.2235
107.xy	6.02222	18.0027
107.xy	6.02665	18.9102
107.xy	6.03108	19.9836
107.xy	6.03552	21.2223
107.xy	6.03995	22.7867
107.xy	6.04438	24.7876
107.xy	6.04882	27.4137
107.xy	6.05325	30.7309
107.xy	6.05768	35.2061
107.xy	6.06212	40.9861
107.xy	6.06655	48.7445
107.xy	6.07098	58.9674
107.xy	6.07542	72.5989
107.xy	6.07985	89.8711
107.xy	6.08428	110.798
107.xy	6.08872	133.916
107.xy	6.09315	156.11
107.xy	6.09758	173.549
107.xy	6.10202	182.318
107.xy	6.10645	180.983
107.xy	6.11088	170.046
107.xy	6.11532	152.285
107.xy	6.11975	131.437
107.xy	6.12418	110.35
107.xy	6.12862	91.7709
107.xy	6.13305	76.0125
107.xy	6.13748	63.4683
107.xy	6.14192	53.5807
107.xy	6.14635	46.0912
107.xy	6.15079	40.301
107.xy	6.15522	35.9589
107.xy	6.15965	32.5562
107.xy	6.16409	29.9149
107.xy	6.16852	27.8949
107.xy	6.17295	26.2852
107.xy	6.17739	24.9684
107.xy	6.18182	23.8362
107.xy	6.18625	22.8473
107.xy	6.19069	22.0227
107.xy	6.19512	21.2873
107.xy	6.19955	20.5454
107.xy	6.20399	19.8358
107.xy	6.20842	19.1741
107.xy	6.21285	18.4968
107.xy	6.21729	17.8258
107.xy	6.22172	17.287
107.xy	6.22615	16.8732
107.xy	6.23059	16.4906
107.xy	6.23502	16.1933
107.xy	6.23945	15.9308
107.xy	6.24389	15.6813
107.xy	6.24832	15.5146
107.xy	6.25275	15.2956
107.xy	6.25719	15.206
107.xy	6.26162	15.1666
107.xy	6.26605	15.1667
107.xy	6.27049	15.0639
107.xy	6.27492	15.0251
107.xy	6.27935	15.0359
107.xy	6.28379	15.0825
107.xy	6.28822	15.2224
107.xy	6.29265	15.3397
107.xy	6.29709	15.476
107.xy	6.30152	15.6016
107.xy	6.30595	15.8207
107.xy	6.31039	16.0314
107.xy	6.31482	16.25
107.xy	6.31925	16.4736
107.xy	6.32369	16.8093
107.xy	6.32812	17.2706
107.xy	6.33255	17.7914
107.xy	6.33699	18.3517
107.xy	6.34142	19.1088
107.xy	6.34586	19.9821
107.xy	6.35029	21.0564
107.xy	6.35472	22.4226
107.xy	6.35916	24.0415
107.xy	6.36359	26.0217
107.xy	6.36802	28.3817
107.xy	6.37246	31.2296
107.xy	6.37689	34.5948
107.xy	6.38132	38.3194
107.xy	6.38576	42.4127
107.xy	6.39019	46.9874
107.xy	6.39462	51.6996
107.xy	6.39906	56.7947
107.xy	6.40349	62.4247
107.xy	6.40792	69.1515
107.xy	6.41236	76.859
107.xy	6.41679	85.7203
107.xy	6.42122	95.132
107.xy	6.42566	104.489
107.xy	6.43009	112.572
107.xy	6.43452	118.199
107.xy	6.43896	120.268
107.xy	6.44339	118.443
107.xy	6.44782	112.983
107.xy	6.45226	104.579
107.xy	6.45669	94.3545
107.xy	6.46112	83.6111
107.xy	6.46556	73.2565
107.xy	6.46999	63.8028
107.xy	6.47442	55.4474
107.xy	6.47886	48.4064
107.xy	6.48329	42.4971
107.xy	6.48772	37.5564
107.xy	6.49216	33.4025
107.xy	6.49659	30.0469
107.xy	6.50102	27.2393
107.xy	6.50546	24.8941
107.xy	6.50989	22.9596
107.xy	6.51432	21.4262
107.xy	6.51876	20.0698
107.xy	6.52319	18.8484
107.xy	6.52762	17.8364
107.xy	6.53206	16.9802
107.xy	6.53649	16.3083
107.xy	6.54093	15.7031
107.xy	6.54536	15.1783
107.xy	6.54979	14.6775
107.xy	6.55423	14.2129
107.xy	6.55866	13.8613
107.xy	6.56309	13.5382
107.xy	6.56753	13.3332
107.xy	6.57196	13.1292
107.xy	6.57639	12.8941
107.xy	6.58083	12.6798
107.xy	6.58526	12.4596
107.xy	6.58969	12.2748
107.xy	6.59413	12.0395
107.xy	6.59856	11.832
107.xy	6.60299	11.7299
107.xy	6.60743	11.6078
107.xy	6.61186	11.562
107.xy	6.61629	11.4601
107.xy	6.62073	11.3356
107.xy	6.62516	11.2904
107.xy	6.62959	11.2415
107.xy	6.63403	11.2503
107.xy	6.63846	11.2709
107.xy	6.64289	11.1723
107.xy	6.64733	11.0514
107.xy	6.65176	10.8998
107.xy	6.65619	10.8155
107.xy	6.66063	10.8415
107.xy	6.66506	10.9073
107.xy	6.66949	10.9827
107.xy	6.67393	10.9661
107.xy	6.67836	10.8925
107.xy	6.68279	10.8238
107.xy	6.68723	10.8036
107.xy	6.69166	10.844
107.xy	6.69609	10.8669
107.xy	6.70053	10.7462
107.xy	6.70496	10.7031
107.xy	6.70939	10.6624
107.xy	6.71383	10.7203
107.xy	6.71826	10.7075
107.xy	6.72269	10.7979
107.xy	6.72713	10.7788
107.xy	6.73156	10.771
107.xy	6.736	10.7398
107.xy	6.74043	10.7325
107.xy	6.74486	10.6922
107.xy	6.7493	10.6586
107.xy	6.75373	10.6245
107.xy	6.75816	10.6824
107.xy	6.7626	10.7271
107.xy	6.76703	10.7858
107.xy	6.77146	10.853
107.xy	6.7759	10.8698
107.xy	6.78033	10.8261
107.xy	6.78476	10.7961
107.xy	6.7892	10.8728
107.xy	6.79363	10.9103
107.xy	6.79806	10.9403
107.xy	6.8025	10.9807
107.xy	6.80693	11.0863
107.xy	6.81136	11.1748
107.xy	6.8158	11.2583
107.xy	6.82023	11.3512
107.xy	6.82466	11.4336
107.xy	6.8291	11.4995
107.xy	6.83353	11.5594
107.xy	6.83796	11.6172
107.xy	6.8424	11.664
107.xy	6.84683	11.7468
107.xy	6.85126	11.7925
107.xy	6.8557	11.9136
107.xy	6.86013	12.0276
107.xy	6.86456	12.1549
107.xy	6.869	12.2144
107.xy	6.87343	12.2515
107.xy	6.87786	12.3318
107.xy	6.8823	12.5094
107.xy	6.88673	12.7034
107.xy	6.89116	12.8994
107.xy	6.8956	13.0216
107.xy	6.90003	13.1799
107.xy	6.90446	13.3336
107.xy	6.9089	13.5077
107.xy	6.91333	13.7181
107.xy	6.91776	13.9305
107.xy	6.9222	14.1716
107.xy	6.92663	14.4828
107.xy	6.93107	14.8634
107.xy	6.9355	15.1533
107.xy	6.93993	15.4131
107.xy	6.94437	15.5979
107.xy	6.9488	15.8598
107.xy	6.95323	16.1017
107.xy	6.95767	16.4283
107.xy	6.9621	16.7964
107.xy	6.96653	17.2626
107.xy	6.97097	17.7435
107.xy	6.9754	18.2892
107.xy	6.97983	18.9546
107.xy	6.98427	19.6948
107.xy	6.9887	20.4541
107.xy	6.99313	21.296
107.xy	6.99757	22.2506
107.xy	7.002	23.4208
107.xy	7.00643	24.8593
107.xy	7.01087	26.6627
107.xy	7.0153	28.8077
107.xy	7.01973	31.4654
107.xy	7.02417	34.745
107.xy	7.0286	38.5162
107.xy	7.03303	42.6488
107.xy	7.03747	46.7618
107.xy	7.0419	50.3681
107.xy	7.04633	52.8046
107.xy	7.05077	53.8637
107.xy	7.0552	53.6076
107.xy	7.05963	52.2741
107.xy	7.06407	50.3958
107.xy	7.0685	48.3813
107.xy	7.07293	46.5805
107.xy	7.07737	45.1491
107.xy	7.0818	44.2485
107.xy	7.08623	43.7553
107.xy	7.09067	43.7416
107.xy	7.0951	44.0025
107.xy	7.09953	44.4592
107.xy	7.10397	45.028
107.xy	7.1084	45.6551
107.xy	7.11283	46.1814
107.xy	7.11727	46.3527
107.xy	7.1217	46.1533
107.xy	7.12614	45.545
107.xy	7.13057	44.588
107.xy	7.135	43.1443
107.xy	7.13944	41.4786
107.xy	7.14387	39.5241
107.xy	7.1483	37.558
107.xy	7.15274	35.5995
107.xy	7.15717	33.8307
107.xy	7.1616	32.1396
107.xy	7.16604	30.684
107.xy	7.17047	29.1911
107.xy	7.1749	27.9104
107.xy	7.17934	26.8674
107.xy	7.18377	26.0099
107.xy	7.1882	25.3109
107.xy	7.19264	24.6153
107.xy	7.19707	24.0204
107.xy	7.2015	23.5251
107.xy	7.20594	23.1437
107.xy	7.21037	22.8889
107.xy	7.2148	22.6527
107.xy	7.21924	22.5037
107.xy	7.22367	22.3764
107.xy	7.2281	22.3665
107.xy	7.23254	22.4297
107.xy	7.23697	22.5473
107.xy	7.2414	22.7401
107.xy	7.24584	23.0052
107.xy	7.25027	23.3799
107.xy	7.2547	23.8301
107.xy	7.25914	24.4113
107.xy	7.26357	25.1081
107.xy	7.268	25.9696
107.xy	7.27244	27.0359
107.xy	7.27687	28.2514
107.xy	7.2813	29.6847
107.xy	7.28574	31.3494
107.xy	7.29017	33.3923
107.xy	7.2946	35.6896
107.xy	7.29904	38.4699
107.xy	7.30347	41.6347
107.xy	7.3079	45.2589
107.xy	7.31234	49.3519
107.xy	7.31677	54.049
107.xy	7.32121	59.0507
107.xy	7.32564	64.1899
107.xy	7.33007	69.0485
107.xy	7.33451	73.0977
107.xy	7.33894	75.8287
107.xy	7.34337	77.0633
107.xy	7.34781	76.6201
107.xy	7.35224	74.6674
107.xy	7.35667	71.4769
107.xy	7.36111	67.5629
107.xy	7.36554	63.201
107.xy	7.36997	58.7091
107.xy	7.37441	54.2485
107.xy	7.37884	49.872
107.xy	7.38327	45.6519
107.xy	7.38771	41.8786
107.xy	7.39214	38.441
107.xy	7.39657	35.4647
107.xy	7.40101	32.7483
107.xy	7.40544	30.4362
107.xy	7.40987	28.5227
107.xy	7.41431	26.7847
107.xy	7.41874	25.0964
107.xy	7.42317	23.6938
107.xy	7.42761	22.5384
107.xy	7.43204	21.5798
107.xy	7.43647	20.7183
107.xy	7.44091	19.942
107.xy	7.44534	19.0476
107.xy	7.44977	18.3159
107.xy	7.45421	17.6632
107.xy	7.45864	17.0014
107.xy	7.46307	16.3045
107.xy	7.46751	15.7255
107.xy	7.47194	15.2414
107.xy	7.47637	14.8826
107.xy	7.48081	14.5789
107.xy	7.48524	14.2666
107.xy	7.48967	13.9317
107.xy	7.49411	13.6543
107.xy	7.49854	13.4188
107.xy	7.50297	13.2558
107.xy	7.50741	13.0115
107.xy	7.51184	12.8354
107.xy	7.51628	12.6443
107.xy	7.52071	12.5293
107.xy	7.52514	12.3874
107.xy	7.52958	12.2425
107.xy	7.53401	12.0985
107.xy	7.53844	11.9582
107.xy	7.54288	11.851
107.xy	7.54731	11.6995
107.xy	7.55174	11.6986
107.xy	7.55618	11.7443
107.xy	7.56061	11.7947
107.xy	7.56504	11.8497
107.xy	7.56948	12.0407
107.xy	7.57391	12.3067
107.xy	7.57834	12.6696
107.xy	7.58278	13.105
107.xy	7.58721	13.6126
107.xy	7.59164	13.9875
107.xy	7.59608	14.1299
107.xy	7.60051	14.017
107.xy	7.60494	13.6356
107.xy	7.60938	13.1046
107.xy	7.61381	12.4731
107.xy	7.61824	11.9274
107.xy	7.62268	11.413
107.xy	7.62711	11.0403
107.xy	7.63154	10.7402
107.xy	7.63598	10.5773
107.xy	7.64041	10.4316
107.xy	7.64484	10.3244
107.xy	7.64928	10.2381
107.xy	7.65371	10.0939
107.xy	7.65814	9.95895
107.xy	7.66258	9.98522
107.xy	7.66701	9.9822
107.xy	7.67144	9.92224
107.xy	7.67588	9.78764
107.xy	7.68031	9.74343
107.xy	7.68474	9.69929
107.xy	7.68918	9.71126
107.xy	7.69361	9.66327
107.xy	7.69804	9.59644
107.xy	7.70248	9.52368
107.xy	7.70691	9.52774
107.xy	7.71135	9.4799
107.xy	7.71578	9.49347
107.xy	7.72021	9.5037
107.xy	7.72465	9.54635
107.xy	7.72908	9.48582
107.xy	7.73351	9.45779
107.xy	7.73795	9.38441
107.xy	7.74238	9.40292
107.xy	7.74681	9.41871
107.xy	7.75125	9.39761
107.xy	7.75568	9.32922
107.xy	7.76011	9.31142
107.xy	7.76455	9.36709
107.xy	7.76898	9.30581
107.xy	7.77341	9.2395
107.xy	7.77785	9.23009
107.xy	7.78228	9.26782
107.xy	7.78671	9.36247
107.xy	7.79115	9.39077
107.xy	7.79558	9.35512
107.xy	7.80001	9.27864
107.xy	7.80445	9.25647
107.xy	7.80888	9.27303
107.xy	7.81331	9.3098
107.xy	7.81775	9.31372
107.xy	7.82218	9.31205
107.xy	7.82661	9.31262
107.xy	7.83105	9.36352
107.xy	7.83548	9.43579
107.xy	7.83991	9.48297
107.xy	7.84435	9.44453
107.xy	7.84878	9.48059
107.xy	7.85321	9.50174
107.xy	7.85765	9.54987
107.xy	7.86208	9.62831
107.xy	7.86651	9.64496
107.xy	7.87095	9.7127
107.xy	7.87538	9.77843
107.xy	7.87981	9.91353
107.xy	7.88425	10.0517
107.xy	7.88868	10.1689
107.xy	7.89311	10.2183
107.xy	7.89755	10.2883
107.xy	7.90198	10.3861
107.xy	7.90642	10.5186
107.xy	7.91085	10.5826
107.xy	7.91528	10.5672
107.xy	7.91972	10.5107
107.xy	7.92415	10.4651
107.xy	7.92858	10.3972
107.xy	7.93302	10.2959
107.xy	7.93745	10.261
107.xy	7.94188	10.2732
107.xy	7.94632	10.3174
107.xy	7.95075	10.3077
107.xy	7.95518	10.3533
107.xy	7.95962	10.434
107.xy	7.96405	10.5102
107.xy	7.96848	10.5308
107.xy	7.97292	10.6124
107.xy	7.97735	10.7395
107.xy	7.98178	10.8486
107.xy	7.98622	10.9484
107.xy	7.99065	11.0942
107.xy	7.99508	11.2467
107.xy	7.99952	11.3857
107.xy	8.00395	11.5243
107.xy	8.00838	11.6624
107.xy	8.01282	11.8973
107.xy	8.01725	12.1189
107.xy	8.02168	12.3297
107.xy	8.02612	12.4931
107.xy	8.03055	12.6768
107.xy	8.03498	12.931
107.xy	8.03942	13.2096
107.xy	8.04385	13.4896
107.xy	8.04828	13.8071
107.xy	8.05272	14.1771
107.xy	8.05715	14.5784
107.xy	8.06158	14.9751
107.xy	8.06602	15.4188
107.xy	8.07045	15.8973
107.xy	8.07488	16.4
107.xy	8.07932	17.0083
107.xy	8.08375	17.5983
107.xy	8.08818	18.2708
107.xy	8.09262	19.0302
107.xy	8.09705	19.9019
107.xy	8.10149	20.7837
107.xy	8.10592	21.7276
107.xy	8.11035	22.8106
107.xy	8.11479	23.9933
107.xy	8.11922	25.2542
107.xy	8.12365	26.5919
107.xy	8.12809	28.0384
107.xy	8.13252	29.6506
107.xy	8.13695	31.3327
107.xy	8.14139	33.1201
107.xy	8.14582	34.9238
107.xy	8.15025	36.6787
107.xy	8.15469	38.1446
107.xy	8.15912	39.2661
107.xy	8.16355	39.9486
107.xy	8.16799	40.046
107.xy	8.17242	39.5558
107.xy	8.17685	38.4959
107.xy	8.18129	37.0865
107.xy	8.18572	35.3526
107.xy	8.19015	33.559
107.xy	8.19459	31.6449
107.xy	8.19902	29.8832
107.xy	8.20345	28.2518
107.xy	8.20789	26.76
107.xy	8.21232	25.4109
107.xy	8.21675	24.2556
107.xy	8.22119	23.2203
107.xy	8.22562	22.3032
107.xy	8.23005	21.49
107.xy	8.23449	20.8215
107.xy	8.23892	20.1974
107.xy	8.24335	19.6071
107.xy	8.24779	19.0956
107.xy	8.25222	18.5986
107.xy	8.25665	18.1595
107.xy	8.26109	17.684
107.xy	8.26552	17.1549
107.xy	8.26995	16.6451
107.xy	8.27439	16.1529
107.xy	8.27882	15.6903
107.xy	8.28325	15.2017
107.xy	8.28769	14.7642
107.xy	8.29212	14.385
107.xy	8.29656	14.0574
107.xy	8.30099	13.7419
107.xy	8.30542	13.4764
107.xy	8.30986	13.1883
107.xy	8.31429	12.9212
107.xy	8.31872	12.7028
107.xy	8.32316	12.5549
107.xy	8.32759	12.4259
107.xy	8.33202	12.3408
107.xy	8.33646	12.2861
107.xy	8.34089	12.2561
107.xy	8.34532	12.2341
107.xy	8.34976	12.2021
107.xy	8.35419	12.1027
107.xy	8.35862	11.9307
107.xy	8.36306	11.7031
107.xy	8.36749	11.5301
107.xy	8.37192	11.3122
107.xy	8.37636	11.1424
107.xy	8.38079	11.0109
107.xy	8.38522	10.8613
107.xy	8.38966	10.6875
107.xy	8.39409	10.5826
107.xy	8.39852	10.4957
107.xy	8.40296	10.3478
107.xy	8.40739	10.2335
107.xy	8.41182	10.2156
107.xy	8.41626	10.1566
107.xy	8.42069	10.083
107.xy	8.42512	10.0405
107.xy	8.42956	10.0684
107.xy	8.43399	10.0656
107.xy	8.43842	9.99775
107.xy	8.44286	9.92324
107.xy	8.44729	9.95944
107.xy	8.45172	10.0504
107.xy	8.45616	10.0923
107.xy	8.46059	10.0768
107.xy	8.46502	10.0797
107.xy	8.46946	10.1294
107.xy	8.47389	10.2113
107.xy	8.47832	10.2099
107.xy	8.48276	10.3435
107.xy	8.48719	10.4378
107.xy	8.49163	10.5053
107.xy	8.49606	10.4904
107.xy	8.50049	10.4346
107.xy	8.50493	10.3499
107.xy	8.50936	10.3475
107.xy	8.51379	10.3709
107.xy	8.51823	10.3726
107.xy	8.52266	10.3546
107.xy	8.52709	10.4239
107.xy	8.53153	10.483
107.xy	8.53596	10.503
107.xy	8.54039	10.5133
107.xy	8.54483	10.5518
107.xy	8.54926	10.6114
107.xy	8.55369	10.6679
107.xy	8.55813	10.7917
107.xy	8.56256	10.9115
107.xy	8.56699	11.0574
107.xy	8.57143	11.1732
107.xy	8.57586	11.3341
107.xy	8.58029	11.5154
107.xy	8.58473	11.7804
107.xy	8.58916	11.9755
107.xy	8.59359	12.1651
107.xy	8.59803	12.3454
107.xy	8.60246	12.579
107.xy	8.60689	12.7992
107.xy	8.61133	12.9952
107.xy	8.61576	13.1712
107.xy	8.62019	13.4373
107.xy	8.62463	13.7399
107.xy	8.62906	14.0233
107.xy	8.63349	14.3197
107.xy	8.63793	14.6639
107.xy	8.64236	15.0127
107.xy	8.64679	15.3622
107.xy	8.65123	15.7255
107.xy	8.65566	16.1134
107.xy	8.66009	16.4787
107.xy	8.66453	16.8693
107.xy	8.66896	17.2531
107.xy	8.67339	17.6558
107.xy	8.67783	18.0014
107.xy	8.68226	18.2316
107.xy	8.6867	18.341
107.xy	8.69113	18.3623
107.xy	8.69556	18.3442
107.xy	8.7	18.1617
107.xy	8.70443	17.8103
107.xy	8.70886	17.3704
107.xy	8.7133	16.939
107.xy	8.71773	16.446
107.xy	8.72216	15.8905
107.xy	8.7266	15.3405
107.xy	8.73103	14.8851
107.xy	8.73546	14.5184
107.xy	8.7399	14.1442
107.xy	8.74433	13.6889
107.xy	8.74876	13.2761
107.xy	8.7532	12.9747
107.xy	8.75763	12.8157
107.xy	8.76206	12.6499
107.xy	8.7665	12.471
107.xy	8.77093	12.2449
107.xy	8.77536	12.077
107.xy	8.7798	11.9257
107.xy	8.78423	11.8216
107.xy	8.78866	11.7623
107.xy	8.7931	11.6847
107.xy	8.79753	11.6035
107.xy	8.80196	11.523
107.xy	8.8064	11.4892
107.xy	8.81083	11.5033
107.xy	8.81526	11.4816
107.xy	8.8197	11.4607
107.xy	8.82413	11.4641
107.xy	8.82856	11.5275
107.xy	8.833	11.5581
107.xy	8.83743	11.5467
107.xy	8.84186	11.5466
107.xy	8.8463	11.6017
107.xy	8.85073	11.6746
107.xy	8.85516	11.7951
107.xy	8.8596	11.8502
107.xy	8.86403	11.8314
107.xy	8.86846	11.8413
107.xy	8.8729	11.9462
107.xy	8.87733	12.137
107.xy	8.88177	12.2248
107.xy	8.8862	12.2899
107.xy	8.89063	12.3427
107.xy	8.89507	12.4429
107.xy	8.8995	12.5985
107.xy	8.90393	12.7946
107.xy	8.90837	12.9107
107.xy	8.9128	13.0317
107.xy	8.91723	13.1519
107.xy	8.92167	13.3276
107.xy	8.9261	13.5259
107.xy	8.93053	13.7378
107.xy	8.93497	13.9489
107.xy	8.9394	14.165
107.xy	8.94383	14.3896
107.xy	8.94827	14.6119
107.xy	8.9527	14.8487
107.xy	8.95713	15.0962
107.xy	8.96157	15.381
107.xy	8.966	15.5353
107.xy	8.97043	15.616
107.xy	8.97487	15.6652
107.xy	8.9793	15.6684
107.xy	8.98373	15.5886
107.xy	8.98817	15.428
107.xy	8.9926	15.2572
107.xy	8.99703	14.9872
107.xy	9.00147	14.6736
107.xy	9.0059	14.3298
107.xy	9.01033	14.0113
107.xy	9.01477	13.7074
107.xy	9.0192	13.3644
107.xy	9.02363	13.0584
107.xy	9.02807	12.7577
107.xy	9.0325	12.5103
107.xy	9.03693	12.2433
107.xy	9.04137	12.0261
107.xy	9.0458	11.8506
107.xy	9.05023	11.7565
107.xy	9.05467	11.6008
107.xy	9.0591	11.4658
107.xy	9.06353	11.3381
107.xy	9.06797	11.2597
107.xy	9.0724	11.2243
107.xy	9.07684	11.2208
107.xy	9.08127	11.1786
107.xy	9.0857	11.0762
107.xy	9.09014	10.949
107.xy	9.09457	10.8502
107.xy	9.099	10.8508
107.xy	9.10344	10.8564
107.xy	9.10787	10.8362
107.xy	9.1123	10.8447
107.xy	9.11674	10.8886
107.xy	9.12117	10.8984
107.xy	9.1256	10.9083
107.xy	9.13004	10.8312
107.xy	9.13447	10.7937
107.xy	9.1389	10.761
107.xy	9.14334	10.8242
107.xy	9.14777	10.9436
107.xy	9.1522	11.0029
107.xy	9.15664	10.9755
107.xy	9.16107	10.9995
107.xy	9.1655	11.0862
107.xy	9.16994	11.1835
107.xy	9.17437	11.2639
107.xy	9.1788	11.3652
107.xy	9.18324	11.3943
107.xy	9.18767	11.4057
107.xy	9.1921	11.4275
107.xy	9.19654	11.5101
107.xy	9.20097	11.5863
107.xy	9.2054	11.6548
107.xy	9.20984	11.7227
107.xy	9.21427	11.7836
107.xy	9.2187	11.8743
107.xy	9.22314	12.0343
107.xy	9.22757	12.1704
107.xy	9.232	12.2903
107.xy	9.23644	12.4654
107.xy	9.24087	12.6889
107.xy	9.2453	12.9088
107.xy	9.24974	13.1237
107.xy	9.25417	13.3796
107.xy	9.2586	13.7039
107.xy	9.26304	14.1145
107.xy	9.26747	14.6353
107.xy	9.27191	15.1872
[truncated: 143,323 more rows]

## Sheet: Figure S5
483 single phase						483 single phase with anisotropic peak broadening						483 dual_phase
rwp =9.336						rwp = 6.194						rwp = 3.608
tth	Y_obs	Bkg	Ycalc			tth	Y_obs	Bkg	Ycalc			tth	Y_obs	Bkg	Ycalc
1.19867	10.6779	9.3219	9.43425			1.19867	10.6779	9.3219	9.52378			1.19867	10.6779	9.3219	9.38394
1.2031	10.6405	9.42469	9.5376			1.2031	10.6405	9.42469	9.62814			1.2031	10.6405	9.42469	9.48703
1.20753	10.6396	9.52629	9.63976			1.20753	10.6396	9.52629	9.73132			1.20753	10.6396	9.52629	9.58892
1.21197	10.8219	9.6267	9.74074			1.21197	10.8219	9.6267	9.83333			1.21197	10.8219	9.6267	9.68963
1.2164	10.8692	9.72593	9.84055			1.2164	10.8692	9.72593	9.93419			1.2164	10.8692	9.72593	9.78925
1.22083	10.9772	9.824	9.9392			1.22083	10.9772	9.824	10.0339			1.22083	10.9772	9.824	9.88781
1.22527	11.0682	9.92091	10.0367			1.22527	11.0682	9.92091	10.1325			1.22527	11.0682	9.92091	9.98503
1.2297	11.1065	10.0167	10.1331			1.2297	11.1065	10.0167	10.23			1.2297	11.1065	10.0167	10.0811
1.23413	10.9402	10.1113	10.2283			1.23413	10.9402	10.1113	10.3263			1.23413	10.9402	10.1113	10.1761
1.23857	10.9891	10.2048	10.3224			1.23857	10.9891	10.2048	10.4216			1.23857	10.9891	10.2048	10.2699
1.243	11.0936	10.2972	10.4154			1.243	11.0936	10.2972	10.5157			1.243	11.0936	10.2972	10.3626
1.24743	11.1535	10.3885	10.5074			1.24743	11.1535	10.3885	10.6088			1.24743	11.1535	10.3885	10.4543
1.25187	11.0359	10.4787	10.5982			1.25187	11.0359	10.4787	10.7009			1.25187	11.0359	10.4787	10.5448
1.2563	11.0842	10.5678	10.6879			1.2563	11.0842	10.5678	10.7918			1.2563	11.0842	10.5678	10.6343
1.26073	10.9761	10.6558	10.7766			1.26073	10.9761	10.6558	10.8818			1.26073	10.9761	10.6558	10.7227
1.26517	10.972	10.7428	10.8643			1.26517	10.972	10.7428	10.9707			1.26517	10.972	10.7428	10.81
1.2696	10.9572	10.8287	10.9511			1.2696	10.9572	10.8287	11.0585			1.2696	10.9572	10.8287	10.8963
1.27404	11.1011	10.9136	11.0367			1.27404	11.1011	10.9136	11.1454			1.27404	11.1011	10.9136	10.9815
1.27847	11.1552	10.9974	11.1212			1.27847	11.1552	10.9974	11.2312			1.27847	11.1552	10.9974	11.0658
1.2829	11.0909	11.0802	11.2047			1.2829	11.0909	11.0802	11.3161			1.2829	11.0909	11.0802	11.149
1.28734	10.9702	11.162	11.2872			1.28734	10.9702	11.162	11.3999			1.28734	10.9702	11.162	11.2312
1.29177	10.7399	11.2428	11.3687			1.29177	10.7399	11.2428	11.4828			1.29177	10.7399	11.2428	11.3124
1.2962	10.8122	11.3226	11.4492			1.2962	10.8122	11.3226	11.5648			1.2962	10.8122	11.3226	11.3926
1.30064	10.9494	11.4014	11.5287			1.30064	10.9494	11.4014	11.6458			1.30064	10.9494	11.4014	11.4719
1.30507	10.9583	11.4792	11.6073			1.30507	10.9583	11.4792	11.7258			1.30507	10.9583	11.4792	11.5502
1.3095	10.9008	11.556	11.6849			1.3095	10.9008	11.556	11.8049			1.3095	10.9008	11.556	11.6275
1.31394	10.9723	11.6319	11.7615			1.31394	10.9723	11.6319	11.8831			1.31394	10.9723	11.6319	11.7039
1.31837	11.0064	11.7068	11.8372			1.31837	11.0064	11.7068	11.9603			1.31837	11.0064	11.7068	11.7793
1.3228	11.0304	11.7808	11.912			1.3228	11.0304	11.7808	12.0367			1.3228	11.0304	11.7808	11.8539
1.32724	11.1202	11.8539	11.9858			1.32724	11.1202	11.8539	12.1121			1.32724	11.1202	11.8539	11.9275
1.33167	11.3794	11.926	12.0588			1.33167	11.3794	11.926	12.1867			1.33167	11.3794	11.926	12.0002
1.3361	11.4457	11.9972	12.1308			1.3361	11.4457	11.9972	12.2604			1.3361	11.4457	11.9972	12.0721
1.34054	11.4117	12.0675	12.2019			1.34054	11.4117	12.0675	12.3333			1.34054	11.4117	12.0675	12.143
1.34497	11.3803	12.1368	12.2721			1.34497	11.3803	12.1368	12.4052			1.34497	11.3803	12.1368	12.2131
1.3494	11.5281	12.2053	12.3415			1.3494	11.5281	12.2053	12.4764			1.3494	11.5281	12.2053	12.2824
1.35384	11.6338	12.2729	12.41			1.35384	11.6338	12.2729	12.5467			1.35384	11.6338	12.2729	12.3507
1.35827	11.6112	12.3396	12.4776			1.35827	11.6112	12.3396	12.6162			1.35827	11.6112	12.3396	12.4183
1.3627	11.5669	12.4055	12.5443			1.3627	11.5669	12.4055	12.6848			1.3627	11.5669	12.4055	12.4851
1.36714	11.5567	12.4705	12.6102			1.36714	11.5567	12.4705	12.7527			1.36714	11.5567	12.4705	12.551
1.37157	11.6085	12.5346	12.6753			1.37157	11.6085	12.5346	12.8197			1.37157	11.6085	12.5346	12.6162
1.376	11.6079	12.5979	12.7395			1.376	11.6079	12.5979	12.886			1.376	11.6079	12.5979	12.6806
1.38044	11.6262	12.6603	12.8029			1.38044	11.6262	12.6603	12.9516			1.38044	11.6262	12.6603	12.7442
1.38487	11.7642	12.7219	12.8655			1.38487	11.7642	12.7219	13.0163			1.38487	11.7642	12.7219	12.8071
1.3893	11.9171	12.7827	12.9273			1.3893	11.9171	12.7827	13.0805			1.3893	11.9171	12.7827	12.8692
1.39374	11.9688	12.8427	12.9883			1.39374	11.9688	12.8427	13.1437			1.39374	11.9688	12.8427	12.9307
1.39817	11.9404	12.9019	13.0485			1.39817	11.9404	12.9019	13.2062			1.39817	11.9404	12.9019	12.9914
1.4026	11.9369	12.9603	13.1079			1.4026	11.9369	12.9603	13.268			1.4026	11.9369	12.9603	13.0515
1.40704	12.0242	13.0178	13.1666			1.40704	12.0242	13.0178	13.3291			1.40704	12.0242	13.0178	13.1109
1.41147	12.203	13.0746	13.2245			1.41147	12.203	13.0746	13.3895			1.41147	12.203	13.0746	13.1697
1.4159	12.3611	13.1306	13.2816			1.4159	12.3611	13.1306	13.4491			1.4159	12.3611	13.1306	13.2278
1.42034	12.4991	13.1859	13.3379			1.42034	12.4991	13.1859	13.5082			1.42034	12.4991	13.1859	13.2854
1.42477	12.6568	13.2404	13.3936			1.42477	12.6568	13.2404	13.5665			1.42477	12.6568	13.2404	13.3424
1.4292	12.7048	13.2941	13.4485			1.4292	12.7048	13.2941	13.6242			1.4292	12.7048	13.2941	13.3988
1.43364	12.7022	13.347	13.5026			1.43364	12.7022	13.347	13.6813			1.43364	12.7022	13.347	13.4547
1.43807	12.6711	13.3993	13.5561			1.43807	12.6711	13.3993	13.7377			1.43807	12.6711	13.3993	13.5101
1.4425	12.7839	13.4508	13.6088			1.4425	12.7839	13.4508	13.7936			1.4425	12.7839	13.4508	13.5651
1.44694	12.8687	13.5015	13.6608			1.44694	12.8687	13.5015	13.8489			1.44694	12.8687	13.5015	13.6196
1.45137	12.9279	13.5516	13.7121			1.45137	12.9279	13.5516	13.9035			1.45137	12.9279	13.5516	13.6737
1.4558	12.9658	13.6009	13.7628			1.4558	12.9658	13.6009	13.9577			1.4558	12.9658	13.6009	13.7275
1.46024	12.9523	13.6495	13.8127			1.46024	12.9523	13.6495	14.0112			1.46024	12.9523	13.6495	13.7808
1.46467	13.0681	13.6974	13.862			1.46467	13.0681	13.6974	14.0643			1.46467	13.0681	13.6974	13.8339
1.46911	13.201	13.7446	13.9106			1.46911	13.201	13.7446	14.1168			1.46911	13.201	13.7446	13.8867
1.47354	13.4377	13.7912	13.9586			1.47354	13.4377	13.7912	14.1689			1.47354	13.4377	13.7912	13.9393
1.47797	13.6397	13.837	14.0059			1.47797	13.6397	13.837	14.2205			1.47797	13.6397	13.837	13.9917
1.48241	13.8731	13.8822	14.0525			1.48241	13.8731	13.8822	14.2717			1.48241	13.8731	13.8822	14.0441
1.48684	13.9962	13.9267	14.0985			1.48684	13.9962	13.9267	14.3225			1.48684	13.9962	13.9267	14.0963
1.49127	14.0543	13.9705	14.1439			1.49127	14.0543	13.9705	14.3729			1.49127	14.0543	13.9705	14.1485
1.49571	14.1199	14.0137	14.1887			1.49571	14.1199	14.0137	14.4229			1.49571	14.1199	14.0137	14.2007
1.50014	14.1605	14.0562	14.2328			1.50014	14.1605	14.0562	14.4726			1.50014	14.1605	14.0562	14.2529
1.50457	14.2354	14.0981	14.2764			1.50457	14.2354	14.0981	14.522			1.50457	14.2354	14.0981	14.3053
1.50901	14.3364	14.1394	14.3193			1.50901	14.3364	14.1394	14.5711			1.50901	14.3364	14.1394	14.3578
1.51344	14.3998	14.18	14.3616			1.51344	14.3998	14.18	14.62			1.51344	14.3998	14.18	14.4107
1.51787	14.4907	14.2199	14.4034			1.51787	14.4907	14.2199	14.6688			1.51787	14.4907	14.2199	14.4646
1.52231	14.6461	14.2593	14.4446			1.52231	14.6461	14.2593	14.7174			1.52231	14.6461	14.2593	14.5183
1.52674	14.8583	14.2981	14.4852			1.52674	14.8583	14.2981	14.7659			1.52674	14.8583	14.2981	14.5724
1.53117	14.9472	14.3362	14.5252			1.53117	14.9472	14.3362	14.8152			1.53117	14.9472	14.3362	14.627
1.53561	15.0757	14.3737	14.5647			1.53561	15.0757	14.3737	14.8636			1.53561	15.0757	14.3737	14.6823
1.54004	15.142	14.4107	14.6036			1.54004	15.142	14.4107	14.9121			1.54004	15.142	14.4107	14.7382
1.54447	15.191	14.447	14.642			1.54447	15.191	14.447	14.9606			1.54447	15.191	14.447	14.795
1.54891	15.2322	14.4828	14.6798			1.54891	15.2322	14.4828	15.0092			1.54891	15.2322	14.4828	14.8526
1.55334	15.2647	14.5179	14.7172			1.55334	15.2647	14.5179	15.0581			1.55334	15.2647	14.5179	14.9113
1.55777	15.4408	14.5525	14.754			1.55777	15.4408	14.5525	15.1073			1.55777	15.4408	14.5525	14.9711
1.56221	15.4534	14.5866	14.7903			1.56221	15.4534	14.5866	15.1569			1.56221	15.4534	14.5866	15.0322
1.56664	15.6059	14.62	14.8261			1.56664	15.6059	14.62	15.2069			1.56664	15.6059	14.62	15.0946
1.57107	15.8087	14.653	14.8614			1.57107	15.8087	14.653	15.2573			1.57107	15.8087	14.653	15.1583
1.57551	15.9537	14.6853	14.8963			1.57551	15.9537	14.6853	15.3084			1.57551	15.9537	14.6853	15.2236
1.57994	15.9974	14.7171	14.9306			1.57994	15.9974	14.7171	15.3601			1.57994	15.9974	14.7171	15.2905
1.58437	16.0727	14.7484	14.9644			1.58437	16.0727	14.7484	15.4125			1.58437	16.0727	14.7484	15.3591
1.58881	16.1897	14.7791	14.9978			1.58881	16.1897	14.7791	15.4657			1.58881	16.1897	14.7791	15.4295
1.59324	16.1877	14.8093	15.0307			1.59324	16.1877	14.8093	15.5201			1.59324	16.1877	14.8093	15.5022
1.59767	16.2399	14.8389	15.0632			1.59767	16.2399	14.8389	15.5756			1.59767	16.2399	14.8389	15.5772
1.60211	16.3768	14.8681	15.0953			1.60211	16.3768	14.8681	15.6322			1.60211	16.3768	14.8681	15.6544
1.60654	16.4921	14.8967	15.128			1.60654	16.4921	14.8967	15.6901			1.60654	16.4921	14.8967	15.734
1.61097	16.5602	14.9248	15.1626			1.61097	16.5602	14.9248	15.7494			1.61097	16.5602	14.9248	15.8161
1.61541	16.6503	14.9524	15.1934			1.61541	16.6503	14.9524	15.8102			1.61541	16.6503	14.9524	15.9009
1.61984	16.7112	14.9795	15.2238			1.61984	16.7112	14.9795	15.8727			1.61984	16.7112	14.9795	15.9885
1.62427	16.8636	15.0061	15.2541			1.62427	16.8636	15.0061	15.937			1.62427	16.8636	15.0061	16.0791
1.62871	17.0157	15.0322	15.2837			1.62871	17.0157	15.0322	16.0031			1.62871	17.0157	15.0322	16.1727
1.63314	17.2824	15.0578	15.3129			1.63314	17.2824	15.0578	16.0717			1.63314	17.2824	15.0578	16.27
1.63757	17.4695	15.0829	15.3418			1.63757	17.4695	15.0829	16.1425			1.63757	17.4695	15.0829	16.3708
1.64201	17.4913	15.1076	15.3703			1.64201	17.4913	15.1076	16.2158			1.64201	17.4913	15.1076	16.4751
1.64644	17.5611	15.1318	15.3985			1.64644	17.5611	15.1318	16.2916			1.64644	17.5611	15.1318	16.5831
1.65087	17.6652	15.1555	15.4263			1.65087	17.6652	15.1555	16.3701			1.65087	17.6652	15.1555	16.6949
1.65531	17.8018	15.1787	15.4538			1.65531	17.8018	15.1787	16.4514			1.65531	17.8018	15.1787	16.8107
1.65974	18.0753	15.2015	15.481			1.65974	18.0753	15.2015	16.5358			1.65974	18.0753	15.2015	16.9305
1.66418	18.2417	15.2238	15.5078			1.66418	18.2417	15.2238	16.6234			1.66418	18.2417	15.2238	17.0546
1.66861	18.3549	15.2457	15.5344			1.66861	18.3549	15.2457	16.7145			1.66861	18.3549	15.2457	17.1831
1.67304	18.4065	15.2671	15.562			1.67304	18.4065	15.2671	16.8096			1.67304	18.4065	15.2671	17.3168
1.67748	18.6243	15.2881	15.5881			1.67748	18.6243	15.2881	16.9085			1.67748	18.6243	15.2881	17.4551
1.68191	18.6929	15.3086	15.614			1.68191	18.6929	15.3086	17.0114			1.68191	18.6929	15.3086	17.5981
1.68634	18.7912	15.3287	15.6396			1.68634	18.7912	15.3287	17.1184			1.68634	18.7912	15.3287	17.7463
1.69078	18.953	15.3484	15.665			1.69078	18.953	15.3484	17.2297			1.69078	18.953	15.3484	17.8991
1.69521	19.1857	15.3676	15.6902			1.69521	19.1857	15.3676	17.3455			1.69521	19.1857	15.3676	18.0571
1.69964	19.4079	15.3864	15.7152			1.69964	19.4079	15.3864	17.4659			1.69964	19.4079	15.3864	18.2202
1.70408	19.413	15.4048	15.74			1.70408	19.413	15.4048	17.5911			1.70408	19.413	15.4048	18.3885
1.70851	19.4053	15.4228	15.7647			1.70851	19.4053	15.4228	17.7215			1.70851	19.4053	15.4228	18.5624
1.71294	19.457	15.4404	15.7893			1.71294	19.457	15.4404	17.8577			1.71294	19.457	15.4404	18.7423
1.71738	19.7071	15.4575	15.8138			1.71738	19.7071	15.4575	17.9992			1.71738	19.7071	15.4575	18.9276
1.72181	20.0193	15.4743	15.8382			1.72181	20.0193	15.4743	18.1463			1.72181	20.0193	15.4743	19.1184
1.72624	20.2449	15.4906	15.8626			1.72624	20.2449	15.4906	18.2989			1.72624	20.2449	15.4906	19.3147
1.73068	20.3267	15.5066	15.8869			1.73068	20.3267	15.5066	18.4573			1.73068	20.3267	15.5066	19.5165
1.73511	20.5023	15.5222	15.9113			1.73511	20.5023	15.5222	18.6216			1.73511	20.5023	15.5222	19.7239
1.73954	20.8212	15.5374	15.9356			1.73954	20.8212	15.5374	18.7918			1.73954	20.8212	15.5374	19.9367
1.74398	21.1048	15.5522	15.96			1.74398	21.1048	15.5522	18.9682			1.74398	21.1048	15.5522	20.155
1.74841	21.1474	15.5666	15.9845			1.74841	21.1474	15.5666	19.1512			1.74841	21.1474	15.5666	20.3792
1.75284	21.0968	15.5806	16.0091			1.75284	21.0968	15.5806	19.3409			1.75284	21.0968	15.5806	20.6092
1.75728	21.1637	15.5943	16.0363			1.75728	21.1637	15.5943	19.537			1.75728	21.1637	15.5943	20.8444
1.76171	21.4129	15.6076	16.0621			1.76171	21.4129	15.6076	19.7394			1.76171	21.4129	15.6076	21.0848
1.76614	21.8767	15.6206	16.0874			1.76614	21.8767	15.6206	19.9482			1.76614	21.8767	15.6206	21.3303
1.77058	22.1513	15.6331	16.113			1.77058	22.1513	15.6331	20.1634			1.77058	22.1513	15.6331	21.5808
1.77501	22.3224	15.6453	16.1389			1.77501	22.3224	15.6453	20.3849			1.77501	22.3224	15.6453	21.836
1.77944	22.5086	15.6572	16.1652			1.77944	22.5086	15.6572	20.6127			1.77944	22.5086	15.6572	22.0959
1.78388	22.7577	15.6687	16.192			1.78388	22.7577	15.6687	20.8468			1.78388	22.7577	15.6687	22.3602
1.78831	22.9414	15.6799	16.2194			1.78831	22.9414	15.6799	21.0877			1.78831	22.9414	15.6799	22.6292
1.79274	23.0689	15.6907	16.2475			1.79274	23.0689	15.6907	21.3349			1.79274	23.0689	15.6907	22.9024
1.79718	23.3561	15.7012	16.2764			1.79718	23.3561	15.7012	21.588			1.79718	23.3561	15.7012	23.1794
1.80161	23.6805	15.7113	16.3061			1.80161	23.6805	15.7113	21.8474			1.80161	23.6805	15.7113	23.4597
1.80604	23.9691	15.7211	16.3367			1.80604	23.9691	15.7211	22.1118			1.80604	23.9691	15.7211	23.7432
1.81048	24.0493	15.7306	16.3685			1.81048	24.0493	15.7306	22.3815			1.81048	24.0493	15.7306	24.0297
1.81491	24.1763	15.7397	16.4016			1.81491	24.1763	15.7397	22.6563			1.81491	24.1763	15.7397	24.3186
1.81934	24.5076	15.7486	16.4362			1.81934	24.5076	15.7486	22.9359			1.81934	24.5076	15.7486	24.6098
1.82378	24.9447	15.7571	16.4727			1.82378	24.9447	15.7571	23.2201			1.82378	24.9447	15.7571	24.9029
1.82821	25.1378	15.7652	16.5117			1.82821	25.1378	15.7652	23.509			1.82821	25.1378	15.7652	25.1977
1.83264	25.3361	15.7731	16.5551			1.83264	25.3361	15.7731	23.8017			1.83264	25.3361	15.7731	25.4935
1.83708	25.5438	15.7806	16.6005			1.83708	25.5438	15.7806	24.0979			1.83708	25.5438	15.7806	25.7899
1.84151	25.7888	15.7879	16.6503			1.84151	25.7888	15.7879	24.3969			1.84151	25.7888	15.7879	26.0865
1.84594	25.988	15.7948	16.7055			1.84594	25.988	15.7948	24.6986			1.84594	25.988	15.7948	26.3828
1.85038	26.3016	15.8014	16.7674			1.85038	26.3016	15.8014	25.0022			1.85038	26.3016	15.8014	26.6785
1.85481	26.6347	15.8078	16.8378			1.85481	26.6347	15.8078	25.3075			1.85481	26.6347	15.8078	26.973
1.85925	26.876	15.8138	16.9187			1.85925	26.876	15.8138	25.6138			1.85925	26.876	15.8138	27.2663
1.86368	27.0594	15.8195	17.0127			1.86368	27.0594	15.8195	25.9206			1.86368	27.0594	15.8195	27.5572
1.86811	27.2955	15.825	17.126			1.86811	27.2955	15.825	26.2274			1.86811	27.2955	15.825	27.8451
1.87255	27.5993	15.8301	17.2608			1.87255	27.5993	15.8301	26.5332			1.87255	27.5993	15.8301	28.1299
1.87698	27.8338	15.835	17.4221			1.87698	27.8338	15.835	26.8376			1.87698	27.8338	15.835	28.4109
1.88141	28.0248	15.8396	17.6153			1.88141	28.0248	15.8396	27.1399			1.88141	28.0248	15.8396	28.6877
1.88585	28.2689	15.8439	17.8468			1.88585	28.2689	15.8439	27.4395			1.88585	28.2689	15.8439	28.9599
1.89028	28.6154	15.8479	18.1238			1.89028	28.6154	15.8479	27.7355			1.89028	28.6154	15.8479	29.2268
1.89471	28.931	15.8517	18.4538			1.89471	28.931	15.8517	28.0274			1.89471	28.931	15.8517	29.4881
1.89915	29.2292	15.8552	18.8452			1.89915	29.2292	15.8552	28.3144			1.89915	29.2292	15.8552	29.7432
1.90358	29.4764	15.8584	19.3084			1.90358	29.4764	15.8584	28.5956			1.90358	29.4764	15.8584	29.9915
1.90801	29.9126	15.8613	19.8617			1.90801	29.9126	15.8613	28.8696			1.90801	29.9126	15.8613	30.2329
1.91245	30.11	15.864	20.5045			1.91245	30.11	15.864	29.1361			1.91245	30.11	15.864	30.4653
1.91688	30.2872	15.8664	21.2438			1.91688	30.2872	15.8664	29.3944			1.91688	30.2872	15.8664	30.6893
1.92131	30.5306	15.8686	22.0853			1.92131	30.5306	15.8686	29.6438			1.92131	30.5306	15.8686	30.9046
1.92575	30.8519	15.8705	23.0326			1.92575	30.8519	15.8705	29.8835			1.92575	30.8519	15.8705	31.1108
1.93018	30.977	15.8722	24.0869			1.93018	30.977	15.8722	30.1127			1.93018	30.977	15.8722	31.3073
1.93461	31.2191	15.8736	25.2464			1.93461	31.2191	15.8736	30.3306			1.93461	31.2191	15.8736	31.4938
1.93905	31.4343	15.8747	26.5062			1.93905	31.4343	15.8747	30.5364			1.93905	31.4343	15.8747	31.6698
1.94348	31.706	15.8756	27.8609			1.94348	31.706	15.8756	30.7289			1.94348	31.706	15.8756	31.8345
1.94791	31.8914	15.8763	29.297			1.94791	31.8914	15.8763	30.9064			1.94791	31.8914	15.8763	31.9869
1.95235	32.0646	15.8767	30.7851			1.95235	32.0646	15.8767	31.0696			1.95235	32.0646	15.8767	32.1276
1.95678	32.1131	15.8769	32.3002			1.95678	32.1131	15.8769	31.2177			1.95678	32.1131	15.8769	32.2563
1.96121	32.306	15.8768	33.8125			1.96121	32.306	15.8768	31.3502			1.96121	32.306	15.8768	32.3728
1.96565	32.5754	15.8765	35.2875			1.96565	32.5754	15.8765	31.4666			1.96565	32.5754	15.8765	32.4768
1.97008	32.8816	15.876	36.6863			1.97008	32.8816	15.876	31.5664			1.97008	32.8816	15.876	32.5681
1.97451	32.9999	15.8753	37.9663			1.97451	32.9999	15.8753	31.6492			1.97451	32.9999	15.8753	32.6464
1.97895	32.9659	15.8743	39.0826			1.97895	32.9659	15.8743	31.7145			1.97895	32.9659	15.8743	32.7117
1.98338	32.9275	15.8731	39.9706			1.98338	32.9275	15.8731	31.7607			1.98338	32.9275	15.8731	32.7626
1.98781	32.9849	15.8716	40.5805			1.98781	32.9849	15.8716	31.7878			1.98781	32.9849	15.8716	32.7992
1.99225	33.094	15.87	40.899			1.99225	33.094	15.87	31.7967			1.99225	33.094	15.87	32.8222
1.99668	33.2183	15.8681	40.9116			1.99668	33.2183	15.8681	31.7875			1.99668	33.2183	15.8681	32.8317
2.00111	33.2726	15.866	40.6188			2.00111	33.2726	15.866	31.7602			2.00111	33.2726	15.866	32.8276
2.00555	33.2876	15.8637	40.036			2.00555	33.2876	15.8637	31.715			2.00555	33.2876	15.8637	32.81
2.00998	33.2181	15.8612	39.1915			2.00998	33.2181	15.8612	31.6521			2.00998	33.2181	15.8612	32.7789
2.01441	33.0502	15.8585	38.1232			2.01441	33.0502	15.8585	31.5716			2.01441	33.0502	15.8585	32.7343
2.01885	32.958	15.8556	36.8746			2.01885	32.958	15.8556	31.4741			2.01885	32.958	15.8556	32.6764
2.02328	32.8468	15.8524	35.4837			2.02328	32.8468	15.8524	31.3582			2.02328	32.8468	15.8524	32.604
2.02771	32.8116	15.8491	34.0105			2.02771	32.8116	15.8491	31.2259			2.02771	32.8116	15.8491	32.5181
2.03215	32.6431	15.8456	32.4999			2.03215	32.6431	15.8456	31.0777			2.03215	32.6431	15.8456	32.4194
2.03658	32.4393	15.8418	30.9862			2.03658	32.4393	15.8418	30.9155			2.03658	32.4393	15.8418	32.3082
2.04101	32.162	15.8379	29.499			2.04101	32.162	15.8379	30.7382			2.04101	32.162	15.8379	32.1848
2.04545	32.0082	15.8337	28.0629			2.04545	32.0082	15.8337	30.5473			2.04545	32.0082	15.8337	32.0495
2.04988	31.9489	15.8294	26.6981			2.04988	31.9489	15.8294	30.3436			2.04988	31.9489	15.8294	31.9026
2.05432	31.8718	15.8249	25.42			2.05432	31.8718	15.8249	30.1277			2.05432	31.8718	15.8249	31.7444
2.05875	31.7289	15.8202	24.2399			2.05875	31.7289	15.8202	29.9005			2.05875	31.7289	15.8202	31.5754
2.06318	31.4901	15.8153	23.1784			2.06318	31.4901	15.8153	29.6616			2.06318	31.4901	15.8153	31.3946
2.06762	31.2658	15.8102	22.2275			2.06762	31.2658	15.8102	29.4129			2.06762	31.2658	15.8102	31.2054
2.07205	31.0137	15.8049	21.3829			2.07205	31.0137	15.8049	29.1568			2.07205	31.0137	15.8049	31.0051
2.07648	30.8161	15.7995	20.6412			2.07648	30.8161	15.7995	28.8914			2.07648	30.8161	15.7995	30.7959
2.08092	30.5228	15.7939	19.9969			2.08092	30.5228	15.7939	28.619			2.08092	30.5228	15.7939	30.5783
2.08535	30.2519	15.788	19.4429			2.08535	30.2519	15.788	28.3402			2.08535	30.2519	15.788	30.3527
2.08978	29.9742	15.7821	18.9716			2.08978	29.9742	15.7821	28.0558			2.08978	29.9742	15.7821	30.1199
2.09422	29.7624	15.7759	18.5745			2.09422	29.7624	15.7759	27.7667			2.09422	29.7624	15.7759	29.8804
2.09865	29.4055	15.7696	18.2435			2.09865	29.4055	15.7696	27.4735			2.09865	29.4055	15.7696	29.6349
2.10308	29.1119	15.7631	17.9765			2.10308	29.1119	15.7631	27.1766			2.10308	29.1119	15.7631	29.3838
2.10752	28.8707	15.7564	17.757			2.10752	28.8707	15.7564	26.8775			2.10752	28.8707	15.7564	29.129
2.11195	28.5871	15.7495	17.5785			2.11195	28.5871	15.7495	26.5767			2.11195	28.5871	15.7495	28.8724
2.11638	28.1827	15.7425	17.4355			2.11638	28.1827	15.7425	26.2751			2.11638	28.1827	15.7425	28.6167
2.12082	27.8714	15.7354	17.3227			2.12082	27.8714	15.7354	25.9732			2.12082	27.8714	15.7354	28.3662
2.12525	27.6179	15.728	17.2367			2.12525	27.6179	15.728	25.6717			2.12525	27.6179	15.728	28.1269
2.12968	27.3315	15.7205	17.1752			2.12968	27.3315	15.7205	25.3714			2.12968	27.3315	15.7205	27.9059
2.13412	27.0386	15.7129	17.1377			2.13412	27.0386	15.7129	25.0728			2.13412	27.0386	15.7129	27.7108
2.13855	26.7585	15.7051	17.1271			2.13855	26.7585	15.7051	24.7766			2.13855	26.7585	15.7051	27.5476
2.14298	26.5017	15.6971	17.1508			2.14298	26.5017	15.6971	24.484			2.14298	26.5017	15.6971	27.4173
2.14742	26.2551	15.689	17.2212			2.14742	26.2551	15.689	24.1951			2.14742	26.2551	15.689	27.2963
2.15185	26.0609	15.6807	17.3753			2.15185	26.0609	15.6807	23.9109			2.15185	26.0609	15.6807	27.1441
2.15628	25.8261	15.6722	17.6453			2.15628	25.8261	15.6722	23.6392			2.15628	25.8261	15.6722	26.9117
2.16072	25.6291	15.6637	18.0648			2.16072	25.6291	15.6637	23.3664			2.16072	25.6291	15.6637	26.5772
2.16515	25.4936	15.6549	18.6527			2.16515	25.4936	15.6549	23.1006			2.16515	25.4936	15.6549	26.1596
2.16958	25.3437	15.6461	19.3925			2.16958	25.3437	15.6461	22.8429			2.16958	25.3437	15.6461	25.7066
2.17402	25.0214	15.637	20.2067			2.17402	25.0214	15.637	22.5949			2.17402	25.0214	15.637	25.2615
2.17845	24.6159	15.6279	20.9329			2.17845	24.6159	15.6279	22.3594			2.17845	24.6159	15.6279	24.8488
2.18288	24.2826	15.6186	21.3326			2.18288	24.2826	15.6186	22.1408			2.18288	24.2826	15.6186	24.4774
2.18732	24.1718	15.6091	21.1766			2.18732	24.1718	15.6091	21.945			2.18732	24.1718	15.6091	24.1393
2.19175	23.899	15.5995	20.4933			2.19175	23.899	15.5995	21.7878			2.19175	23.899	15.5995	23.8284
2.19618	23.6769	15.5898	19.6529			2.19618	23.6769	15.5898	21.6881			2.19618	23.6769	15.5898	23.5382
2.20062	23.422	15.5799	18.8494			2.20062	23.422	15.5799	21.666			2.20062	23.422	15.5799	23.2641
2.20505	23.2383	15.5699	18.1819			2.20505	23.2383	15.5699	21.7394			2.20505	23.2383	15.5699	23.003
2.20948	23.0206	15.5598	17.6826			2.20948	23.0206	15.5598	21.9135			2.20948	23.0206	15.5598	22.7532
2.21392	22.7817	15.5495	17.343			2.21392	22.7817	15.5495	22.1692			2.21392	22.7817	15.5495	22.5146
2.21835	22.5952	15.5391	17.1348			2.21835	22.5952	15.5391	22.4489			2.21835	22.5952	15.5391	22.2885
2.22278	22.4661	15.5286	17.0251			2.22278	22.4661	15.5286	22.6455			2.22278	22.4661	15.5286	22.077
2.22722	22.332	15.5179	16.9842			2.22722	22.332	15.5179	22.61			2.22722	22.332	15.5179	21.8805
2.23165	22.101	15.5072	16.9951			2.23165	22.101	15.5072	22.2319			2.23165	22.101	15.5072	21.7029
2.23608	21.9178	15.4963	17.0497			2.23608	21.9178	15.4963	21.6791			2.23608	21.9178	15.4963	21.5495
2.24052	21.7309	15.4852	17.1547			2.24052	21.7309	15.4852	21.1057			2.24052	21.7309	15.4852	21.4299
2.24495	21.6074	15.4741	17.3265			2.24495	21.6074	15.4741	20.6086			2.24495	21.6074	15.4741	21.3603
2.24939	21.4244	15.4628	17.5916			2.24939	21.4244	15.4628	20.2466			2.24939	21.4244	15.4628	21.3676
2.25382	21.277	15.4514	17.9877			2.25382	21.277	15.4514	20.0588			2.25382	21.277	15.4514	21.4934
2.25825	21.3297	15.4399	18.5887			2.25825	21.3297	15.4399	20.1124			2.25825	21.3297	15.4399	21.8286
2.26269	21.571	15.4282	19.4427			2.26269	21.571	15.4282	20.4816			2.26269	21.571	15.4282	22.4554
2.26712	22.2514	15.4165	20.5761			2.26712	22.2514	15.4165	21.2388			2.26712	22.2514	15.4165	23.4359
2.27155	23.7171	15.4046	21.9786			2.27155	23.7171	15.4046	22.4351			2.27155	23.7171	15.4046	24.7937
2.27599	25.9339	15.3926	23.5675			2.27599	25.9339	15.3926	24.0389			2.27599	25.9339	15.3926	26.4618
2.28042	28.6629	15.3806	25.1374			2.28042	28.6629	15.3806	25.8786			2.28042	28.6629	15.3806	28.2208
2.28485	30.9467	15.3683	26.3463			2.28485	30.9467	15.3683	27.5727			2.28485	30.9467	15.3683	29.6573
2.28929	31.7179	15.356	26.7895			2.28929	31.7179	15.356	28.5412			2.28929	31.7179	15.356	30.2242
2.29372	30.5588	15.3436	26.2164			2.29372	30.5588	15.3436	28.2006			2.29372	30.5588	15.3436	29.5069
2.29815	27.932	15.3311	24.7861			2.29815	27.932	15.3311	26.5149			2.29815	27.932	15.3311	27.6676
2.30259	24.9263	15.3184	23.1122			2.30259	24.9263	15.3184	24.403			2.30259	24.9263	15.3184	25.5359
2.30702	22.431	15.3057	21.5057			2.30702	22.431	15.3057	22.379			2.30702	22.431	15.3057	23.5272
2.31145	20.8672	15.2928	20.1184			2.31145	20.8672	15.2928	20.6918			2.31145	20.8672	15.2928	21.8324
2.31589	20.0018	15.2799	19.0037			2.31589	20.0018	15.2799	19.4176			2.31589	20.0018	15.2799	20.5096
2.32032	19.4305	15.2668	18.1551			2.32032	19.4305	15.2668	18.525			2.32032	19.4305	15.2668	19.5336
2.32475	19.0357	15.2537	17.5358			2.32475	19.0357	15.2537	17.9303			2.32475	19.0357	15.2537	18.8381
2.32919	18.797	15.2404	17.0957			2.32919	18.797	15.2404	17.5385			2.32919	18.797	15.2404	18.3453
2.33362	18.5562	15.2271	16.7862			2.33362	18.5562	15.2271	17.2717			2.33362	18.5562	15.2271	17.9876
2.33805	18.4624	15.2136	16.5708			2.33805	18.4624	15.2136	17.0801			2.33805	18.4624	15.2136	17.7186
2.34249	18.366	15.2001	16.407			2.34249	18.366	15.2001	16.9251			2.34249	18.366	15.2001	17.496
2.34692	18.2195	15.1864	16.2782			2.34692	18.2195	15.1864	16.7945			2.34692	18.2195	15.1864	17.3051
2.35135	18.1382	15.1727	16.1735			2.35135	18.1382	15.1727	16.6812			2.35135	18.1382	15.1727	17.1369
2.35579	18.0677	15.1588	16.0859			2.35579	18.0677	15.1588	16.5808			2.35579	18.0677	15.1588	16.9861
2.36022	17.8654	15.1449	16.0117			2.36022	17.8654	15.1449	16.4908			2.36022	17.8654	15.1449	16.8492
2.36465	17.6608	15.1309	15.9466			2.36465	17.6608	15.1309	16.4094			2.36465	17.6608	15.1309	16.724
2.36909	17.532	15.1168	15.8895			2.36909	17.532	15.1168	16.3352			2.36909	17.532	15.1168	16.6087
2.37352	17.4832	15.1026	15.8389			2.37352	17.4832	15.1026	16.2673			2.37352	17.4832	15.1026	16.5025
2.37795	17.5219	15.0883	15.794			2.37795	17.5219	15.0883	16.2051			2.37795	17.5219	15.0883	16.4046
2.38239	17.4191	15.0739	15.7535			2.38239	17.4191	15.0739	16.1475			2.38239	17.4191	15.0739	16.3134
2.38682	17.307	15.0595	15.7167			2.38682	17.307	15.0595	16.0938			2.38682	17.307	15.0595	16.2282
2.39125	17.2167	15.0449	15.6832			2.39125	17.2167	15.0449	16.0437			2.39125	17.2167	15.0449	16.1487
2.39569	17.0951	15.0303	15.6525			2.39569	17.0951	15.0303	15.9969			2.39569	17.0951	15.0303	16.0743
2.40012	16.9337	15.0156	15.6246			2.40012	16.9337	15.0156	15.9531			2.40012	16.9337	15.0156	16.0047
2.40455	16.7779	15.0008	15.599			2.40455	16.7779	15.0008	15.9121			2.40455	16.7779	15.0008	15.9397
2.40899	16.6649	14.9859	15.5758			2.40899	16.6649	14.9859	15.8737			2.40899	16.6649	14.9859	15.879
2.41342	16.6251	14.9709	15.5551			2.41342	16.6251	14.9709	15.8378			2.41342	16.6251	14.9709	15.8227
2.41785	16.591	14.9559	15.5369			2.41785	16.591	14.9559	15.8044			2.41785	16.591	14.9559	15.7708
2.42229	16.4446	14.9408	15.521			2.42229	16.4446	14.9408	15.7734			2.42229	16.4446	14.9408	15.7228
2.42672	16.3596	14.9256	15.5079			2.42672	16.3596	14.9256	15.7447			2.42672	16.3596	14.9256	15.6789
2.43115	16.3288	14.9103	15.4978			2.43115	16.3288	14.9103	15.7185			2.43115	16.3288	14.9103	15.6392
2.43559	16.3929	14.895	15.4914			2.43559	16.3929	14.895	15.695			2.43559	16.3929	14.895	15.6039
2.44002	16.4079	14.8795	15.4897			2.44002	16.4079	14.8795	15.6744			2.44002	16.4079	14.8795	15.5738
2.44446	16.364	14.864	15.4942			2.44446	16.364	14.864	15.6575			2.44446	16.364	14.864	15.5501
2.44889	16.1688	14.8485	15.5081			2.44889	16.1688	14.8485	15.6453			2.44889	16.1688	14.8485	15.5343
2.45332	16.074	14.8328	15.5376			2.45332	16.074	14.8328	15.6397			2.45332	16.074	14.8328	15.5307
2.45776	16.1022	14.8171	15.5892			2.45776	16.1022	14.8171	15.6454			2.45776	16.1022	14.8171	15.5462
2.46219	16.0645	14.8013	15.6722			2.46219	16.0645	14.8013	15.6705			2.46219	16.0645	14.8013	15.5903
2.46662	15.931	14.7855	15.7977			2.46662	15.931	14.7855	15.7254			2.46662	15.931	14.7855	15.6881
2.47106	15.9549	14.7695	15.9766			2.47106	15.9549	14.7695	15.8304			2.47106	15.9549	14.7695	15.8321
2.47549	16.1892	14.7535	16.2163			2.47549	16.1892	14.7535	16.0042			2.47549	16.1892	14.7535	16.0488
2.47992	16.5766	14.7375	16.5172			2.47992	16.5766	14.7375	16.2612			2.47992	16.5766	14.7375	16.3521
2.48436	16.9429	14.7214	16.866			2.48436	16.9429	14.7214	16.601			2.48436	16.9429	14.7214	16.7319
2.48879	17.3782	14.7052	17.2179			2.48879	17.3782	14.7052	16.9953			2.48879	17.3782	14.7052	17.1417
2.49322	17.8757	14.6889	17.4774			2.49322	17.8757	14.6889	17.3742			2.49322	17.8757	14.6889	17.4776
2.49766	18.2263	14.6726	17.5538			2.49766	18.2263	14.6726	17.6151			2.49766	18.2263	14.6726	17.6266
2.50209	18.1784	14.6562	17.4191			2.50209	18.1784	14.6562	17.6509			2.50209	18.1784	14.6562	17.5387
2.50652	17.6982	14.6398	17.12			2.50652	17.6982	14.6398	17.4434			2.50652	17.6982	14.6398	17.232
2.51096	17.0183	14.6232	16.7393			2.51096	17.0183	14.6232	17.0308			2.51096	17.0183	14.6232	16.7926
2.51539	16.3654	14.6067	16.3538			2.51539	16.3654	14.6067	16.5759			2.51539	16.3654	14.6067	16.3318
2.51982	15.8166	14.59	16.0112			2.51982	15.8166	14.59	16.1634			2.51982	15.8166	14.59	15.9307
2.52426	15.3848	14.5734	15.7306			2.52426	15.3848	14.5734	15.8313			2.52426	15.3848	14.5734	15.615
2.52869	15.1571	14.5566	15.5185			2.52869	15.1571	14.5566	15.5856			2.52869	15.1571	14.5566	15.3797
2.53312	15.0604	14.5398	15.361			2.53312	15.0604	14.5398	15.4145			2.53312	15.0604	14.5398	15.2125
2.53756	15.0078	14.5229	15.2434			2.53756	15.0078	14.5229	15.2994			2.53756	15.0078	14.5229	15.0934
2.54199	14.9244	14.506	15.155			2.54199	14.9244	14.506	15.22			2.54199	14.9244	14.506	15.0074
2.54642	14.8329	14.4891	15.087			2.54642	14.8329	14.4891	15.1626			2.54642	14.8329	14.4891	14.9429
2.55086	14.705	14.472	15.0328			2.55086	14.705	14.472	15.1202			2.55086	14.705	14.472	14.8919
2.55529	14.5793	14.4549	14.9877			2.55529	14.5793	14.4549	15.0817			2.55529	14.5793	14.4549	14.849
2.55972	14.4487	14.4378	14.9486			2.55972	14.4487	14.4378	15.0475			2.55972	14.4487	14.4378	14.8117
2.56416	14.4506	14.4206	14.9138			2.56416	14.4506	14.4206	15.0163			2.56416	14.4506	14.4206	14.778
2.56859	14.3838	14.4034	14.8823			2.56859	14.3838	14.4034	14.9871			2.56859	14.3838	14.4034	14.7469
2.57302	14.3271	14.3861	14.8532			2.57302	14.3271	14.3861	14.9596			2.57302	14.3271	14.3861	14.7179
2.57746	14.3154	14.3688	14.8257			2.57746	14.3154	14.3688	14.9335			2.57746	14.3154	14.3688	14.6906
2.58189	14.333	14.3514	14.7996			2.58189	14.333	14.3514	14.9084			2.58189	14.333	14.3514	14.6646
2.58632	14.3073	14.3339	14.7747			2.58632	14.3073	14.3339	14.8842			2.58632	14.3073	14.3339	14.6398
2.59076	14.4055	14.3164	14.7508			2.59076	14.4055	14.3164	14.8607			2.59076	14.4055	14.3164	14.6159
2.59519	14.4352	14.2989	14.7284			2.59519	14.4352	14.2989	14.8377			2.59519	14.4352	14.2989	14.5928
2.59962	14.4243	14.2813	14.7066			2.59962	14.4243	14.2813	14.8153			2.59962	14.4243	14.2813	14.5711
2.60406	14.3043	14.2637	14.6848			2.60406	14.3043	14.2637	14.7933			2.60406	14.3043	14.2637	14.5493
2.60849	14.2233	14.246	14.6636			2.60849	14.2233	14.246	14.7716			2.60849	14.2233	14.246	14.528
2.61292	14.2007	14.2283	14.6428			2.61292	14.2007	14.2283	14.7503			2.61292	14.2007	14.2283	14.5072
2.61736	14.2297	14.2106	14.6224			2.61736	14.2297	14.2106	14.7292			2.61736	14.2297	14.2106	14.4867
2.62179	14.1213	14.1928	14.6022			2.62179	14.1213	14.1928	14.7084			2.62179	14.1213	14.1928	14.4665
2.62622	14.0225	14.1749	14.5824			2.62622	14.0225	14.1749	14.6878			2.62622	14.0225	14.1749	14.4466
2.63066	14.02	14.157	14.5628			2.63066	14.02	14.157	14.6674			2.63066	14.02	14.157	14.4269
2.63509	14.0492	14.1391	14.5434			2.63509	14.0492	14.1391	14.6471			2.63509	14.0492	14.1391	14.4074
2.63953	13.9754	14.1211	14.5243			2.63953	13.9754	14.1211	14.627			2.63953	13.9754	14.1211	14.3882
2.64396	13.9844	14.1031	14.5053			2.64396	13.9844	14.1031	14.607			2.64396	13.9844	14.1031	14.3691
2.64839	14.0058	14.0851	14.4864			2.64839	14.0058	14.0851	14.5872			2.64839	14.0058	14.0851	14.3502
2.65283	13.9602	14.067	14.4677			2.65283	13.9602	14.067	14.5675			2.65283	13.9602	14.067	14.3314
2.65726	13.8402	14.0489	14.4491			2.65726	13.8402	14.0489	14.5478			2.65726	13.8402	14.0489	14.3127
2.66169	13.7818	14.0307	14.4307			2.66169	13.7818	14.0307	14.5283			2.66169	13.7818	14.0307	14.2941
2.66613	13.8216	14.0125	14.4125			2.66613	13.8216	14.0125	14.5088			2.66613	13.8216	14.0125	14.2756
2.67056	13.8627	13.9943	14.3943			2.67056	13.8627	13.9943	14.4895			2.67056	13.8627	13.9943	14.2572
2.67499	13.8775	13.976	14.3761			2.67499	13.8775	13.976	14.4702			2.67499	13.8775	13.976	14.2389
2.67943	13.817	13.9577	14.358			2.67943	13.817	13.9577	14.451			2.67943	13.817	13.9577	14.2206
2.68386	13.7175	13.9394	14.34			2.68386	13.7175	13.9394	14.4318			2.68386	13.7175	13.9394	14.2024
2.68829	13.677	13.921	14.322			2.68829	13.677	13.921	14.4127			2.68829	13.677	13.921	14.1843
2.69273	13.7308	13.9026	14.3043			2.69273	13.7308	13.9026	14.3937			2.69273	13.7308	13.9026	14.1662
2.69716	13.8371	13.8842	14.2864			2.69716	13.8371	13.8842	14.3747			2.69716	13.8371	13.8842	14.1482
2.70159	13.9412	13.8657	14.2686			2.70159	13.9412	13.8657	14.3558			2.70159	13.9412	13.8657	14.1302
2.70603	13.7732	13.8472	14.2521			2.70603	13.7732	13.8472	14.3369			2.70603	13.7732	13.8472	14.1122
2.71046	13.6366	13.8287	14.2357			2.71046	13.6366	13.8287	14.3181			2.71046	13.6366	13.8287	14.0943
2.71489	13.646	13.8101	14.2181			2.71489	13.646	13.8101	14.2996			2.71489	13.646	13.8101	14.0767
2.71933	13.616	13.7915	14.2005			2.71933	13.616	13.7915	14.2808			2.71933	13.616	13.7915	14.0588
2.72376	13.5073	13.7729	14.1829			2.72376	13.5073	13.7729	14.2622			2.72376	13.5073	13.7729	14.041
2.72819	13.4476	13.7542	14.1655			2.72819	13.4476	13.7542	14.2435			2.72819	13.4476	13.7542	14.0232
2.73263	13.3267	13.7356	14.148			2.73263	13.3267	13.7356	14.225			2.73263	13.3267	13.7356	14.0054
2.73706	13.3793	13.7169	14.1306			2.73706	13.3793	13.7169	14.2064			2.73706	13.3793	13.7169	13.9877
2.74149	13.4008	13.6981	14.1132			2.74149	13.4008	13.6981	14.1879			2.74149	13.4008	13.6981	13.97
2.74593	13.4505	13.6794	14.0959			2.74593	13.4505	13.6794	14.1695			2.74593	13.4505	13.6794	13.9523
2.75036	13.502	13.6606	14.0786			2.75036	13.502	13.6606	14.1511			2.75036	13.502	13.6606	13.9346
2.75479	13.4321	13.6418	14.0614			2.75479	13.4321	13.6418	14.1327			2.75479	13.4321	13.6418	13.917
2.75923	13.4505	13.623	14.0442			2.75923	13.4505	13.623	14.1143			2.75923	13.4505	13.623	13.8994
2.76366	13.498	13.6041	14.027			2.76366	13.498	13.6041	14.0967			2.76366	13.498	13.6041	13.8818
2.76809	13.5255	13.5853	14.0099			2.76809	13.5255	13.5853	14.0784			2.76809	13.5255	13.5853	13.8642
2.77253	13.533	13.5664	13.9928			2.77253	13.533	13.5664	14.0602			2.77253	13.533	13.5664	13.8466
2.77696	13.5222	13.5474	13.9758			2.77696	13.5222	13.5474	14.0421			2.77696	13.5222	13.5474	13.8291
2.78139	13.5353	13.5285	13.9588			2.78139	13.5353	13.5285	14.0239			2.78139	13.5353	13.5285	13.8116
2.78583	13.4033	13.5096	13.9418			2.78583	13.4033	13.5096	14.0059			2.78583	13.4033	13.5096	13.7941
2.79026	13.3294	13.4906	13.9249			2.79026	13.3294	13.4906	13.9878			2.79026	13.3294	13.4906	13.7767
2.79469	13.2817	13.4716	13.908			2.79469	13.2817	13.4716	13.9698			2.79469	13.2817	13.4716	13.7592
2.79913	13.1839	13.4526	13.8912			2.79913	13.1839	13.4526	13.9519			2.79913	13.1839	13.4526	13.7418
2.80356	13.1577	13.4335	13.8744			2.80356	13.1577	13.4335	13.934			2.80356	13.1577	13.4335	13.7245
2.80799	13.1656	13.4145	13.8577			2.80799	13.1656	13.4145	13.9161			2.80799	13.1656	13.4145	13.7071
2.81243	13.1406	13.3954	13.841			2.81243	13.1406	13.3954	13.8983			2.81243	13.1406	13.3954	13.6898
2.81686	13.0965	13.3763	13.8243			2.81686	13.0965	13.3763	13.8806			2.81686	13.0965	13.3763	13.6725
2.82129	13.1426	13.3572	13.8077			2.82129	13.1426	13.3572	13.8628			2.82129	13.1426	13.3572	13.6553
2.82573	13.2186	13.3381	13.7912			2.82573	13.2186	13.3381	13.8452			2.82573	13.2186	13.3381	13.6381
2.83016	13.1425	13.3189	13.7747			2.83016	13.1425	13.3189	13.8275			2.83016	13.1425	13.3189	13.6209
2.8346	13.0343	13.2998	13.7583			2.8346	13.0343	13.2998	13.81			2.8346	13.0343	13.2998	13.6038
2.83903	13.0529	13.2806	13.7419			2.83903	13.0529	13.2806	13.7925			2.83903	13.0529	13.2806	13.5867
2.84346	13.0894	13.2614	13.7256			2.84346	13.0894	13.2614	13.775			2.84346	13.0894	13.2614	13.5696
2.8479	13.0183	13.2422	13.7094			2.8479	13.0183	13.2422	13.7576			2.8479	13.0183	13.2422	13.5526
2.85233	13.0063	13.223	13.6932			2.85233	13.0063	13.223	13.7402			2.85233	13.0063	13.223	13.5356
2.85676	13.0099	13.2038	13.6771			2.85676	13.0099	13.2038	13.723			2.85676	13.0099	13.2038	13.5187
2.8612	13.0317	13.1846	13.6611			2.8612	13.0317	13.1846	13.7057			2.8612	13.0317	13.1846	13.5018
2.86563	12.8826	13.1654	13.6451			2.86563	12.8826	13.1654	13.6886			2.86563	12.8826	13.1654	13.485
2.87006	12.8826	13.1461	13.6293			2.87006	12.8826	13.1461	13.6714			2.87006	12.8826	13.1461	13.4682
2.8745	12.9356	13.1268	13.6135			2.8745	12.9356	13.1268	13.6544			2.8745	12.9356	13.1268	13.4515
2.87893	12.9803	13.1076	13.5977			2.87893	12.9803	13.1076	13.6374			2.87893	12.9803	13.1076	13.4348
2.88336	13.0251	13.0883	13.5821			2.88336	13.0251	13.0883	13.6205			2.88336	13.0251	13.0883	13.4182
2.8878	13.0016	13.069	13.5666			2.8878	13.0016	13.069	13.6037			2.8878	13.0016	13.069	13.4017
2.89223	12.9713	13.0497	13.5512			2.89223	12.9713	13.0497	13.587			2.89223	12.9713	13.0497	13.3853
2.89666	12.9413	13.0304	13.5359			2.89666	12.9413	13.0304	13.5703			2.89666	12.9413	13.0304	13.3689
2.9011	12.8966	13.0111	13.5206			2.9011	12.8966	13.0111	13.5537			2.9011	12.8966	13.0111	13.3528
2.90553	12.8405	12.9918	13.5056			2.90553	12.8405	12.9918	13.5372			2.90553	12.8405	12.9918	13.3366
2.90996	12.8225	12.9724	13.4906			2.90996	12.8225	12.9724	13.5208			2.90996	12.8225	12.9724	13.3205
2.9144	12.8487	12.9531	13.4757			2.9144	12.8487	12.9531	13.5044			2.9144	12.8487	12.9531	13.3044
2.91883	12.8518	12.9338	13.461			2.91883	12.8518	12.9338	13.4882			2.91883	12.8518	12.9338	13.2885
2.92326	12.9382	12.9144	13.4464			2.92326	12.9382	12.9144	13.4721			2.92326	12.9382	12.9144	13.2727
2.9277	12.9013	12.8951	13.432			2.9277	12.9013	12.8951	13.4561			2.9277	12.9013	12.8951	13.2571
2.93213	12.8217	12.8757	13.4178			2.93213	12.8217	12.8757	13.4402			2.93213	12.8217	12.8757	13.2415
2.93656	12.7794	12.8564	13.4037			2.93656	12.7794	12.8564	13.4244			2.93656	12.7794	12.8564	13.226
2.941	12.8176	12.837	13.3898			2.941	12.8176	12.837	13.4087			2.941	12.8176	12.837	13.2107
2.94543	12.8036	12.8177	13.376			2.94543	12.8036	12.8177	13.3932			2.94543	12.8036	12.8177	13.1955
2.94986	12.7653	12.7983	13.3625			2.94986	12.7653	12.7983	13.3778			2.94986	12.7653	12.7983	13.1805
2.9543	12.8182	12.7789	13.3492			2.9543	12.8182	12.7789	13.3625			2.9543	12.8182	12.7789	13.1656
2.95873	12.8932	12.7596	13.3362			2.95873	12.8932	12.7596	13.3474			2.95873	12.8932	12.7596	13.1509
2.96316	12.9567	12.7402	13.3234			2.96316	12.9567	12.7402	13.3325			2.96316	12.9567	12.7402	13.1364
2.9676	12.8538	12.7209	13.3109			2.9676	12.8538	12.7209	13.3177			2.9676	12.8538	12.7209	13.122
2.97203	12.8259	12.7015	13.2986			2.97203	12.8259	12.7015	13.3032			2.97203	12.8259	12.7015	13.108
2.97646	12.856	12.6821	13.2867			2.97646	12.856	12.6821	13.2888			2.97646	12.856	12.6821	13.0941
2.9809	12.9287	12.6628	13.2751			2.9809	12.9287	12.6628	13.2746			2.9809	12.9287	12.6628	13.0805
2.98533	12.885	12.6434	13.2639			2.98533	12.885	12.6434	13.2607			2.98533	12.885	12.6434	13.0672
2.98976	12.898	12.624	13.253			2.98976	12.898	12.624	13.247			2.98976	12.898	12.624	13.0541
2.9942	12.8318	12.6047	13.2426			2.9942	12.8318	12.6047	13.2335			2.9942	12.8318	12.6047	13.0415
2.99863	12.7779	12.5853	13.2327			2.99863	12.7779	12.5853	13.2204			2.99863	12.7779	12.5853	13.0291
3.00306	12.7403	12.566	13.2233			3.00306	12.7403	12.566	13.2076			3.00306	12.7403	12.566	13.0172
3.0075	12.8251	12.5466	13.2145			3.0075	12.8251	12.5466	13.1951			3.0075	12.8251	12.5466	13.0057
3.01193	12.9521	12.5273	13.2063			3.01193	12.9521	12.5273	13.183			3.01193	12.9521	12.5273	12.9947
3.01636	12.9557	12.508	13.1988			3.01636	12.9557	12.508	13.1713			3.01636	12.9557	12.508	12.9842
3.0208	12.7434	12.4886	13.192			3.0208	12.7434	12.4886	13.1601			3.0208	12.7434	12.4886	12.9743
3.02523	12.6543	12.4693	13.1862			3.02523	12.6543	12.4693	13.1493			3.02523	12.6543	12.4693	12.9651
3.02967	12.7263	12.45	13.1813			3.02967	12.7263	12.45	13.1391			3.02967	12.7263	12.45	12.9567
3.0341	12.825	12.4307	13.1775			3.0341	12.825	12.4307	13.1296			3.0341	12.825	12.4307	12.949
3.03853	12.7917	12.4114	13.1749			3.03853	12.7917	12.4114	13.1208			3.03853	12.7917	12.4114	12.9423
3.04297	12.7927	12.3921	13.1737			3.04297	12.7927	12.3921	13.1127			3.04297	12.7927	12.3921	12.9368
3.0474	12.8546	12.3728	13.1742			3.0474	12.8546	12.3728	13.1056			3.0474	12.8546	12.3728	12.9325
3.05183	12.9145	12.3535	13.1766			3.05183	12.9145	12.3535	13.0996			3.05183	12.9145	12.3535	12.9296
3.05627	12.9709	12.3343	13.1811			3.05627	12.9709	12.3343	13.0947			3.05627	12.9709	12.3343	12.9283
3.0607	13.0039	12.315	13.1881			3.0607	13.0039	12.315	13.0914			3.0607	13.0039	12.315	12.929
3.06513	13.0207	12.2957	13.198			3.06513	13.0207	12.2957	13.0895			3.06513	13.0207	12.2957	12.932
3.06957	13.0352	12.2765	13.2114			3.06957	13.0352	12.2765	13.0895			3.06957	13.0352	12.2765	12.9377
3.074	12.9657	12.2573	13.229			3.074	12.9657	12.2573	13.0919			3.074	12.9657	12.2573	12.9467
3.07843	12.9776	12.2381	13.2518			3.07843	12.9776	12.2381	13.0971			3.07843	12.9776	12.2381	12.9597
3.08287	12.988	12.2188	13.2817			3.08287	12.988	12.2188	13.1059			3.08287	12.988	12.2188	12.9779
3.0873	12.9985	12.1997	13.3206			3.0873	12.9985	12.1997	13.1192			3.0873	12.9985	12.1997	13.0028
3.09173	12.9971	12.1805	13.372			3.09173	12.9971	12.1805	13.1384			3.09173	12.9971	12.1805	13.0367
3.09617	13.066	12.1613	13.4427			3.09617	13.066	12.1613	13.1658			3.09617	13.066	12.1613	13.084
3.1006	13.0904	12.1421	13.5388			3.1006	13.0904	12.1421	13.206			3.1006	13.0904	12.1421	13.1519
3.10503	13.0869	12.123	13.6728			3.10503	13.0869	12.123	13.2668			3.10503	13.0869	12.123	13.2521
3.10947	13.1752	12.1039	13.8582			3.10947	13.1752	12.1039	13.3621			3.10947	13.1752	12.1039	13.4008
3.1139	13.311	12.0847	14.112			3.1139	13.311	12.0847	13.512			3.1139	13.311	12.0847	13.6201
3.11833	13.464	12.0656	14.4587			3.11833	13.464	12.0656	13.7546			3.11833	13.464	12.0656	13.9457
3.12277	13.7204	12.0466	14.908			3.12277	13.7204	12.0466	14.1249			3.12277	13.7204	12.0466	14.3999
3.1272	14.1364	12.0275	15.4469			3.1272	14.1364	12.0275	14.6321			3.1272	14.1364	12.0275	14.9762
3.13163	14.7049	12.0084	16.0379			3.13163	14.7049	12.0084	15.2558			3.13163	14.7049	12.0084	15.6368
3.13607	15.4461	11.9894	16.6049			3.13607	15.4461	11.9894	15.9193			3.13607	15.4461	11.9894	16.2874
3.1405	16.041	11.9704	17.0408			3.1405	16.041	11.9704	16.4778			3.1405	16.041	11.9704	16.7837
3.14493	16.2116	11.9514	17.2645			3.14493	16.2116	11.9514	16.764			3.14493	16.2116	11.9514	17.0006
3.14937	16.0331	11.9324	17.2888			3.14937	16.0331	11.9324	16.7027			3.14937	16.0331	11.9324	16.9238
3.1538	15.6116	11.9134	17.2526			3.1538	15.6116	11.9134	16.4177			3.1538	15.6116	11.9134	16.7267
3.15823	15.2476	11.8945	17.351			3.15823	15.2476	11.8945	16.1979			3.15823	15.2476	11.8945	16.6748
3.16267	15.1855	11.8755	17.7388			3.16267	15.1855	11.8755	16.3082			3.16267	15.1855	11.8755	16.9802
3.1671	15.7366	11.8566	18.4935			3.1671	15.7366	11.8566	16.9004			3.1671	15.7366	11.8566	17.7556
3.17153	17.0682	11.8377	19.6473			3.17153	17.0682	11.8377	18.057			3.17153	17.0682	11.8377	19.0521
3.17597	19.1345	11.8189	21.1887			3.17597	19.1345	11.8189	19.7636			3.17597	19.1345	11.8189	20.8367
3.1804	21.8501	11.8	22.8776			3.1804	21.8501	11.8	21.8595			3.1804	21.8501	11.8	22.9258
3.18483	24.0513	11.7812	24.3231			3.18483	24.0513	11.7812	23.9423			3.18483	24.0513	11.7812	24.754
3.18927	24.9131	11.7624	25.0455			3.18927	24.9131	11.7624	25.084			3.18927	24.9131	11.7624	25.6152
3.1937	24.0175	11.7436	24.7578			3.1937	24.0175	11.7436	24.7374			3.1937	24.0175	11.7436	25.1434
3.19813	21.8895	11.7248	23.5382			3.19813	21.8895	11.7248	23.1568			3.19813	21.8895	11.7248	23.561
3.20257	19.3591	11.7061	21.767			3.20257	19.3591	11.7061	20.9801			3.20257	19.3591	11.7061	21.4132
3.207	17.1108	11.6874	19.8872			3.207	17.1108	11.6874	18.7877			3.207	17.1108	11.6874	19.2399
3.21143	15.5161	11.6687	18.1924			3.21143	15.5161	11.6687	16.9277			3.21143	15.5161	11.6687	17.3637
3.21587	14.638	11.65	16.8431			3.21587	14.638	11.65	15.5267			3.21587	14.638	11.65	15.9051
3.2203	14.2201	11.6314	15.8058			3.2203	14.2201	11.6314	14.5679			3.2203	14.2201	11.6314	14.8977
3.22474	13.9674	11.6127	15.0402			3.22474	13.9674	11.6127	13.9717			3.22474	13.9674	11.6127	14.2152
3.22917	13.9152	11.5941	14.4927			3.22917	13.9152	11.5941	13.6121			3.22917	13.9152	11.5941	13.7588
3.2336	13.8527	11.5756	14.1088			3.2336	13.8527	11.5756	13.3805			3.2336	13.8527	11.5756	13.4551
3.23804	13.8157	11.557	13.8414			3.23804	13.8157	11.557	13.2259			3.23804	13.8157	11.557	13.2498
3.24247	13.6783	11.5385	13.6534			3.24247	13.6783	11.5385	13.1172			3.24247	13.6783	11.5385	13.1062
3.2469	13.6718	11.52	13.5187			3.2469	13.6718	11.52	13.037			3.2469	13.6718	11.52	13.0023
3.25134	13.7486	11.5015	13.4215			3.25134	13.7486	11.5015	12.9764			3.25134	13.7486	11.5015	12.9252
3.25577	13.8545	11.4831	13.3521			3.25577	13.8545	11.4831	12.9308			3.25577	13.8545	11.4831	12.8681
3.2602	13.8941	11.4647	13.3024			3.2602	13.8941	11.4647	12.8969			3.2602	13.8941	11.4647	12.8283
3.26464	13.8	11.4463	13.2699			3.26464	13.8	11.4463	12.8738			3.26464	13.8	11.4463	12.8018
3.26907	13.7142	11.4279	13.253			3.26907	13.7142	11.4279	12.8603			3.26907	13.7142	11.4279	12.7879
3.2735	13.7437	11.4096	13.2514			3.2735	13.7437	11.4096	12.8556			3.2735	13.7437	11.4096	12.7861
3.27794	13.7424	11.3913	13.2663			3.27794	13.7424	11.3913	12.8602			3.27794	13.7424	11.3913	12.7968
3.28237	13.7257	11.373	13.298			3.28237	13.7257	11.373	12.8744			3.28237	13.7257	11.373	12.8211
3.2868	13.8003	11.3548	13.3488			3.2868	13.8003	11.3548	12.8993			3.2868	13.8003	11.3548	12.862
3.29124	13.8348	11.3366	13.4228			3.29124	13.8348	11.3366	12.9376			3.29124	13.8348	11.3366	12.9214
3.29567	13.9284	11.3184	13.5263			3.29567	13.9284	11.3184	12.9931			3.29567	13.9284	11.3184	13.0046
3.3001	14.0599	11.3002	13.67			3.3001	14.0599	11.3002	13.0706			3.3001	14.0599	11.3002	13.1204
3.30454	14.2138	11.2821	13.8707			3.30454	14.2138	11.2821	13.1809			3.30454	14.2138	11.2821	13.2847
3.30897	14.35	11.264	14.1547			3.30897	14.35	11.264	13.3444			3.30897	14.35	11.264	13.5246
3.3134	14.5918	11.246	14.5768			3.3134	14.5918	11.246	13.5987			3.3134	14.5918	11.246	13.8844
3.31784	14.9578	11.228	15.2061			3.31784	14.9578	11.228	14.0067			3.31784	14.9578	11.228	14.4305
3.32227	15.427	11.21	16.1053			3.32227	15.427	11.21	14.6627			3.32227	15.427	11.21	15.2886
3.3267	16.1791	11.192	17.3418			3.3267	16.1791	11.192	15.6909			3.3267	16.1791	11.192	16.5962
3.33114	17.4759	11.1741	18.9591			3.33114	17.4759	11.1741	17.303			3.33114	17.4759	11.1741	18.4072
3.33557	19.7769	11.1562	20.9486			3.33557	19.7769	11.1562	19.5261			3.33557	19.7769	11.1562	20.7259
3.34	22.929	11.1384	23.2059			3.34	22.929	11.1384	22.2186			3.34	22.929	11.1384	23.4021
3.34444	26.4784	11.1205	25.4744			3.34444	26.4784	11.1205	24.9765			3.34444	26.4784	11.1205	26.0469
3.34887	28.9624	11.1027	27.2887			3.34887	28.9624	11.1027	27.0708			3.34887	28.9624	11.1027	28.015
3.3533	29.4151	11.085	27.8181			3.3533	29.4151	11.085	27.7253			3.3533	29.4151	11.085	28.5701
3.35774	27.8444	11.0673	26.9097			3.35774	27.8444	11.0673	26.5944			3.35774	27.8444	11.0673	27.3398
3.36217	24.81	11.0496	25.046			3.36217	24.81	11.0496	24.1276			3.36217	24.81	11.0496	24.8042
3.3666	21.4802	11.032	22.7996			3.3666	21.4802	11.032	21.2537			3.3666	21.4802	11.032	22.0511
3.37104	18.7069	11.0144	20.6066			3.37104	18.7069	11.0144	18.7379			3.37104	18.7069	11.0144	19.5655
3.37547	16.8471	10.9968	18.7126			3.37547	16.8471	10.9968	16.7965			3.37547	16.8471	10.9968	17.5522
3.3799	15.7797	10.9792	17.2127			3.3799	15.7797	10.9792	15.4269			3.3799	15.7797	10.9792	16.0542
3.38434	15.1355	10.9618	16.1127			3.38434	15.1355	10.9618	14.5374			3.38434	15.1355	10.9618	15.0207
3.38877	14.7671	10.9443	15.3774			3.38877	14.7671	10.9443	14.008			3.38877	14.7671	10.9443	14.3586
3.3932	14.6747	10.9269	14.9783			3.3932	14.6747	10.9269	13.7376			3.3932	14.6747	10.9269	13.9759
3.39764	14.6262	10.9095	14.8397			3.39764	14.6262	10.9095	13.6566			3.39764	14.6262	10.9095	13.8022
3.40207	14.5526	10.8922	14.9614			3.40207	14.5526	10.8922	13.739			3.40207	14.5526	10.8922	13.799
3.4065	14.577	10.8749	15.4121			3.4065	14.577	10.8749	13.9932			3.4065	14.577	10.8749	13.9437
3.41094	14.6291	10.8576	16.2001			3.41094	14.6291	10.8576	14.4305			3.41094	14.6291	10.8576	14.2404
3.41537	14.9109	10.8404	17.3139			3.41537	14.9109	10.8404	15.0576			3.41537	14.9109	10.8404	14.6844
3.41981	15.1035	10.8232	18.6612			3.41981	15.1035	10.8232	15.8468			3.41981	15.1035	10.8232	15.2442
3.42424	15.7318	10.8061	20.0134			3.42424	15.7318	10.8061	16.708			3.42424	15.7318	10.8061	15.841
3.42867	16.0976	10.789	20.9952			3.42867	16.0976	10.789	17.4259			3.42867	16.0976	10.789	16.3255
3.43311	15.9869	10.7719	21.2065			3.43311	15.9869	10.7719	17.6367			3.43311	15.9869	10.7719	16.4149
3.43754	15.223	10.7549	20.4655			3.43754	15.223	10.7549	17.2675			3.43754	15.223	10.7549	16.1022
3.44197	15.0902	10.7379	19.0498			3.44197	15.0902	10.7379	16.5087			3.44197	15.0902	10.7379	15.5507
3.44641	14.9158	10.721	17.4934			3.44641	14.9158	10.721	15.6111			3.44641	14.9158	10.721	14.9364
3.45084	14.8238	10.7041	16.1226			3.45084	14.8238	10.7041	14.7653			3.45084	14.8238	10.7041	14.3803
3.45527	14.7746	10.6872	15.0324			3.45527	14.7746	10.6872	14.0706			3.45527	14.7746	10.6872	13.9406
3.45971	14.7967	10.6704	14.2319			3.45971	14.7967	10.6704	13.5548			3.45971	14.7967	10.6704	13.63
3.46414	14.8948	10.6537	13.681			3.46414	14.8948	10.6537	13.2029			3.46414	14.8948	10.6537	13.4341
3.46857	14.9853	10.637	13.3198			3.46857	14.9853	10.637	12.9855			3.46857	14.9853	10.637	13.3283
3.47301	14.8767	10.6203	13.0882			3.47301	14.8767	10.6203	12.8541			3.47301	14.8767	10.6203	13.2862
3.47744	14.8697	10.6037	12.9381			3.47744	14.8697	10.6037	12.7731			3.47744	14.8697	10.6037	13.2797
3.48187	14.9736	10.5871	12.8382			3.48187	14.9736	10.5871	12.7255			3.48187	14.9736	10.5871	13.2967
3.48631	15.1301	10.5706	12.7688			3.48631	15.1301	10.5706	12.6978			3.48631	15.1301	10.5706	13.3301
3.49074	15.1517	10.5541	12.7179			3.49074	15.1517	10.5541	12.6845			3.49074	15.1517	10.5541	13.3759
3.49517	15.1174	10.5376	12.6809			3.49517	15.1174	10.5376	12.6822			3.49517	15.1174	10.5376	13.4319
3.49961	15.0837	10.5212	12.6554			3.49961	15.0837	10.5212	12.6891			3.49961	15.0837	10.5212	13.4969
3.50404	15.1536	10.5049	12.6397			3.50404	15.1536	10.5049	12.7039			3.50404	15.1536	10.5049	13.5703
3.50847	15.1967	10.4886	12.6333			3.50847	15.1967	10.4886	12.7268			3.50847	15.1967	10.4886	13.6523
3.51291	15.3327	10.4723	12.6361			3.51291	15.3327	10.4723	12.7577			3.51291	15.3327	10.4723	13.7434
3.51734	15.4297	10.4561	12.6482			3.51734	15.4297	10.4561	12.7964			3.51734	15.4297	10.4561	13.8435
3.52177	15.4669	10.44	12.6706			3.52177	15.4669	10.44	12.8435			3.52177	15.4669	10.44	13.9535
3.52621	15.4034	10.4238	12.7056			3.52621	15.4034	10.4238	12.9001			3.52621	15.4034	10.4238	14.0752
3.53064	15.5327	10.4078	12.7566			3.53064	15.5327	10.4078	12.9683			3.53064	15.5327	10.4078	14.2119
3.53507	15.6748	10.3918	12.8299			3.53507	15.6748	10.3918	13.0521			3.53507	15.6748	10.3918	14.3692
3.53951	15.8372	10.3758	12.935			3.53951	15.8372	10.3758	13.1587			3.53951	15.8372	10.3758	14.5568
3.54394	15.9556	10.3599	13.0852			3.54394	15.9556	10.3599	13.3008			3.54394	15.9556	10.3599	14.7899
3.54837	16.1856	10.344	13.3048			3.54837	16.1856	10.344	13.5067			3.54837	16.1856	10.344	15.0991
3.55281	16.5375	10.3282	13.6195			3.55281	16.5375	10.3282	13.8184			3.55281	16.5375	10.3282	15.5226
3.55724	17.0817	10.3124	14.0428			3.55724	17.0817	10.3124	14.272			3.55724	17.0817	10.3124	16.0858
3.56167	17.8252	10.2967	14.5819			3.56167	17.8252	10.2967	14.8959			3.56167	17.8252	10.2967	16.8044
3.56611	19.0172	10.281	15.2223			3.56611	19.0172	10.281	15.6861			3.56611	19.0172	10.281	17.6631
3.57054	20.497	10.2654	15.9114			3.57054	20.497	10.2654	16.5808			3.57054	20.497	10.2654	18.5914
3.57497	21.7104	10.2499	16.5425			3.57497	21.7104	10.2499	17.4339			3.57497	21.7104	10.2499	19.4463
3.57941	22.2412	10.2343	16.9596			3.57941	22.2412	10.2343	18.0181			3.57941	22.2412	10.2343	20.0142
3.58384	21.9725	10.2189	17.0031			3.58384	21.9725	10.2189	18.0928			3.58384	21.9725	10.2189	20.0925
3.58827	20.9331	10.2035	16.6146			3.58827	20.9331	10.2035	17.6073			3.58827	20.9331	10.2035	19.6495
3.59271	19.6048	10.1881	16.005			3.59271	19.6048	10.1881	16.9024			3.59271	19.6048	10.1881	18.9976
3.59714	18.5368	10.1728	15.3562			3.59714	18.5368	10.1728	16.2187			3.59714	18.5368	10.1728	18.3534
3.60157	17.7995	10.1576	14.7649			3.60157	17.7995	10.1576	15.6682			3.60157	17.7995	10.1576	17.8194
3.60601	17.4936	10.1424	14.2769			3.60601	17.4936	10.1424	15.2899			3.60601	17.4936	10.1424	17.4347
3.61044	17.3418	10.1272	13.9038			3.61044	17.3418	10.1272	15.076			3.61044	17.3418	10.1272	17.1984
3.61488	17.4393	10.1121	13.6378			3.61488	17.4393	10.1121	14.9953			3.61488	17.4393	10.1121	17.0877
3.61931	17.4442	10.0971	13.4613			3.61931	17.4442	10.0971	15.0092			3.61931	17.4442	10.0971	17.0713
3.62374	17.4391	10.0821	13.3535			3.62374	17.4391	10.0821	15.0849			3.62374	17.4391	10.0821	17.1192
3.62818	17.4868	10.0672	13.2994			3.62818	17.4868	10.0672	15.2021			3.62818	17.4868	10.0672	17.2108
3.63261	17.7216	10.0523	13.2774			3.63261	17.7216	10.0523	15.3431			3.63261	17.7216	10.0523	17.3255
3.63704	17.8114	10.0375	13.2779			3.63704	17.8114	10.0375	15.5021			3.63704	17.8114	10.0375	17.4551
3.64148	17.9114	10.0228	13.2954			3.64148	17.9114	10.0228	15.6765			3.64148	17.9114	10.0228	17.5952
3.64591	17.9316	10.0081	13.3265			3.64591	17.9316	10.0081	15.8652			3.64591	17.9316	10.0081	17.743
3.65034	17.9992	9.99341	13.3694			3.65034	17.9992	9.99341	16.0683			3.65034	17.9992	9.99341	17.8969
3.65478	18.0687	9.97882	13.4232			3.65478	18.0687	9.97882	16.2873			3.65478	18.0687	9.97882	18.0556
3.65921	18.1985	9.96428	13.4877			3.65921	18.1985	9.96428	16.5273			3.65921	18.1985	9.96428	18.2183
3.66364	18.4037	9.94981	13.5633			3.66364	18.4037	9.94981	16.7937			3.66364	18.4037	9.94981	18.3844
3.66808	18.5634	9.93539	13.6518			3.66808	18.5634	9.93539	17.095			3.66808	18.5634	9.93539	18.5534
3.67251	18.7637	9.92102	13.7529			3.67251	18.7637	9.92102	17.4369			3.67251	18.7637	9.92102	18.7247
3.67694	18.9839	9.90672	13.8681			3.67694	18.9839	9.90672	17.8228			3.67694	18.9839	9.90672	18.8982
3.68138	19.136	9.89247	13.9991			3.68138	19.136	9.89247	18.2487			3.68138	19.136	9.89247	19.0732
3.68581	19.248	9.87828	14.1478			3.68581	19.248	9.87828	18.6979			3.68581	19.248	9.87828	19.2497
3.69024	19.3486	9.86415	14.3168			3.69024	19.3486	9.86415	19.1355			3.69024	19.3486	9.86415	19.4277
3.69468	19.4952	9.85008	14.5094			3.69468	19.4952	9.85008	19.4992			3.69468	19.4952	9.85008	19.6069
3.69911	19.6974	9.83607	14.7295			3.69911	19.6974	9.83607	19.7361			3.69911	19.6974	9.83607	19.7871
3.70354	19.9442	9.82212	14.9839			3.70354	19.9442	9.82212	19.8901			3.70354	19.9442	9.82212	19.9684
3.70798	20.1304	9.80822	15.2832			3.70798	20.1304	9.80822	20.0168			3.70798	20.1304	9.80822	20.1507
3.71241	20.331	9.79439	15.636			3.71241	20.331	9.79439	20.1561			3.71241	20.331	9.79439	20.3342
3.71684	20.5311	9.78062	16.0613			3.71684	20.5311	9.78062	20.3303			3.71684	20.5311	9.78062	20.519
3.72128	20.7338	9.7669	16.5736			3.72128	20.7338	9.7669	20.5468			3.72128	20.7338	9.7669	20.7053
3.72571	20.8733	9.75325	17.1791			3.72571	20.8733	9.75325	20.8034			3.72571	20.8733	9.75325	20.894
3.73014	21.0798	9.73966	17.8712			3.73014	21.0798	9.73966	21.0933			3.73014	21.0798	9.73966	21.0859
3.73458	21.3034	9.72613	18.6208			3.73458	21.3034	9.72613	21.4091			3.73458	21.3034	9.72613	21.2829
3.73901	21.5093	9.71266	19.369			3.73901	21.5093	9.71266	21.7426			3.73901	21.5093	9.71266	21.4876
3.74344	21.7832	9.69925	20.0411			3.74344	21.7832	9.69925	22.0886			3.74344	21.7832	9.69925	21.706
3.74788	22.1031	9.6859	20.58			3.74788	22.1031	9.6859	22.4445			3.74788	22.1031	9.6859	21.9457
3.75231	22.352	9.67261	20.9992			3.75231	22.352	9.67261	22.8083			3.75231	22.352	9.67261	22.2127
3.75674	22.635	9.65939	21.3888			3.75674	22.635	9.65939	23.1791			3.75674	22.635	9.65939	22.5109
3.76118	22.9678	9.64623	21.8308			3.76118	22.9678	9.64623	23.5563			3.76118	22.9678	9.64623	22.8386
3.76561	23.2138	9.63313	22.3492			3.76561	23.2138	9.63313	23.9397			3.76561	23.2138	9.63313	23.1837
3.77004	23.4601	9.6201	22.9462			3.77004	23.4601	9.6201	24.329			3.77004	23.4601	9.6201	23.5195
3.77448	23.7609	9.60712	23.6109			3.77448	23.7609	9.60712	24.7245			3.77448	23.7609	9.60712	23.8063
3.77891	24.0375	9.59421	24.3256			3.77891	24.0375	9.59421	25.1263			3.77891	24.0375	9.59421	24.0061
3.78334	24.3693	9.58137	25.0677			3.78334	24.3693	9.58137	25.5356			3.78334	24.3693	9.58137	24.1174
3.78778	24.8229	9.56858	25.8174			3.78778	24.8229	9.56858	25.9541			3.78778	24.8229	9.56858	24.2041
3.79221	25.3025	9.55587	26.5597			3.79221	25.3025	9.55587	26.3842			3.79221	25.3025	9.55587	24.3116
3.79664	25.723	9.54321	27.2842			3.79664	25.723	9.54321	26.8318			3.79664	25.723	9.54321	24.4674
3.80108	26.1066	9.53062	27.9838			3.80108	26.1066	9.53062	27.3063			3.80108	26.1066	9.53062	24.6908
3.80551	26.5758	9.5181	28.6612			3.80551	26.5758	9.5181	27.8227			3.80551	26.5758	9.5181	24.9975
3.80995	27.2082	9.50563	29.3198			3.80995	27.2082	9.50563	28.4			3.80995	27.2082	9.50563	25.4009
3.81438	27.9679	9.49324	29.9654			3.81438	27.9679	9.49324	29.0595			3.81438	27.9679	9.49324	25.9119
3.81881	28.9192	9.48091	30.6082			3.81881	28.9192	9.48091	29.8184			3.81881	28.9192	9.48091	26.5344
3.82325	30.1644	9.46864	31.2405			3.82325	30.1644	9.46864	30.686			3.82325	30.1644	9.46864	27.2642
3.82768	31.5405	9.45644	31.8318			3.82768	31.5405	9.45644	31.6081			3.82768	31.5405	9.45644	28.0339
3.83211	32.6494	9.44431	32.3269			3.83211	32.6494	9.44431	32.4795			3.83211	32.6494	9.44431	28.7355
3.83655	33.193	9.43224	32.6811			3.83655	33.193	9.43224	33.1718			3.83655	33.193	9.43224	29.267
3.84098	33.3203	9.42024	32.9219			3.84098	33.3203	9.42024	33.6318			3.84098	33.3203	9.42024	29.619
3.84541	33.3196	9.4083	33.147			3.84541	33.3196	9.4083	33.9275			3.84541	33.3196	9.4083	29.8969
3.84985	33.5593	9.39643	33.5037			3.84985	33.5593	9.39643	34.2108			3.84985	33.5593	9.39643	30.2597
3.85428	34.0851	9.38463	34.1348			3.85428	34.0851	9.38463	34.6387			3.85428	34.0851	9.38463	30.8543
3.85871	34.9979	9.37289	35.1366			3.85871	34.9979	9.37289	35.3279			3.85871	34.9979	9.37289	31.7844
3.86315	36.3555	9.36122	36.5649			3.86315	36.3555	9.36122	36.3825			3.86315	36.3555	9.36122	33.1379
3.86758	38.2461	9.34962	38.3908			3.86758	38.2461	9.34962	37.8307			3.86758	38.2461	9.34962	34.8987
3.87201	40.5592	9.33809	40.5369			3.87201	40.5592	9.33809	39.6945			3.87201	40.5592	9.33809	37.008
3.87645	43.1354	9.32662	42.8269			3.87645	43.1354	9.32662	41.829			3.87645	43.1354	9.32662	39.3226
3.88088	45.7651	9.31522	45.0776			3.88088	45.7651	9.31522	43.9906			3.88088	45.7651	9.31522	41.5884
3.88531	47.9432	9.30389	47.228			3.88531	47.9432	9.30389	45.8725			3.88531	47.9432	9.30389	43.4026
3.88975	49.225	9.29263	49.3201			3.88975	49.225	9.29263	47.3395			3.88975	49.225	9.29263	44.9176
3.89418	50.253	9.28144	51.5883			3.89418	50.253	9.28144	48.5402			3.89418	50.253	9.28144	46.472
3.89861	51.4982	9.27031	54.2763			3.89861	51.4982	9.27031	49.832			3.89861	51.4982	9.27031	48.377
3.90305	53.416	9.25925	57.5382			3.90305	53.416	9.25925	51.6125			3.90305	53.416	9.25925	50.8964
3.90748	56.0048	9.24827	61.3862			3.90748	56.0048	9.24827	54.0485			3.90748	56.0048	9.24827	54.0827
3.91191	59.3544	9.23735	65.8145			3.91191	59.3544	9.23735	57.2513			3.91191	59.3544	9.23735	57.9727
3.91635	63.3203	9.2265	70.8455			3.91635	63.3203	9.2265	61.2022			3.91635	63.3203	9.2265	62.559
3.92078	67.9602	9.21572	76.3778			3.92078	67.9602	9.21572	65.8839			3.92078	67.9602	9.21572	67.8103
3.92521	73.2707	9.20501	82.3493			3.92521	73.2707	9.20501	71.2699			3.92521	73.2707	9.20501	73.6821
3.92965	79.2598	9.19437	88.6938			3.92965	79.2598	9.19437	77.329			3.92965	79.2598	9.19437	80.1116
3.93408	85.9144	9.18379	95.3481			3.93408	85.9144	9.18379	84.0231			3.93408	85.9144	9.18379	87.044
3.93851	93.0832	9.17329	102.221			3.93851	93.0832	9.17329	91.3207			3.93851	93.0832	9.17329	94.4246
3.94295	100.839	9.16286	109.213			3.94295	100.839	9.16286	99.1604			3.94295	100.839	9.16286	102.166
3.94738	108.854	9.1525	116.194			3.94738	108.854	9.1525	107.363			3.94738	108.854	9.1525	110.099
3.95181	117.054	9.14221	123.015			3.95181	117.054	9.14221	115.77			3.95181	117.054	9.14221	118.074
3.95625	125.106	9.13199	129.533			3.95625	125.106	9.13199	124.179			3.95625	125.106	9.13199	125.906
3.96068	133.035	9.12184	135.591			3.96068	133.035	9.12184	132.338			3.96068	133.035	9.12184	133.38
3.96511	140.241	9.11176	141.005			3.96511	140.241	9.11176	139.949			3.96511	140.241	9.11176	140.254
3.96955	146.53	9.10176	145.597			3.96955	146.53	9.10176	146.672			3.96955	146.53	9.10176	146.261
3.97398	151.509	9.09182	149.212			3.97398	151.509	9.09182	152.145			3.97398	151.509	9.09182	151.13
3.97841	155.198	9.08196	151.601			3.97841	155.198	9.08196	155.886			3.97841	155.198	9.08196	154.494
3.98285	157.283	9.07216	152.667			3.98285	157.283	9.07216	157.525			3.98285	157.283	9.07216	156.084
3.98728	157.576	9.06244	152.447			3.98728	157.576	9.06244	157.087			3.98728	157.576	9.06244	155.928
3.99171	156.024	9.05279	150.954			3.99171	156.024	9.05279	154.614			3.99171	156.024	9.05279	154.04
3.99615	152.749	9.04321	148.216			3.99615	152.749	9.04321	150.288			3.99615	152.749	9.04321	150.53
4.00058	147.87	9.03371	144.341			4.00058	147.87	9.03371	144.391			4.00058	147.87	9.03371	145.585
4.00502	141.415	9.02427	139.504			4.00502	141.415	9.02427	137.266			4.00502	141.415	9.02427	139.446
4.00945	133.658	9.01491	133.838			4.00945	133.658	9.01491	129.275			4.00945	133.658	9.01491	132.382
4.01388	125.214	9.00562	127.534			4.01388	125.214	9.00562	120.761			4.01388	125.214	9.00562	124.662
4.01832	116.136	8.99641	120.817			4.01832	116.136	8.99641	112.033			4.01832	116.136	8.99641	116.53
4.02275	106.895	8.98726	113.837			4.02275	106.895	8.98726	103.391			4.02275	106.895	8.98726	108.264
4.02718	97.7008	8.97819	106.723			4.02718	97.7008	8.97819	95.0192			4.02718	97.7008	8.97819	100.058
4.03162	88.8553	8.96919	99.6015			4.03162	88.8553	8.96919	87.0511			4.03162	88.8553	8.96919	92.0525
4.03605	80.3193	8.96027	92.5813			4.03605	80.3193	8.96027	79.5832			4.03605	80.3193	8.96027	84.3603
4.04048	72.6418	8.95141	85.7522			4.04048	72.6418	8.95141	72.6805			4.04048	72.6418	8.95141	77.0677
4.04492	65.5007	8.94263	79.2188			4.04492	65.5007	8.94263	66.3809			4.04492	65.5007	8.94263	70.2382
4.04935	59.1566	8.93393	73.0025			4.04935	59.1566	8.93393	60.699			4.04935	59.1566	8.93393	63.915
4.05378	53.4721	8.9253	67.1392			4.05378	53.4721	8.9253	55.6296			4.05378	53.4721	8.9253	58.1227
4.05822	48.5829	8.91674	61.6589			4.05822	48.5829	8.91674	51.2152			4.05822	48.5829	8.91674	52.9325
4.06265	44.297	8.90825	56.5897			4.06265	44.297	8.90825	47.3609			4.06265	44.297	8.90825	48.2873
4.06708	40.6178	8.89984	51.9248			4.06708	40.6178	8.89984	44.0037			4.06708	40.6178	8.89984	44.1503
4.07152	37.4034	8.8915	47.6635			4.07152	37.4034	8.8915	41.0944			4.07152	37.4034	8.8915	40.4936
4.07595	34.7283	8.88324	43.8509			4.07595	34.7283	8.88324	38.5824			4.07595	34.7283	8.88324	37.2838
4.08038	32.404	8.87505	40.4162			4.08038	32.404	8.87505	36.4179			4.08038	32.404	8.87505	34.484
4.08482	30.4401	8.86693	37.3398			4.08482	30.4401	8.86693	34.5531			4.08482	30.4401	8.86693	32.0551
4.08925	28.7065	8.85889	34.602			4.08925	28.7065	8.85889	32.9434			4.08925	28.7065	8.85889	29.9577
4.09368	27.3049	8.85092	32.192			4.09368	27.3049	8.85092	31.5486			4.09368	27.3049	8.85092	28.153
4.09812	26.1455	8.84303	30.069			4.09812	26.1455	8.84303	30.3527			4.09812	26.1455	8.84303	26.6337
4.10255	25.0916	8.83521	28.2075			4.10255	25.0916	8.83521	29.2972			4.10255	25.0916	8.83521	25.3257
4.10698	24.0361	8.82746	26.6043			4.10698	24.0361	8.82746	28.3578			4.10698	24.0361	8.82746	24.1983
4.11142	23.1765	8.81979	25.212			4.11142	23.1765	8.81979	27.5146			4.11142	23.1765	8.81979	23.225
4.11585	22.5049	8.8122	24.0017			4.11585	22.5049	8.8122	26.7513			4.11585	22.5049	8.8122	22.3827
4.12028	21.8314	8.80468	22.9527			4.12028	21.8314	8.80468	26.0548			4.12028	21.8314	8.80468	21.6514
4.12472	21.1953	8.79723	22.0524			4.12472	21.1953	8.79723	25.4147			4.12472	21.1953	8.79723	21.0142
4.12915	20.6446	8.78986	21.2757			4.12915	20.6446	8.78986	24.8229			4.12915	20.6446	8.78986	20.4573
4.13358	20.2524	8.78256	20.6083			4.13358	20.2524	8.78256	24.2741			4.13358	20.2524	8.78256	19.9707
4.13802	19.9407	8.77534	20.0461			4.13802	19.9407	8.77534	23.7677			4.13802	19.9407	8.77534	19.5516
4.14245	19.5931	8.76819	19.576			4.14245	19.5931	8.76819	23.2975			4.14245	19.5931	8.76819	19.1884
4.14688	19.211	8.76112	19.1903			4.14688	19.211	8.76112	22.8657			4.14688	19.211	8.76112	18.8828
4.15132	18.9661	8.75413	18.8895			4.15132	18.9661	8.75413	22.4791			4.15132	18.9661	8.75413	18.64
4.15575	18.748	8.74721	18.6787			4.15575	18.748	8.74721	22.1492			4.15575	18.748	8.74721	18.4709
4.16018	18.6511	8.74036	18.5603			4.16018	18.6511	8.74036	21.8925			4.16018	18.6511	8.74036	18.3883
4.16462	18.6114	8.73359	18.5377			4.16462	18.6114	8.73359	21.7266			4.16462	18.6114	8.73359	18.4041
4.16905	18.7642	8.7269	18.6111			4.16905	18.7642	8.7269	21.6656			4.16905	18.7642	8.7269	18.5243
4.17348	19.0503	8.72028	18.7719			4.17348	19.0503	8.72028	21.7136			4.17348	19.0503	8.72028	18.7435
4.17792	19.4655	8.71373	18.9732			4.17792	19.4655	8.71373	21.8319			4.17792	19.4655	8.71373	19.0088
4.18235	19.674	8.70726	19.1309			4.18235	19.674	8.70726	21.9146			4.18235	19.674	8.70726	19.2115
4.18678	19.5123	8.70087	19.1679			4.18678	19.5123	8.70087	21.8391			4.18678	19.5123	8.70087	19.2482
4.19122	19.0774	8.69455	19.0635			4.19122	19.0774	8.69455	21.5548			4.19122	19.0774	8.69455	19.1008
4.19565	18.6603	8.68831	18.8584			4.19565	18.6603	8.68831	21.1211			4.19565	18.6603	8.68831	18.8471
4.20009	18.3593	8.68215	18.6165			4.20009	18.3593	8.68215	20.6583			4.20009	18.3593	8.68215	18.5792
4.20452	18.2547	8.67606	18.3762			4.20452	18.2547	8.67606	20.2667			4.20452	18.2547	8.67606	18.3556
4.20895	18.2841	8.67004	18.1246			4.20895	18.2841	8.67004	19.9781			4.20895	18.2841	8.67004	18.1626
4.21339	18.3522	8.6641	17.8093			4.21339	18.3522	8.6641	19.747			4.21339	18.3522	8.6641	17.9493
4.21782	18.3245	8.65824	17.4308			4.21782	18.3245	8.65824	19.4528			4.21782	18.3245	8.65824	17.6664
4.22225	18.0781	8.65245	17.0358			4.22225	18.0781	8.65245	19.0495			4.22225	18.0781	8.65245	17.3115
4.22669	17.6226	8.64674	16.6657			4.22669	17.6226	8.64674	18.5805			4.22669	17.6226	8.64674	16.9402
4.23112	17.1211	8.64111	16.3448			4.23112	17.1211	8.64111	18.1086			4.23112	17.1211	8.64111	16.6096
4.23555	16.7458	8.63555	16.0829			4.23555	16.7458	8.63555	17.6812			4.23555	16.7458	8.63555	16.3504
4.23999	16.465	8.63007	15.8776			4.23999	16.465	8.63007	17.321			4.23999	16.465	8.63007	16.1638
4.24442	16.3227	8.62466	15.7225			4.24442	16.3227	8.62466	17.0309			4.24442	16.3227	8.62466	16.0399
4.24885	16.1791	8.61933	15.609			4.24885	16.1791	8.61933	16.8025			4.24885	16.1791	8.61933	15.9674
4.25329	16.181	8.61407	15.531			4.25329	16.181	8.61407	16.6254			4.25329	16.181	8.61407	15.9367
4.25772	16.2373	8.60889	15.4776			4.25772	16.2373	8.60889	16.4822			4.25772	16.2373	8.60889	15.9376
4.26215	16.162	8.60379	15.4432			4.26215	16.162	8.60379	16.363			4.26215	16.162	8.60379	15.9628
4.26659	15.9914	8.59876	15.4246			4.26659	15.9914	8.59876	16.2622			4.26659	15.9914	8.59876	16.0076
4.27102	16.0273	8.59381	15.4191			4.27102	16.0273	8.59381	16.1773			4.27102	16.0273	8.59381	16.0695
4.27545	16.2112	8.58893	15.4249			4.27545	16.2112	8.58893	16.1064			4.27545	16.2112	8.58893	16.1469
4.27989	16.2872	8.58413	15.4412			4.27989	16.2872	8.58413	16.0481			4.27989	16.2872	8.58413	16.239
4.28432	16.2996	8.57941	15.4672			4.28432	16.2996	8.57941	16.0021			4.28432	16.2996	8.57941	16.3455
4.28875	16.339	8.57476	15.5026			4.28875	16.339	8.57476	15.9677			4.28875	16.339	8.57476	16.4667
4.29319	16.3785	8.57019	15.5477			4.29319	16.3785	8.57019	15.9461			4.29319	16.3785	8.57019	16.6043
4.29762	16.3726	8.56569	15.602			4.29762	16.3726	8.56569	15.9359			4.29762	16.3726	8.56569	16.7571
4.30205	16.4319	8.56127	15.6653			4.30205	16.4319	8.56127	15.9367			4.30205	16.4319	8.56127	16.9239
4.30649	16.6873	8.55693	15.7376			4.30649	16.6873	8.55693	15.9484			4.30649	16.6873	8.55693	17.1026
4.31092	16.7536	8.55266	15.819			4.31092	16.7536	8.55266	15.9696			4.31092	16.7536	8.55266	17.29
4.31535	16.8133	8.54847	15.9098			4.31535	16.8133	8.54847	16.0024			4.31535	16.8133	8.54847	17.483
4.31979	16.7792	8.54435	16.0101			4.31979	16.7792	8.54435	16.0458			4.31979	16.7792	8.54435	17.6808
4.32422	16.7986	8.54031	16.1202			4.32422	16.7986	8.54031	16.0998			4.32422	16.7986	8.54031	17.8859
4.32865	16.8119	8.53635	16.2403			4.32865	16.8119	8.53635	16.165			4.32865	16.8119	8.53635	18.1021
4.33309	16.8625	8.53246	16.3722			4.33309	16.8625	8.53246	16.2433			4.33309	16.8625	8.53246	18.3343
4.33752	17.0427	8.52864	16.5149			4.33752	17.0427	8.52864	16.3335			4.33752	17.0427	8.52864	18.5818
4.34195	17.1506	8.52491	16.6694			4.34195	17.1506	8.52491	16.4358			4.34195	17.1506	8.52491	18.8446
4.34639	17.4416	8.52124	16.8371			4.34639	17.4416	8.52124	16.5505			4.34639	17.4416	8.52124	19.122
4.35082	17.6359	8.51766	17.0191			4.35082	17.6359	8.51766	16.6782			4.35082	17.6359	8.51766	19.4137
4.35525	17.9215	8.51415	17.2161			4.35525	17.9215	8.51415	16.8193			4.35525	17.9215	8.51415	19.7194
4.35969	18.2282	8.51071	17.427			4.35969	18.2282	8.51071	16.9742			4.35969	18.2282	8.51071	20.0391
4.36412	18.5297	8.50735	17.6495			4.36412	18.5297	8.50735	17.1438			4.36412	18.5297	8.50735	20.3733
4.36855	18.7942	8.50407	17.8809			4.36855	18.7942	8.50407	17.3292			4.36855	18.7942	8.50407	20.7228
4.37299	18.9379	8.50086	18.1227			4.37299	18.9379	8.50086	17.533			4.37299	18.9379	8.50086	21.0894
4.37742	19.1684	8.49773	18.3763			4.37742	19.1684	8.49773	17.7547			4.37742	19.1684	8.49773	21.4719
4.38185	19.4729	8.49467	18.6463			4.38185	19.4729	8.49467	17.9958			4.38185	19.4729	8.49467	21.8709
4.38629	19.8347	8.49169	18.9371			4.38629	19.8347	8.49169	18.2578			4.38629	19.8347	8.49169	22.287
4.39072	20.1893	8.48878	19.252			4.39072	20.1893	8.48878	18.5443			4.39072	20.1893	8.48878	22.721
4.39516	20.6686	8.48595	19.5939			4.39516	20.6686	8.48595	18.855			4.39516	20.6686	8.48595	23.1738
4.39959	21.2209	8.48319	19.9646			4.39959	21.2209	8.48319	19.1941			4.39959	21.2209	8.48319	23.6466
4.40402	21.707	8.48051	20.3665			4.40402	21.707	8.48051	19.5652			4.40402	21.707	8.48051	24.1409
4.40846	22.263	8.4779	20.8046			4.40846	22.263	8.4779	19.9747			4.40846	22.263	8.4779	24.6597
4.41289	22.829	8.47537	21.285			4.41289	22.829	8.47537	20.4307			4.41289	22.829	8.47537	25.2068
4.41732	23.4426	8.47291	21.8099			4.41732	23.4426	8.47291	20.9365			4.41732	23.4426	8.47291	25.783
4.42176	24.1218	8.47053	22.3855			4.42176	24.1218	8.47053	21.5007			4.42176	24.1218	8.47053	26.3922
4.42619	24.8651	8.46822	23.0194			4.42619	24.8651	8.46822	22.1314			4.42619	24.8651	8.46822	27.0388
4.43062	25.7693	8.46599	23.7203			4.43062	25.7693	8.46599	22.8403			4.43062	25.7693	8.46599	27.7282
4.43506	26.6889	8.46383	24.499			4.43506	26.6889	8.46383	23.6399			4.43506	26.6889	8.46383	28.4683
4.43949	27.7106	8.46174	25.3682			4.43949	27.7106	8.46174	24.5447			4.43949	27.7106	8.46174	29.2674
4.44392	28.7389	8.45973	26.3424			4.44392	28.7389	8.45973	25.5709			4.44392	28.7389	8.45973	30.1368
4.44836	29.9037	8.4578	27.4511			4.44836	29.9037	8.4578	26.7502			4.44836	29.9037	8.4578	31.0981
4.45279	31.2901	8.45593	28.7186			4.45279	31.2901	8.45593	28.1086			4.45279	31.2901	8.45593	32.1724
4.45722	32.8184	8.45415	30.1614			4.45722	32.8184	8.45415	29.6637			4.45722	32.8184	8.45415	33.3766
4.46166	34.5021	8.45243	31.8064			4.46166	34.5021	8.45243	31.4476			4.46166	34.5021	8.45243	34.7367
4.46609	36.432	8.45079	33.6819			4.46609	36.432	8.45079	33.4961			4.46609	36.432	8.45079	36.2809
4.47052	38.5388	8.44923	35.8167			4.47052	38.5388	8.44923	35.8455			4.47052	38.5388	8.44923	38.0388
4.47496	40.9447	8.44774	38.2379			4.47496	40.9447	8.44774	38.5276			4.47496	40.9447	8.44774	40.0392
4.47939	43.6457	8.44632	40.9689			4.47939	43.6457	8.44632	41.5722			4.47939	43.6457	8.44632	42.3055
4.48382	46.5225	8.44497	44.0291			4.48382	46.5225	8.44497	44.995			4.48382	46.5225	8.44497	44.8599
4.48826	49.7367	8.4437	47.4827			4.48826	49.7367	8.4437	48.8482			4.48826	49.7367	8.4437	47.7605
4.49269	53.2853	8.4425	51.3571			4.49269	53.2853	8.4425	53.1363			4.49269	53.2853	8.4425	51.047
4.49712	57.2543	8.44138	55.6947			4.49712	57.2543	8.44138	57.8999			4.49712	57.2543	8.44138	54.7832
4.50156	61.4719	8.44033	60.5505			4.50156	61.4719	8.44033	63.1973			4.50156	61.4719	8.44033	59.0453
4.50599	66.2888	8.43935	65.9713			4.50599	66.2888	8.43935	69.0771			4.50599	66.2888	8.43935	63.9011
4.51042	71.6616	8.43844	71.9942			4.51042	71.6616	8.43844	75.5724			4.51042	71.6616	8.43844	69.4077
4.51486	77.8022	8.43761	78.6473			4.51486	77.8022	8.43761	82.7031			4.51486	77.8022	8.43761	75.6131
4.51929	84.5178	8.43685	85.9492			4.51929	84.5178	8.43685	90.476			4.51929	84.5178	8.43685	82.5551
4.52372	91.9135	8.43616	93.9105			4.52372	91.9135	8.43616	98.8867			4.52372	91.9135	8.43616	90.2622
4.52816	99.9179	8.43555	102.616			4.52816	99.9179	8.43555	107.997			4.52816	99.9179	8.43555	98.855
4.53259	108.722	8.435	111.971			4.53259	108.722	8.435	117.7			4.53259	108.722	8.435	108.241
4.53702	118.256	8.43453	121.937			4.53702	118.256	8.43453	127.939			4.53702	118.256	8.43453	118.389
4.54146	128.483	8.43413	132.467			4.54146	128.483	8.43413	138.656			4.54146	128.483	8.43413	129.263
4.54589	139.366	8.43381	143.501			4.54589	139.366	8.43381	149.776			4.54589	139.366	8.43381	140.8
4.55032	150.642	8.43355	154.956			4.55032	150.642	8.43355	161.207			4.55032	150.642	8.43355	152.92
4.55476	162.517	8.43337	166.727			4.55476	162.517	8.43337	172.84			4.55476	162.517	8.43337	165.513
4.55919	174.581	8.43326	178.679			4.55919	174.581	8.43326	184.546			4.55919	174.581	8.43326	178.438
4.56362	186.817	8.43322	190.647			4.56362	186.817	8.43322	196.168			4.56362	186.817	8.43322	191.516
4.56806	198.788	8.43325	202.354			4.56806	198.788	8.43325	207.441			4.56806	198.788	8.43325	204.463
4.57249	210.564	8.43335	213.539			4.57249	210.564	8.43335	218.152			4.57249	210.564	8.43335	216.971
4.57692	221.417	8.43352	223.905			4.57692	221.417	8.43352	228.026			4.57692	221.417	8.43352	228.688
4.58136	231.18	8.43377	233.123			4.58136	231.18	8.43377	236.767			4.58136	231.18	8.43377	239.234
4.58579	239.476	8.43408	240.918			4.58579	239.476	8.43408	244.11			4.58579	239.476	8.43408	248.271
4.59023	246.443	8.43447	247.047			4.59023	246.443	8.43447	249.847			4.59023	246.443	8.43447	255.499
4.59466	251.7	8.43492	251.294			4.59466	251.7	8.43492	253.823			4.59466	251.7	8.43492	260.651
4.59909	255.146	8.43545	253.488			4.59909	255.146	8.43545	255.922			4.59909	255.146	8.43545	263.507
4.60353	256.49	8.43604	253.442			4.60353	256.49	8.43604	255.997			4.60353	256.49	8.43604	263.827
4.60796	255.879	8.43671	250.996			4.60796	255.879	8.43671	253.901			4.60796	255.879	8.43671	261.4
4.61239	253.317	8.43744	246.511			4.61239	253.317	8.43744	249.94			4.61239	253.317	8.43744	256.629
4.61683	248.677	8.43825	240.177			4.61683	248.677	8.43825	244.254			4.61683	248.677	8.43825	249.736
4.62126	242.246	8.43912	232.242			4.62126	242.246	8.43912	237.032			4.62126	242.246	8.43912	241.005
4.62569	234.015	8.44006	222.978			4.62569	234.015	8.44006	228.496			4.62569	234.015	8.44006	230.764
4.63013	224.358	8.44108	212.674			4.63013	224.358	8.44108	218.886			4.63013	224.358	8.44108	219.357
4.63456	213.416	8.44216	201.611			4.63456	213.416	8.44216	208.447			4.63456	213.416	8.44216	207.117
4.63899	201.468	8.44331	190.051			4.63899	201.468	8.44331	197.412			4.63899	201.468	8.44331	194.359
4.64343	188.787	8.44453	178.224			4.64343	188.787	8.44453	185.986			4.64343	188.787	8.44453	181.356
4.64786	175.7	8.44581	166.372			4.64786	175.7	8.44581	174.394			4.64786	175.7	8.44581	168.391
4.65229	162.629	8.44717	154.66			4.65229	162.629	8.44717	162.816			4.65229	162.629	8.44717	155.657
4.65673	149.598	8.44859	143.226			4.65673	149.598	8.44859	151.378			4.65673	149.598	8.44859	143.305
4.66116	137.13	8.45008	132.186			4.66116	137.13	8.45008	140.195			4.66116	137.13	8.45008	131.467
4.66559	125.174	8.45164	121.634			4.66559	125.174	8.45164	129.376			4.66559	125.174	8.45164	120.253
4.67003	114.002	8.45327	111.643			4.67003	114.002	8.45327	119.018			4.67003	114.002	8.45327	109.743
4.67446	103.493	8.45496	102.26			4.67446	103.493	8.45496	109.194			4.67446	103.493	8.45496	99.9903
4.67889	93.9043	8.45672	93.5166			4.67889	93.9043	8.45672	99.9512			4.67889	93.9043	8.45672	91.0223
4.68333	85.2542	8.45855	85.4843			4.68333	85.2542	8.45855	91.3777			4.68333	85.2542	8.45855	82.9136
4.68776	77.5578	8.46044	78.1434			4.68776	77.5578	8.46044	83.4725			4.68776	77.5578	8.46044	75.6227
4.69219	70.8089	8.4624	71.4428			4.69219	70.8089	8.4624	76.1991			4.69219	70.8089	8.4624	69.0738
4.69663	64.87	8.46443	65.3606			4.69663	64.87	8.46443	69.5473			4.69663	64.87	8.46443	63.2277
4.70106	59.4526	8.46653	59.8692			4.70106	59.4526	8.46653	63.4997			4.70106	59.4526	8.46653	58.039
4.70549	54.7227	8.46868	54.9365			4.70549	54.7227	8.46868	58.0321			4.70549	54.7227	8.46868	53.4577
4.70993	50.6074	8.47091	50.5253			4.70993	50.6074	8.47091	53.117			4.70993	50.6074	8.47091	49.431
4.71436	47.1456	8.4732	46.5999			4.71436	47.1456	8.4732	48.7213			4.71436	47.1456	8.4732	45.9055
4.71879	44.0125	8.47556	43.1194			4.71879	44.0125	8.47556	44.8096			4.71879	44.0125	8.47556	42.8277
4.72323	41.2041	8.47798	40.084			4.72323	41.2041	8.47798	41.3895			4.72323	41.2041	8.47798	40.1839
4.72766	38.6871	8.48046	37.414			4.72766	38.6871	8.48046	38.3794			4.72766	38.6871	8.48046	37.8844
4.73209	36.5047	8.48301	35.0591			4.73209	36.5047	8.48301	35.7271			4.73209	36.5047	8.48301	35.8734
4.73653	34.52	8.48563	32.9842			4.73653	34.52	8.48563	33.3962			4.73653	34.52	8.48563	34.111
4.74096	32.7795	8.48831	31.1563			4.74096	32.7795	8.48831	31.3519			4.74096	32.7795	8.48831	32.5619
4.74539	31.2171	8.49105	29.5452			4.74539	31.2171	8.49105	29.5616			4.74539	31.2171	8.49105	31.1948
4.74983	29.9145	8.49386	28.1235			4.74983	29.9145	8.49386	27.9948			4.74983	29.9145	8.49386	29.9826
4.75426	28.7817	8.49673	26.8664			4.75426	28.7817	8.49673	26.6237			4.75426	28.7817	8.49673	28.901
4.75869	27.62	8.49966	25.7515			4.75869	27.62	8.49966	25.4227			4.75869	27.62	8.49966	27.9299
4.76313	26.5455	8.50266	24.7734			4.76313	26.5455	8.50266	24.3859			4.76313	26.5455	8.50266	27.0627
4.76756	25.5926	8.50572	23.8971			4.76756	25.5926	8.50572	23.4715			4.76756	25.5926	8.50572	26.2714
4.77199	24.7731	8.50884	23.108			4.77199	24.7731	8.50884	22.6617			4.77199	24.7731	8.50884	25.5445
4.77643	23.9119	8.51203	22.3943			4.77643	23.9119	8.51203	21.942			4.77643	23.9119	8.51203	24.8731
4.78086	23.1462	8.51528	21.7459			4.78086	23.1462	8.51528	21.3			4.78086	23.1462	8.51528	24.2498
4.7853	22.4434	8.51859	21.1541			4.7853	22.4434	8.51859	20.7247			4.7853	22.4434	8.51859	23.6685
4.78973	21.9327	8.52196	20.6117			4.78973	21.9327	8.52196	20.2069			4.78973	21.9327	8.52196	23.1241
4.79416	21.3821	8.52539	20.1123			4.79416	21.3821	8.52539	19.7386			4.79416	21.3821	8.52539	22.6126
4.7986	20.9091	8.52888	19.6515			4.7986	20.9091	8.52888	19.3138			4.7986	20.9091	8.52888	22.131
4.80303	20.4433	8.53244	19.2276			4.80303	20.4433	8.53244	18.93			4.80303	20.4433	8.53244	21.6791
4.80746	19.9941	8.53606	18.8326			4.80746	19.9941	8.53606	18.5776			4.80746	19.9941	8.53606	21.251
4.8119	19.4764	8.53973	18.4636			4.8119	19.4764	8.53973	18.2527			4.8119	19.4764	8.53973	20.8449
4.81633	19.1152	8.54347	18.1181			4.81633	19.1152	8.54347	17.9524			4.81633	19.1152	8.54347	20.4593
4.82076	18.7487	8.54727	17.7942			4.82076	18.7487	8.54727	17.6741			4.82076	18.7487	8.54727	20.0929
4.8252	18.4558	8.55113	17.4901			4.8252	18.4558	8.55113	17.4155			4.8252	18.4558	8.55113	19.7445
4.82963	18.1079	8.55504	17.2042			4.82963	18.1079	8.55504	17.1748			4.82963	18.1079	8.55504	19.4132
4.83406	17.9187	8.55902	16.9353			4.83406	17.9187	8.55902	16.9503			4.83406	17.9187	8.55902	19.0979
4.8385	17.6401	8.56305	16.683			4.8385	17.6401	8.56305	16.7413			4.8385	17.6401	8.56305	18.7985
4.84293	17.2551	8.56715	16.447			4.84293	17.2551	8.56715	16.5471			4.84293	17.2551	8.56715	18.5149
4.84736	16.8676	8.5713	16.225			4.84736	16.8676	8.5713	16.3653			4.84736	16.8676	8.5713	18.2448
4.8518	16.6353	8.57551	16.0163			4.8518	16.6353	8.57551	16.1948			4.8518	16.6353	8.57551	17.9877
4.85623	16.4484	8.57978	15.8205			4.85623	16.4484	8.57978	16.035			4.85623	16.4484	8.57978	17.7429
4.86066	16.2946	8.58411	15.6372			4.86066	16.2946	8.58411	15.8851			4.86066	16.2946	8.58411	17.5098
4.8651	16.1496	8.58849	15.4661			4.8651	16.1496	8.58849	15.7445			4.8651	16.1496	8.58849	17.288
4.86953	16.0204	8.59293	15.3069			4.86953	16.0204	8.59293	15.6127			4.86953	16.0204	8.59293	17.0763
4.87396	15.7896	8.59743	15.1581			4.87396	15.7896	8.59743	15.4889			4.87396	15.7896	8.59743	16.8753
4.8784	15.5687	8.60199	15.0234			4.8784	15.5687	8.60199	15.3732			4.8784	15.5687	8.60199	16.6847
4.88283	15.3498	8.6066	14.9014			4.88283	15.3498	8.6066	15.2651			4.88283	15.3498	8.6066	16.504
4.88726	15.2847	8.61127	14.7915			4.88726	15.2847	8.61127	15.1635			4.88726	15.2847	8.61127	16.3319
4.8917	15.2458	8.61599	14.6938			4.8917	15.2458	8.61599	15.0681			4.8917	15.2458	8.61599	16.1681
4.89613	15.1959	8.62077	14.6085			4.89613	15.1959	8.62077	14.9784			4.89613	15.1959	8.62077	16.0122
4.90056	15.0709	8.62561	14.536			4.90056	15.0709	8.62561	14.8943			4.90056	15.0709	8.62561	15.8639
4.905	14.944	8.6305	14.4765			4.905	14.944	8.6305	14.8151			4.905	14.944	8.6305	15.7227
4.90943	14.8239	8.63544	14.4306			4.90943	14.8239	8.63544	14.7407			4.90943	14.8239	8.63544	15.5883
4.91386	14.6734	8.64044	14.3985			4.91386	14.6734	8.64044	14.6708			4.91386	14.6734	8.64044	15.4605
4.9183	14.597	8.6455	14.3819			4.9183	14.597	8.6455	14.6052			4.9183	14.597	8.6455	15.3394
4.92273	14.4736	8.65061	14.3808			4.92273	14.4736	8.65061	14.5437			4.92273	14.4736	8.65061	15.2244
4.92716	14.3135	8.65577	14.3947			4.92716	14.3135	8.65577	14.4857			4.92716	14.3135	8.65577	15.1152
4.9316	14.2004	8.66098	14.4241			4.9316	14.2004	8.66098	14.4312			4.9316	14.2004	8.66098	15.0115
4.93603	14.2077	8.66625	14.4693			4.93603	14.2077	8.66625	14.38			4.93603	14.2077	8.66625	14.9135
4.94046	14.1079	8.67157	14.531			4.94046	14.1079	8.67157	14.3322			4.94046	14.1079	8.67157	14.8216
4.9449	14.03	8.67695	14.6098			4.9449	14.03	8.67695	14.2882			4.9449	14.03	8.67695	14.7364
4.94933	13.9903	8.68238	14.7065			4.94933	13.9903	8.68238	14.249			4.94933	13.9903	8.68238	14.6592
4.95376	14.0388	8.68785	14.8218			4.95376	14.0388	8.68785	14.216			4.95376	14.0388	8.68785	14.5919
4.9582	14.0722	8.69338	14.9579			4.9582	14.0722	8.69338	14.1925			4.9582	14.0722	8.69338	14.5376
4.96263	14.1059	8.69896	15.1137			4.96263	14.1059	8.69896	14.1807			4.96263	14.1059	8.69896	14.4974
4.96706	14.0906	8.7046	15.2857			4.96706	14.0906	8.7046	14.1829			4.96706	14.0906	8.7046	14.4717
4.9715	14.0994	8.71028	15.4685			4.9715	14.0994	8.71028	14.1987			4.9715	14.0994	8.71028	14.4589
4.97593	14.0584	8.71601	15.6527			4.97593	14.0584	8.71601	14.2239			4.97593	14.0584	8.71601	14.4507
4.98037	13.9948	8.7218	15.8259			4.98037	13.9948	8.7218	14.2489			4.98037	13.9948	8.7218	14.4347
4.9848	13.9956	8.72763	15.9755			4.9848	13.9956	8.72763	14.2564			4.9848	13.9956	8.72763	14.3964
4.98923	13.9933	8.73352	16.0923			4.98923	13.9933	8.73352	14.2294			4.98923	13.9933	8.73352	14.3269
4.99367	14.0138	8.73945	16.1731			4.99367	14.0138	8.73945	14.1641			4.99367	14.0138	8.73945	14.2283
4.9981	13.9064	8.74543	16.2165			4.9981	13.9064	8.74543	14.0733			4.9981	13.9064	8.74543	14.1124
5.00253	13.7963	8.75146	16.2312			5.00253	13.7963	8.75146	13.973			5.00253	13.7963	8.75146	13.9923
5.00697	13.6376	8.75754	16.2215			5.00697	13.6376	8.75754	13.8749			5.00697	13.6376	8.75754	13.8774
5.0114	13.5913	8.76367	16.1874			5.0114	13.5913	8.76367	13.7851			5.0114	13.5913	8.76367	13.7736
5.01583	13.6034	8.76984	16.1286			5.01583	13.6034	8.76984	13.7074			5.01583	13.6034	8.76984	13.6821
5.02027	13.6582	8.77607	16.0447			5.02027	13.6582	8.77607	13.6416			5.02027	13.6582	8.77607	13.6026
5.0247	13.6368	8.78234	15.9362			5.0247	13.6368	8.78234	13.5849			5.0247	13.6368	8.78234	13.5339
5.02913	13.5196	8.78865	15.8044			5.02913	13.5196	8.78865	13.5348			5.02913	13.5196	8.78865	13.4742
5.03357	13.4153	8.79502	15.6512			5.03357	13.4153	8.79502	13.4892			5.03357	13.4153	8.79502	13.423
5.038	13.4179	8.80142	15.4794			5.038	13.4179	8.80142	13.4468			5.038	13.4179	8.80142	13.3811
5.04243	13.4735	8.80788	15.2971			5.04243	13.4735	8.80788	13.4073			5.04243	13.4735	8.80788	13.3498
5.04687	13.4426	8.81438	15.1103			5.04687	13.4426	8.81438	13.3708			5.04687	13.4426	8.81438	13.3324
5.0513	13.3808	8.82093	14.9261			5.0513	13.3808	8.82093	13.3381			5.0513	13.3808	8.82093	13.3333
5.05573	13.3212	8.82752	14.753			5.05573	13.3212	8.82752	13.311			5.05573	13.3212	8.82752	13.357
5.06017	13.2944	8.83415	14.604			5.06017	13.2944	8.83415	13.294			5.06017	13.2944	8.83415	13.4085
5.0646	13.2932	8.84083	14.4927			5.0646	13.2932	8.84083	13.2943			5.0646	13.2932	8.84083	13.4928
5.06903	13.3054	8.84756	14.4337			5.06903	13.3054	8.84756	13.3218			5.06903	13.3054	8.84756	13.6127
5.07347	13.4031	8.85432	14.4434			5.07347	13.4031	8.85432	13.3902			5.07347	13.4031	8.85432	13.7666
5.0779	13.5868	8.86113	14.5348			5.0779	13.5868	8.86113	13.5171			5.0779	13.5868	8.86113	13.9554
5.08233	13.8851	8.86799	14.7068			5.08233	13.8851	8.86799	13.7281			5.08233	13.8851	8.86799	14.2043
5.08677	14.1627	8.87488	14.9434			5.08677	14.1627	8.87488	14.0266			5.08677	14.1627	8.87488	14.5281
5.0912	14.5232	8.88182	15.2036			5.0912	14.5232	8.88182	14.3973			5.0912	14.5232	8.88182	14.9
5.09563	14.8552	8.8888	15.4195			5.09563	14.8552	8.8888	14.7898			5.09563	14.8552	8.8888	15.2366
5.10007	15.104	8.89582	15.4654			5.10007	15.104	8.89582	15.1124			5.10007	15.104	8.89582	15.4373
5.1045	15.1836	8.90289	15.2718			5.1045	15.1836	8.90289	15.3004			5.1045	15.1836	8.90289	15.4096
5.10893	15.0856	8.90999	14.8708			5.10893	15.0856	8.90999	15.2723			5.10893	15.0856	8.90999	15.1304
5.11337	14.7186	8.91714	14.3579			5.11337	14.7186	8.91714	14.9776			5.11337	14.7186	8.91714	14.6643
5.1178	14.2958	8.92432	13.8295			5.1178	14.2958	8.92432	14.4856			5.1178	14.2958	8.92432	14.1308
5.12223	13.8169	8.93155	13.3547			5.12223	13.8169	8.93155	13.9698			5.12223	13.8169	8.93155	13.6362
5.12667	13.3883	8.93881	12.9698			5.12667	13.3883	8.93881	13.53			5.12667	13.3883	8.93881	13.244
5.1311	13.0924	8.94612	12.6872			5.1311	13.0924	8.94612	13.204			5.1311	13.0924	8.94612	12.9767
5.13553	12.9641	8.95346	12.5042			5.13553	12.9641	8.95346	13.001			5.13553	12.9641	8.95346	12.8223
5.13997	12.9384	8.96084	12.4098			5.13997	12.9384	8.96084	12.9113			5.13997	12.9384	8.96084	12.7598
5.1444	12.9773	8.96826	12.3748			5.1444	12.9773	8.96826	12.9136			5.1444	12.9773	8.96826	12.762
5.14883	12.9748	8.97572	12.3708			5.14883	12.9748	8.97572	12.9671			5.14883	12.9748	8.97572	12.7906
5.15327	12.9631	8.98322	12.3625			5.15327	12.9631	8.98322	13.0129			5.15327	12.9631	8.98322	12.7976
5.1577	12.8434	8.99075	12.309			5.1577	12.8434	8.99075	12.992			5.1577	12.8434	8.99075	12.7393
5.16213	12.73	8.99832	12.181			5.16213	12.73	8.99832	12.8775			5.16213	12.73	8.99832	12.5979
5.16657	12.5653	9.00593	12.0124			5.16657	12.5653	9.00593	12.6878			5.16657	12.5653	9.00593	12.3956
5.171	12.3542	9.01357	11.833			5.171	12.3542	9.01357	12.4662			5.171	12.3542	9.01357	12.1768
5.17544	12.1922	9.02125	11.6639			5.17544	12.1922	9.02125	12.2522			5.17544	12.1922	9.02125	11.976
5.17987	12.1015	9.02896	11.516			5.17987	12.1015	9.02896	12.0682			5.17987	12.1015	9.02896	11.805
5.1843	12.0945	9.03671	11.393			5.1843	12.0945	9.03671	11.9239			5.1843	12.0945	9.03671	11.6652
5.18874	12.007	9.0445	11.2939			5.18874	12.007	9.0445	11.815			5.18874	12.007	9.0445	11.5513
5.19317	11.9283	9.05232	11.216			5.19317	11.9283	9.05232	11.7333			5.19317	11.9283	9.05232	11.4591
5.1976	11.8189	9.06017	11.155			5.1976	11.8189	9.06017	11.6731			5.1976	11.8189	9.06017	11.3827
5.20204	11.7362	9.06806	11.1071			5.20204	11.7362	9.06806	11.63			5.20204	11.7362	9.06806	11.3172
5.20647	11.6817	9.07598	11.0677			5.20647	11.6817	9.07598	11.6014			5.20647	11.6817	9.07598	11.2592
5.2109	11.6812	9.08393	11.0346			5.2109	11.6812	9.08393	11.5859			5.2109	11.6812	9.08393	11.2066
5.21534	11.6281	9.09192	11.0061			5.21534	11.6281	9.09192	11.5802			5.21534	11.6281	9.09192	11.1577
5.21977	11.6207	9.09993	10.9814			5.21977	11.6207	9.09993	11.5749			5.21977	11.6207	9.09993	11.1119
5.2242	11.6594	9.10798	10.9596			5.2242	11.6594	9.10798	11.5588			5.2242	11.6594	9.10798	11.0687
5.22864	11.732	9.11607	10.9403			5.22864	11.732	9.11607	11.5225			5.22864	11.732	9.11607	11.0277
5.23307	11.645	9.12418	10.9229			5.23307	11.645	9.12418	11.4654			5.23307	11.645	9.12418	10.9888
5.2375	11.5106	9.13232	10.9071			5.2375	11.5106	9.13232	11.3948			5.2375	11.5106	9.13232	10.9513
5.24194	11.5329	9.1405	10.8925			5.24194	11.5329	9.1405	11.3213			5.24194	11.5329	9.1405	10.9147
5.24637	11.5452	9.1487	10.8794			5.24637	11.5452	9.1487	11.2524			5.24637	11.5452	9.1487	10.8793
5.2508	11.4461	9.15694	10.8685			5.2508	11.4461	9.15694	11.1923			5.2508	11.4461	9.15694	10.8452
5.25524	11.3615	9.1652	10.8605			5.25524	11.3615	9.1652	11.1416			5.25524	11.3615	9.1652	10.8127
5.25967	11.2891	9.17349	10.857			5.25967	11.2891	9.17349	11.0985			5.25967	11.2891	9.17349	10.782
5.2641	11.2841	9.18182	10.8596			5.2641	11.2841	9.18182	11.0615			5.2641	11.2841	9.18182	10.7531
5.26854	11.274	9.19017	10.8707			5.26854	11.274	9.19017	11.0293			5.26854	11.274	9.19017	10.7263
5.27297	11.3795	9.19854	10.8931			5.27297	11.3795	9.19854	11.0006			5.27297	11.3795	9.19854	10.7017
5.2774	11.3375	9.20695	10.929			5.2774	11.3375	9.20695	10.9745			5.2774	11.3375	9.20695	10.679
5.28184	11.3055	9.21538	10.9756			5.28184	11.3055	9.21538	10.9503			5.28184	11.3055	9.21538	10.6585
5.28627	11.2845	9.22384	11.0261			5.28627	11.2845	9.22384	10.9278			5.28627	11.2845	9.22384	10.6403
5.2907	11.2545	9.23233	11.0674			5.2907	11.2545	9.23233	10.9067			5.2907	11.2545	9.23233	10.6252
5.29514	11.221	9.24084	11.0835			5.29514	11.221	9.24084	10.887			5.29514	11.221	9.24084	10.6139
5.29957	11.1451	9.24938	11.065			5.29957	11.1451	9.24938	10.8684			5.29957	11.1451	9.24938	10.6083
5.304	11.1778	9.25795	11.0158			5.304	11.1778	9.25795	10.851			5.304	11.1778	9.25795	10.611
5.30844	11.1873	9.26654	10.9521			5.30844	11.1873	9.26654	10.8347			5.30844	11.1873	9.26654	10.6281
5.31287	11.1315	9.27515	10.8903			5.31287	11.1315	9.27515	10.8196			5.31287	11.1315	9.27515	10.6667
5.3173	11.1189	9.28379	10.8393			5.3173	11.1189	9.28379	10.8052			5.3173	11.1189	9.28379	10.7321
5.32174	11.057	9.29245	10.8002			5.32174	11.057	9.29245	10.792			5.32174	11.057	9.29245	10.8274
5.32617	11.0799	9.30114	10.7718			5.32617	11.0799	9.30114	10.7797			5.32617	11.0799	9.30114	10.9497
5.3306	11.0286	9.30985	10.7521			5.3306	11.0286	9.30985	10.7683			5.3306	11.0286	9.30985	11.0858
5.33504	11.0146	9.31858	10.7387			5.33504	11.0146	9.31858	10.7578			5.33504	11.0146	9.31858	11.2082
5.33947	10.9398	9.32733	10.7295			5.33947	10.9398	9.32733	10.7481			5.33947	10.9398	9.32733	11.2768
5.3439	10.9339	9.33611	10.723			5.3439	10.9339	9.33611	10.739			5.3439	10.9339	9.33611	11.2529
5.34834	10.8997	9.34491	10.7183			5.34834	10.8997	9.34491	10.7309			5.34834	10.8997	9.34491	11.1322
5.35277	10.9171	9.35373	10.7148			5.35277	10.9171	9.35373	10.7236			5.35277	10.9171	9.35373	10.9746
5.3572	10.9347	9.36257	10.7122			5.3572	10.9347	9.36257	10.7169			5.3572	10.9347	9.36257	10.8195
5.36164	10.8833	9.37143	10.71			5.36164	10.8833	9.37143	10.711			5.36164	10.8833	9.37143	10.6861
5.36607	10.8676	9.38032	10.7085			5.36607	10.8676	9.38032	10.7057			5.36607	10.8676	9.38032	10.5815
5.37051	10.8982	9.38922	10.7076			5.37051	10.8982	9.38922	10.701			5.37051	10.8982	9.38922	10.5052
5.37494	10.8864	9.39814	10.7072			5.37494	10.8864	9.39814	10.6969			5.37494	10.8864	9.39814	10.4527
5.37937	10.8171	9.40708	10.7071			5.37937	10.8171	9.40708	10.6934			5.37937	10.8171	9.40708	10.4176
5.38381	10.8548	9.41604	10.7075			5.38381	10.8548	9.41604	10.6905			5.38381	10.8548	9.41604	10.3942
5.38824	10.9303	9.42502	10.7082			5.38824	10.9303	9.42502	10.6882			5.38824	10.9303	9.42502	10.3787
5.39267	10.8421	9.43401	10.7093			5.39267	10.8421	9.43401	10.6863			5.39267	10.8421	9.43401	10.3695
5.39711	10.8534	9.44303	10.7106			5.39711	10.8534	9.44303	10.685			5.39711	10.8534	9.44303	10.3609
5.40154	10.8241	9.45206	10.7123			5.40154	10.8241	9.45206	10.6842			5.40154	10.8241	9.45206	10.3543
5.40597	10.8625	9.46111	10.7137			5.40597	10.8625	9.46111	10.6838			5.40597	10.8625	9.46111	10.3492
5.41041	10.8849	9.47017	10.716			5.41041	10.8849	9.47017	10.6841			5.41041	10.8849	9.47017	10.3454
5.41484	10.9115	9.47925	10.7185			5.41484	10.9115	9.47925	10.6846			5.41484	10.9115	9.47925	10.3426
5.41927	10.9068	9.48835	10.7212			5.41927	10.9068	9.48835	10.6855			5.41927	10.9068	9.48835	10.3408
5.42371	10.7587	9.49746	10.7243			5.42371	10.7587	9.49746	10.6868			5.42371	10.7587	9.49746	10.3399
5.42814	10.6572	9.50659	10.7275			5.42814	10.6572	9.50659	10.6885			5.42814	10.6572	9.50659	10.3398
5.43257	10.6465	9.51573	10.7311			5.43257	10.6465	9.51573	10.6905			5.43257	10.6465	9.51573	10.3404
5.43701	10.7787	9.52488	10.7348			5.43701	10.7787	9.52488	10.693			5.43701	10.7787	9.52488	10.3417
5.44144	10.8502	9.53405	10.7388			5.44144	10.8502	9.53405	10.6957			5.44144	10.8502	9.53405	10.3435
5.44587	10.882	9.54324	10.743			5.44587	10.882	9.54324	10.6988			5.44587	10.882	9.54324	10.3459
5.45031	10.8253	9.55243	10.7474			5.45031	10.8253	9.55243	10.7022			5.45031	10.8253	9.55243	10.3489
5.45474	10.7832	9.56164	10.752			5.45474	10.7832	9.56164	10.7059			5.45474	10.7832	9.56164	10.3523
5.45917	10.8392	9.57086	10.7568			5.45917	10.8392	9.57086	10.7099			5.45917	10.8392	9.57086	10.3563
5.46361	10.8516	9.5801	10.7618			5.46361	10.8516	9.5801	10.7142			5.46361	10.8516	9.5801	10.3607
5.46804	10.8505	9.58934	10.7671			5.46804	10.8505	9.58934	10.7188			5.46804	10.8505	9.58934	10.3656
5.47247	10.8025	9.5986	10.7725			5.47247	10.8025	9.5986	10.7237			5.47247	10.8025	9.5986	10.371
5.47691	10.775	9.60787	10.7781			5.47691	10.775	9.60787	10.7288			5.47691	10.775	9.60787	10.3766
5.48134	10.7287	9.61714	10.784			5.48134	10.7287	9.61714	10.7342			5.48134	10.7287	9.61714	10.3828
5.48577	10.7533	9.62643	10.79			5.48577	10.7533	9.62643	10.7398			5.48577	10.7533	9.62643	10.3895
5.49021	10.7901	9.63573	10.7962			5.49021	10.7901	9.63573	10.7456			5.49021	10.7901	9.63573	10.3966
5.49464	10.8316	9.64504	10.8025			5.49464	10.8316	9.64504	10.7517			5.49464	10.8316	9.64504	10.4041
5.49907	10.871	9.65435	10.8091			5.49907	10.871	9.65435	10.7581			5.49907	10.871	9.65435	10.4121
5.50351	10.8599	9.66368	10.8159			5.50351	10.8599	9.66368	10.7646			5.50351	10.8599	9.66368	10.4203
5.50794	10.7342	9.67301	10.8228			5.50794	10.7342	9.67301	10.7714			5.50794	10.7342	9.67301	10.4292
5.51237	10.7265	9.68235	10.8299			5.51237	10.7265	9.68235	10.7785			5.51237	10.7265	9.68235	10.4384
5.51681	10.7665	9.6917	10.8372			5.51681	10.7665	9.6917	10.7857			5.51681	10.7665	9.6917	10.4482
5.52124	10.875	9.70106	10.8447			5.52124	10.875	9.70106	10.7932			5.52124	10.875	9.70106	10.4583
5.52567	10.9364	9.71042	10.8523			5.52567	10.9364	9.71042	10.8008			5.52567	10.9364	9.71042	10.4689
5.53011	10.9278	9.71979	10.8601			5.53011	10.9278	9.71979	10.8088			5.53011	10.9278	9.71979	10.48
5.53454	10.8688	9.72916	10.8681			5.53454	10.8688	9.72916	10.8169			5.53454	10.8688	9.72916	10.4915
5.53897	10.824	9.73854	10.8763			5.53897	10.824	9.73854	10.8252			5.53897	10.824	9.73854	10.5036
5.54341	10.8632	9.74793	10.8846			5.54341	10.8632	9.74793	10.8337			5.54341	10.8632	9.74793	10.5161
5.54784	10.8516	9.75732	10.8931			5.54784	10.8516	9.75732	10.8425			5.54784	10.8516	9.75732	10.5292
5.55227	10.8475	9.76671	10.9018			5.55227	10.8475	9.76671	10.8514			5.55227	10.8475	9.76671	10.5429
5.55671	10.8561	9.77611	10.9107			5.55671	10.8561	9.77611	10.8606			5.55671	10.8561	9.77611	10.5571
5.56114	10.9165	9.78552	10.9197			5.56114	10.9165	9.78552	10.87			5.56114	10.9165	9.78552	10.5718
5.56558	10.9493	9.79492	10.9289			5.56558	10.9493	9.79492	10.8795			5.56558	10.9493	9.79492	10.5871
5.57001	10.9317	9.80433	10.9383			5.57001	10.9317	9.80433	10.8893			5.57001	10.9317	9.80433	10.603
5.57444	10.9045	9.81375	10.9479			5.57444	10.9045	9.81375	10.8994			5.57444	10.9045	9.81375	10.6196
5.57888	10.8921	9.82316	10.9576			5.57888	10.8921	9.82316	10.9096			5.57888	10.8921	9.82316	10.6368
5.58331	10.871	9.83258	10.9676			5.58331	10.871	9.83258	10.92			5.58331	10.871	9.83258	10.6547
5.58774	10.8489	9.84199	10.9777			5.58774	10.8489	9.84199	10.9308			5.58774	10.8489	9.84199	10.6733
5.59218	10.8822	9.85141	10.988			5.59218	10.8822	9.85141	10.9417			5.59218	10.8822	9.85141	10.6927
5.59661	10.9361	9.86083	10.9985			5.59661	10.9361	9.86083	10.9529			5.59661	10.9361	9.86083	10.7128
5.60104	10.9695	9.87025	11.0092			5.60104	10.9695	9.87025	10.9643			5.60104	10.9695	9.87025	10.7336
5.60548	10.963	9.87967	11.02			5.60548	10.963	9.87967	10.9759			5.60548	10.963	9.87967	10.7552
5.60991	10.9948	9.88909	11.0311			5.60991	10.9948	9.88909	10.9878			5.60991	10.9948	9.88909	10.7776
5.61434	11.0384	9.89851	11.0424			5.61434	11.0384	9.89851	11			5.61434	11.0384	9.89851	10.8009
5.61878	11.1044	9.90793	11.0538			5.61878	11.1044	9.90793	11.0125			5.61878	11.1044	9.90793	10.825
5.62321	11.0243	9.91735	11.0656			5.62321	11.0243	9.91735	11.0252			5.62321	11.0243	9.91735	10.8502
5.62764	10.9861	9.92676	11.0774			5.62764	10.9861	9.92676	11.0383			5.62764	10.9861	9.92676	10.8763
5.63208	11.019	9.93617	11.0896			5.63208	11.019	9.93617	11.0518			5.63208	11.019	9.93617	10.9034
5.63651	11.0673	9.94558	11.1019			5.63651	11.0673	9.94558	11.0656			5.63651	11.0673	9.94558	10.9316
5.64094	11.0376	9.95499	11.1145			5.64094	11.0376	9.95499	11.08			5.64094	11.0376	9.95499	10.9608
5.64538	11.0473	9.96439	11.1273			5.64538	11.0473	9.96439	11.0949			5.64538	11.0473	9.96439	10.9911
5.64981	11.1755	9.9738	11.1403			5.64981	11.1755	9.9738	11.1108			5.64981	11.1755	9.9738	11.0227
5.65424	11.2858	9.98319	11.1537			5.65424	11.2858	9.98319	11.1279			5.65424	11.2858	9.98319	11.0554
5.65868	11.2952	9.99258	11.1673			5.65868	11.2952	9.99258	11.1464			5.65868	11.2952	9.99258	11.0895
5.66311	11.2876	10.002	11.1812			5.66311	11.2876	10.002	11.1667			5.66311	11.2876	10.002	11.1252
5.66754	11.2862	10.0114	11.1954			5.66754	11.2862	10.0114	11.1883			5.66754	11.2862	10.0114	11.1624
5.67198	11.3767	10.0207	11.21			5.67198	11.3767	10.0207	11.2108			5.67198	11.3767	10.0207	11.2013
5.67641	11.4228	10.0301	11.225			5.67641	11.4228	10.0301	11.2328			5.67641	11.4228	10.0301	11.2422
5.68084	11.4518	10.0395	11.2405			5.68084	11.4518	10.0395	11.2527			5.68084	11.4518	10.0395	11.2854
5.68528	11.4322	10.0488	11.2566			5.68528	11.4322	10.0488	11.2687			5.68528	11.4322	10.0488	11.3316
5.68971	11.4612	10.0582	11.2734			5.68971	11.4612	10.0582	11.2811			5.68971	11.4612	10.0582	11.3817
5.69414	11.5385	10.0675	11.2914			5.69414	11.5385	10.0675	11.2923			5.69414	11.5385	10.0675	11.4379
5.69858	11.5695	10.0769	11.311			5.69858	11.5695	10.0769	11.3042			5.69858	11.5695	10.0769	11.503
5.70301	11.5805	10.0862	11.3327			5.70301	11.5805	10.0862	11.3175			5.70301	11.5805	10.0862	11.584
5.70744	11.5794	10.0955	11.3569			5.70744	11.5794	10.0955	11.3325			5.70744	11.5794	10.0955	11.6858
5.71188	11.65	10.1048	11.3838			5.71188	11.65	10.1048	11.3493			5.71188	11.65	10.1048	11.8133
5.71631	11.7408	10.1141	11.4145			5.71631	11.7408	10.1141	11.3675			5.71631	11.7408	10.1141	11.9686
5.72074	11.8334	10.1234	11.448			5.72074	11.8334	10.1234	11.3871			5.72074	11.8334	10.1234	12.1476
5.72518	11.9194	10.1327	11.4824			5.72518	11.9194	10.1327	11.4077			5.72518	11.9194	10.1327	12.3362
5.72961	11.9707	10.142	11.5161			5.72961	11.9707	10.142	11.4294			5.72961	11.9707	10.142	12.5087
5.73404	12.0495	10.1512	11.5491			5.73404	12.0495	10.1512	11.4519			5.73404	12.0495	10.1512	12.6297
5.73848	12.0772	10.1605	11.5835			5.73848	12.0772	10.1605	11.4754			5.73848	12.0772	10.1605	12.6683
5.74291	12.1133	10.1697	11.6205			5.74291	12.1133	10.1697	11.5001			5.74291	12.1133	10.1697	12.6439
5.74734	12.1146	10.1789	11.6581			5.74734	12.1146	10.1789	11.5261			5.74734	12.1146	10.1789	12.6067
5.75178	12.1789	10.1882	11.6903			5.75178	12.1789	10.1882	11.5538			5.75178	12.1789	10.1882	12.5785
5.75621	12.203	10.1974	11.706			5.75621	12.203	10.1974	11.5838			5.75621	12.203	10.1974	12.5632
5.76065	12.2152	10.2066	11.7072			5.76065	12.2152	10.2066	11.6171			5.76065	12.2152	10.2066	12.5529
5.76508	12.2184	10.2157	11.701			5.76508	12.2184	10.2157	11.6543			5.76508	12.2184	10.2157	12.5379
5.76951	12.2302	10.2249	11.6944			5.76951	12.2302	10.2249	11.6957			5.76951	12.2302	10.2249	12.5183
5.77395	12.2264	10.234	11.6918			5.77395	12.2264	10.234	11.7412			5.77395	12.2264	10.234	12.5066
5.77838	12.2307	10.2432	11.6954			5.77838	12.2307	10.2432	11.7894			5.77838	12.2307	10.2432	12.5081
5.78281	12.27	10.2523	11.7056			5.78281	12.27	10.2523	11.8374			5.78281	12.27	10.2523	12.523
5.78725	12.3567	10.2614	11.7217			5.78725	12.3567	10.2614	11.881			5.78725	12.3567	10.2614	12.5501
5.79168	12.4509	10.2705	11.7427			5.79168	12.4509	10.2705	11.9167			5.79168	12.4509	10.2705	12.5875
5.79611	12.5203	10.2796	11.7676			5.79611	12.5203	10.2796	11.945			5.79611	12.5203	10.2796	12.633
5.80055	12.6151	10.2887	11.7953			5.80055	12.6151	10.2887	11.9722			5.80055	12.6151	10.2887	12.6845
5.80498	12.6041	10.2977	11.8254			5.80498	12.6041	10.2977	12.0029			5.80498	12.6041	10.2977	12.74
5.80941	12.5836	10.3067	11.8579			5.80941	12.5836	10.3067	12.0393			5.80941	12.5836	10.3067	12.7984
5.81385	12.6218	10.3157	11.8929			5.81385	12.6218	10.3157	12.0825			5.81385	12.6218	10.3157	12.8587
5.81828	12.7294	10.3247	11.9307			5.81828	12.7294	10.3247	12.1333			5.81828	12.7294	10.3247	12.9205
5.82271	12.7587	10.3337	11.9717			5.82271	12.7587	10.3337	12.1916			5.82271	12.7587	10.3337	12.9835
5.82715	12.8422	10.3427	12.0161			5.82715	12.8422	10.3427	12.2572			5.82715	12.8422	10.3427	13.0478
5.83158	12.8999	10.3516	12.0646			5.83158	12.8999	10.3516	12.33			5.83158	12.8999	10.3516	13.1134
5.83601	12.913	10.3605	12.1181			5.83601	12.913	10.3605	12.4105			5.83601	12.913	10.3605	13.1803
5.84045	12.9846	10.3694	12.1774			5.84045	12.9846	10.3694	12.4992			5.84045	12.9846	10.3694	13.2493
5.84488	13.0919	10.3783	12.2443			5.84488	13.0919	10.3783	12.597			5.84488	13.0919	10.3783	13.3212
5.84931	13.1647	10.3872	12.3209			5.84931	13.1647	10.3872	12.7056			5.84931	13.1647	10.3872	13.3977
5.85375	13.1793	10.396	12.4099			5.85375	13.1793	10.396	12.8272			5.85375	13.1793	10.396	13.4811
5.85818	13.2478	10.4049	12.517			5.85818	13.2478	10.4049	12.9682			5.85818	13.2478	10.4049	13.5771
5.86261	13.362	10.4137	12.6445			5.86261	13.362	10.4137	13.1331			5.86261	13.362	10.4137	13.6897
5.86705	13.5027	10.4225	12.7946			5.86705	13.5027	10.4225	13.3275			5.86705	13.5027	10.4225	13.8226
5.87148	13.7026	10.4312	12.9673			5.87148	13.7026	10.4312	13.556			5.87148	13.7026	10.4312	13.9768
5.87591	13.9573	10.44	13.1588			5.87591	13.9573	10.44	13.8187			5.87591	13.9573	10.44	14.1484
5.88035	14.2087	10.4487	13.3586			5.88035	14.2087	10.4487	14.1083			5.88035	14.2087	10.4487	14.3253
5.88478	14.4751	10.4574	13.5488			5.88478	14.4751	10.4574	14.4068			5.88478	14.4751	10.4574	14.4848
5.88921	14.6642	10.4661	13.7072			5.88921	14.6642	10.4661	14.684			5.88921	14.6642	10.4661	14.5967
5.89365	14.6563	10.4747	13.819			5.89365	14.6563	10.4747	14.904			5.89365	14.6563	10.4747	14.6365
5.89808	14.4458	10.4834	13.8924			5.89808	14.4458	10.4834	15.0538			5.89808	14.4458	10.4834	14.6118
5.90251	14.2948	10.492	13.9645			5.90251	14.2948	10.492	15.1825			5.90251	14.2948	10.492	14.5726
5.90695	14.1858	10.5005	14.0568			5.90695	14.1858	10.5005	15.3245			5.90695	14.1858	10.5005	14.5467
5.91138	14.1834	10.5091	14.1832			5.91138	14.1834	10.5091	15.5019			5.91138	14.1834	10.5091	14.5516
5.91581	14.2371	10.5176	14.351			5.91581	14.2371	10.5176	15.7269			5.91581	14.2371	10.5176	14.5979
5.92025	14.3446	10.5262	14.5606			5.92025	14.3446	10.5262	16.0037			5.92025	14.3446	10.5262	14.6884
5.92468	14.4837	10.5346	14.8085			5.92468	14.4837	10.5346	16.3302			5.92468	14.4837	10.5346	14.8191
5.92911	14.6776	10.5431	15.0846			5.92911	14.6776	10.5431	16.6982			5.92911	14.6776	10.5431	14.9762
5.93355	14.8414	10.5515	15.3685			5.93355	14.8414	10.5515	17.087			5.93355	14.8414	10.5515	15.1382
5.93798	14.9213	10.5599	15.6449			5.93798	14.9213	10.5599	17.4599			5.93798	14.9213	10.5599	15.2788
5.94241	14.9873	10.5683	15.906			5.94241	14.9873	10.5683	17.779			5.94241	14.9873	10.5683	15.3833
5.94685	15.077	10.5767	16.1558			5.94685	15.077	10.5767	18.0408			5.94685	15.077	10.5767	15.4604
5.95128	15.1399	10.585	16.4119			5.95128	15.1399	10.585	18.2741			5.95128	15.1399	10.585	15.5454
5.95572	15.2865	10.5933	16.6966			5.95572	15.2865	10.5933	18.5235			5.95572	15.2865	10.5933	15.6778
5.96015	15.4948	10.6016	17.0142			5.96015	15.4948	10.6016	18.8152			5.96015	15.4948	10.6016	15.8707
5.96458	15.7073	10.6098	17.344			5.96458	15.7073	10.6098	19.1467			5.96458	15.7073	10.6098	16.1098
5.96902	15.9039	10.6181	17.6397			5.96902	15.9039	10.6181	19.4861			5.96902	15.9039	10.6181	16.3516
5.97345	16.0842	10.6263	17.8482			5.97345	16.0842	10.6263	19.7738			5.97345	16.0842	10.6263	16.5415
5.97788	16.1742	10.6344	17.9385			5.97788	16.1742	10.6344	19.9549			5.97788	16.1742	10.6344	16.6306
5.98232	16.2692	10.6426	17.9305			5.98232	16.2692	10.6426	20.0071			5.98232	16.2692	10.6426	16.6059
5.98675	16.262	10.6507	17.8753			5.98675	16.262	10.6507	19.9474			5.98675	16.262	10.6507	16.5328
5.99118	16.1656	10.6587	17.8195			5.99118	16.1656	10.6587	19.8219			5.99118	16.1656	10.6587	16.4759
5.99562	16.1014	10.6668	17.7815			5.99562	16.1014	10.6668	19.677			5.99562	16.1014	10.6668	16.4569
6.00005	16.0572	10.6748	17.756			6.00005	16.0572	10.6748	19.5265			6.00005	16.0572	10.6748	16.4613
6.00448	16.0392	10.6828	17.7308			6.00448	16.0392	10.6828	19.3547			6.00448	16.0392	10.6828	16.4714
6.00892	16.0847	10.6907	17.7074			6.00892	16.0847	10.6907	19.1622			6.00892	16.0847	10.6907	16.5005
6.01335	16.1611	10.6987	17.709			6.01335	16.1611	10.6987	18.9837			6.01335	16.1611	10.6987	16.5795
6.01778	16.3725	10.7066	17.7617			6.01778	16.3725	10.7066	18.8746			6.01778	16.3725	10.7066	16.7497
6.02222	16.6087	10.7144	17.863			6.02222	16.6087	10.7144	18.8777			6.02222	16.6087	10.7144	17.0223
6.02665	16.9118	10.7222	17.9826			6.02665	16.9118	10.7222	19.0047			6.02665	16.9118	10.7222	17.3689
6.03108	17.3034	10.73	18.0821			6.03108	17.3034	10.73	19.2369			6.03108	17.3034	10.73	17.7338
6.03552	17.6458	10.7378	18.1481			6.03552	17.6458	10.7378	19.4679			6.03552	17.6458	10.7378	18.0522
6.03995	17.8389	10.7455	18.1731			6.03995	17.8389	10.7455	19.6033			6.03995	17.8389	10.7455	18.2808
6.04438	17.8818	10.7532	18.1322			6.04438	17.8818	10.7532	19.5872			6.04438	17.8818	10.7532	18.3875
6.04882	17.6763	10.7609	17.9804			6.04882	17.6763	10.7609	19.3366			6.04882	17.6763	10.7609	18.3133
6.05325	17.3519	10.7685	17.6794			6.05325	17.3519	10.7685	18.8171			6.05325	17.3519	10.7685	17.9634
6.05768	16.9259	10.7761	17.2372			6.05768	16.9259	10.7761	18.0901			6.05768	16.9259	10.7761	17.429
6.06212	16.5284	10.7837	16.7078			6.06212	16.5284	10.7837	17.2995			6.06212	16.5284	10.7837	16.8542
6.06655	16.177	10.7912	16.171			6.06655	16.177	10.7912	16.576			6.06655	16.177	10.7912	16.3254
6.07098	15.8472	10.7987	15.6866			6.07098	15.8472	10.7987	15.9903			6.07098	15.8472	10.7987	15.8867
6.07542	15.723	10.8062	15.2878			6.07542	15.723	10.8062	15.5398			6.07542	15.723	10.8062	15.5498
6.07985	15.6076	10.8136	14.9759			6.07985	15.6076	10.8136	15.2016			6.07985	15.6076	10.8136	15.3071
6.08428	15.5121	10.821	14.7378			6.08428	15.5121	10.821	14.9498			6.08428	15.5121	10.821	15.1413
6.08872	15.4739	10.8284	14.5611			6.08872	15.4739	10.8284	14.7605			6.08872	15.4739	10.8284	15.0323
6.09315	15.4948	10.8357	14.4335			6.09315	15.4948	10.8357	14.6161			6.09315	15.4948	10.8357	14.9649
6.09758	15.5005	10.843	14.3428			6.09758	15.5005	10.843	14.5018			6.09758	15.5005	10.843	14.9202
6.10202	15.4846	10.8502	14.2795			6.10202	15.4846	10.8502	14.4094			6.10202	15.4846	10.8502	14.891
6.10645	15.4471	10.8574	14.2367			6.10645	15.4471	10.8574	14.3341			6.10645	15.4471	10.8574	14.8725
6.11088	15.4533	10.8646	14.2097			6.11088	15.4533	10.8646	14.2732			6.11088	15.4533	10.8646	14.8622
6.11532	15.4733	10.8717	14.1956			6.11532	15.4733	10.8717	14.2246			6.11532	15.4733	10.8717	14.8584
6.11975	15.5331	10.8788	14.1917			6.11975	15.5331	10.8788	14.1872			6.11975	15.5331	10.8788	14.8601
6.12418	15.6183	10.8859	14.1967			6.12418	15.6183	10.8859	14.1599			6.12418	15.6183	10.8859	14.8669
6.12862	15.6231	10.8929	14.2095			6.12862	15.6231	10.8929	14.1419			6.12862	15.6231	10.8929	14.8785
6.13305	15.611	10.8999	14.2298			6.13305	15.611	10.8999	14.1332			6.13305	15.611	10.8999	14.895
6.13748	15.5824	10.9069	14.2565			6.13748	15.5824	10.9069	14.1321			6.13748	15.5824	10.9069	14.9158
6.14192	15.5869	10.9138	14.2891			6.14192	15.5869	10.9138	14.1381			6.14192	15.5869	10.9138	14.941
6.14635	15.6132	10.9206	14.3272			6.14635	15.6132	10.9206	14.1506			6.14635	15.6132	10.9206	14.9704
6.15079	15.6744	10.9275	14.3704			6.15079	15.6744	10.9275	14.1692			6.15079	15.6744	10.9275	15.0041
6.15522	15.7087	10.9343	14.4185			6.15522	15.7087	10.9343	14.1935			6.15522	15.7087	10.9343	15.0422
6.15965	15.6736	10.941	14.4713			6.15965	15.6736	10.941	14.223			6.15965	15.6736	10.941	15.0846
6.16409	15.7006	10.9477	14.5285			6.16409	15.7006	10.9477	14.2576			6.16409	15.7006	10.9477	15.1329
6.16852	15.7887	10.9544	14.5902			6.16852	15.7887	10.9544	14.2971			6.16852	15.7887	10.9544	15.1846
6.17295	15.8709	10.961	14.6564			6.17295	15.8709	10.961	14.3416			6.17295	15.8709	10.961	15.2413
6.17739	15.8988	10.9676	14.7268			6.17739	15.8988	10.9676	14.3906			6.17739	15.8988	10.9676	15.3028
6.18182	15.9018	10.9742	14.8018			6.18182	15.9018	10.9742	14.4439			6.18182	15.9018	10.9742	15.3692
6.18625	15.9667	10.9807	14.8811			6.18625	15.9667	10.9807	14.5015			6.18625	15.9667	10.9807	15.4406
6.19069	16.032	10.9872	14.9649			6.19069	16.032	10.9872	14.5635			6.19069	16.032	10.9872	15.5174
6.19512	16.0875	10.9936	15.0533			6.19512	16.0875	10.9936	14.6298			6.19512	16.0875	10.9936	15.5996
6.19955	16.1959	11	15.1464			6.19955	16.1959	11	14.7006			6.19955	16.1959	11	15.6872
6.20399	16.2939	11.0063	15.2444			6.20399	16.2939	11.0063	14.776			6.20399	16.2939	11.0063	15.7805
6.20842	16.3612	11.0126	15.3479			6.20842	16.3612	11.0126	14.8565			6.20842	16.3612	11.0126	15.88
6.21285	16.4126	11.0189	15.457			6.21285	16.4126	11.0189	14.9426			6.21285	16.4126	11.0189	15.9856
6.21729	16.529	11.0251	15.572			6.21729	16.529	11.0251	15.0345			6.21729	16.529	11.0251	16.0979
6.22172	16.6299	11.0313	15.6936			6.22172	16.6299	11.0313	15.1326			6.22172	16.6299	11.0313	16.2168
6.22615	16.7656	11.0374	15.8221			6.22615	16.7656	11.0374	15.238			6.22615	16.7656	11.0374	16.3428
6.23059	16.8617	11.0435	15.9582			6.23059	16.8617	11.0435	15.3513			6.23059	16.8617	11.0435	16.4764
6.23502	16.9209	11.0495	16.1031			6.23502	16.9209	11.0495	15.4736			6.23502	16.9209	11.0495	16.6183
6.23945	17.0381	11.0555	16.2589			6.23945	17.0381	11.0555	15.6058			6.23945	17.0381	11.0555	16.7697
6.24389	17.1512	11.0615	16.4277			6.24389	17.1512	11.0615	15.7482			6.24389	17.1512	11.0615	16.9323
6.24832	17.3196	11.0674	16.6133			6.24832	17.3196	11.0674	15.9019			6.24832	17.3196	11.0674	17.1096
6.25275	17.5709	11.0733	16.8199			6.25275	17.5709	11.0733	16.0667			6.25275	17.5709	11.0733	17.3057
6.25719	17.7977	11.0791	17.0526			6.25719	17.7977	11.0791	16.2451			6.25719	17.7977	11.0791	17.5263
6.26162	17.9623	11.0849	17.3169			6.26162	17.9623	11.0849	16.4442			6.26162	17.9623	11.0849	17.7779
6.26605	18.1089	11.0906	17.6172			6.26605	18.1089	11.0906	16.678			6.26605	18.1089	11.0906	18.0681
6.27049	18.3756	11.0963	17.9565			6.27049	18.3756	11.0963	16.9574			6.27049	18.3756	11.0963	18.4051
6.27492	18.7657	11.102	18.335			6.27492	18.7657	11.102	17.2874			6.27492	18.7657	11.102	18.7866
6.27935	19.1807	11.1076	18.7368			6.27935	19.1807	11.1076	17.6639			6.27935	19.1807	11.1076	19.1966
6.28379	19.5018	11.1131	19.1346			6.28379	19.5018	11.1131	18.0685			6.28379	19.5018	11.1131	19.6055
6.28822	19.9008	11.1186	19.502			6.28822	19.9008	11.1186	18.469			6.28822	19.9008	11.1186	19.9792
6.29265	20.3519	11.1241	19.8295			6.29265	20.3519	11.1241	18.8283			6.29265	20.3519	11.1241	20.3001
6.29709	20.7763	11.1295	20.129			6.29709	20.7763	11.1295	19.134			6.29709	20.7763	11.1295	20.5782
6.30152	21.0699	11.1349	20.4206			6.30152	21.0699	11.1349	19.4149			6.30152	21.0699	11.1349	20.8438
6.30595	21.4009	11.1402	20.7197			6.30595	21.4009	11.1402	19.7195			6.30595	21.4009	11.1402	21.1256
6.31039	21.8137	11.1455	21.0336			6.31039	21.8137	11.1455	20.0707			6.31039	21.8137	11.1455	21.4476
6.31482	22.333	11.1507	21.37			6.31482	22.333	11.1507	20.4577			6.31482	22.333	11.1507	21.8139
6.31925	22.8124	11.1559	21.7271			6.31925	22.8124	11.1559	20.8881			6.31925	22.8124	11.1559	22.2191
6.32369	23.3433	11.161	22.0804			6.32369	23.3433	11.161	21.352			6.32369	23.3433	11.161	22.6506
6.32812	23.8198	11.1661	22.4414			6.32812	23.8198	11.1661	21.8304			6.32812	23.8198	11.1661	23.1104
6.33255	24.2896	11.1712	22.8309			6.33255	24.2896	11.1712	22.2955			6.33255	24.2896	11.1712	23.6093
6.33699	24.8059	11.1762	23.2805			6.33699	24.8059	11.1762	22.7738			6.33699	24.8059	11.1762	24.1765
6.34142	25.3028	11.1811	23.8142			6.34142	25.3028	11.1811	23.3202			6.34142	25.3028	11.1811	24.8296
6.34586	25.941	11.186	24.4497			6.34586	25.941	11.186	23.9653			6.34586	25.941	11.186	25.5633
6.35029	26.7322	11.1909	25.1998			6.35029	26.7322	11.1909	24.7298			6.35029	26.7322	11.1909	26.3619
6.35472	27.6519	11.1957	26.073			6.35472	27.6519	11.1957	25.6288			6.35472	27.6519	11.1957	27.2161
6.35916	28.7121	11.2004	27.0728			6.35916	28.7121	11.2004	26.6759			6.35916	28.7121	11.2004	28.1512
6.36359	29.9436	11.2052	28.1977			6.36359	29.9436	11.2052	27.8746			6.36359	29.9436	11.2052	29.2165
6.36802	31.2376	11.2098	29.4432			6.36802	31.2376	11.2098	29.2332			6.36802	31.2376	11.2098	30.458
6.37246	32.647	11.2144	30.7854			6.37246	32.647	11.2144	30.7219			6.37246	32.647	11.2144	31.8433
6.37689	34.0818	11.219	32.2064			6.37689	34.0818	11.219	32.3095			6.37689	34.0818	11.219	33.3444
6.38132	35.4425	11.2235	33.7028			6.38132	35.4425	11.2235	33.9633			6.38132	35.4425	11.2235	34.9541
6.38576	36.9226	11.228	35.3152			6.38576	36.9226	11.228	35.672			6.38576	36.9226	11.228	36.693
6.39019	38.6028	11.2324	37.0764			6.39019	38.6028	11.2324	37.468			6.39019	38.6028	11.2324	38.5978
6.39462	40.4086	11.2367	39.0135			6.39462	40.4086	11.2367	39.4106			6.39462	40.4086	11.2367	40.7062
6.39906	42.4516	11.2411	41.1542			6.39906	42.4516	11.2411	41.5521			6.39906	42.4516	11.2411	43.048
6.40349	44.6733	11.2453	43.5223			6.40349	44.6733	11.2453	43.9298			6.40349	44.6733	11.2453	45.6535
6.40792	47.1979	11.2495	46.1369			6.40792	47.1979	11.2495	46.5725			6.40792	47.1979	11.2495	48.5471
6.41236	49.9226	11.2537	49.0012			6.41236	49.9226	11.2537	49.4664			6.41236	49.9226	11.2537	51.7005
6.41679	52.9468	11.2578	52.1217			6.41679	52.9468	11.2578	52.6132			6.41679	52.9468	11.2578	55.1078
6.42122	56.1509	11.2619	55.4889			6.42122	56.1509	11.2619	56.0111			6.42122	56.1509	11.2619	58.7606
6.42566	59.675	11.2659	59.1004			6.42566	59.675	11.2659	59.6569			6.42566	59.675	11.2659	62.6475
6.43009	63.4183	11.2699	62.9517			6.43009	63.4183	11.2699	63.5465			6.43009	63.4183	11.2699	66.7547
6.43452	67.5718	11.2738	67.0359			6.43452	67.5718	11.2738	67.6742			6.43452	67.5718	11.2738	71.0655
6.43896	71.9292	11.2777	71.3422			6.43896	71.9292	11.2777	72.031			6.43896	71.9292	11.2777	75.5594
6.44339	76.5222	11.2815	75.8615			6.44339	76.5222	11.2815	76.6177			6.44339	76.5222	11.2815	80.2205
6.44782	81.3034	11.2852	80.5698			6.44782	81.3034	11.2852	81.4106			6.44782	81.3034	11.2852	85.0107
6.45226	86.3913	11.2889	85.4403			6.45226	86.3913	11.2889	86.3661			6.45226	86.3913	11.2889	89.8814
6.45669	91.6528	11.2926	90.4283			6.45669	91.6528	11.2926	91.4496			6.45669	91.6528	11.2926	94.7905
6.46112	97.009	11.2962	95.484			6.46112	97.009	11.2962	96.6186			6.46112	97.009	11.2962	99.6905
6.46556	102.528	11.2998	100.553			6.46556	102.528	11.2998	101.822			6.46556	102.528	11.2998	104.528
6.46999	107.88	11.3033	105.57			6.46999	107.88	11.3033	106.999			6.46999	107.88	11.3033	109.247
6.47442	113.132	11.3067	110.46			6.47442	113.132	11.3067	112.081			6.47442	113.132	11.3067	113.783
6.47886	118.146	11.3101	115.139			6.47886	118.146	11.3101	116.985			6.47886	118.146	11.3101	118.071
6.48329	122.917	11.3135	119.484			6.48329	122.917	11.3135	121.58			6.48329	122.917	11.3135	122.001
6.48772	127.21	11.3168	123.392			6.48772	127.21	11.3168	125.749			6.48772	127.21	11.3168	125.5
6.49216	131.105	11.32	126.728			6.49216	131.105	11.32	129.389			6.49216	131.105	11.32	128.506
6.49659	134.326	11.3232	129.404			6.49659	134.326	11.3232	132.376			6.49659	134.326	11.3232	130.939
6.50102	136.825	11.3264	131.324			6.50102	136.825	11.3264	134.592			6.50102	136.825	11.3264	132.722
6.50546	138.434	11.3295	132.42			6.50546	138.434	11.3295	135.94			6.50546	138.434	11.3295	133.801
6.50989	139.335	11.3325	132.656			6.50989	139.335	11.3325	136.361			6.50989	139.335	11.3325	134.152
6.51432	139.377	11.3355	132.036			6.51432	139.377	11.3355	135.85			6.51432	139.377	11.3355	133.78
6.51876	138.611	11.3384	130.593			6.51876	138.611	11.3384	134.442			6.51876	138.611	11.3384	132.712
6.52319	137.071	11.3413	128.346			6.52319	137.071	11.3413	132.114			6.52319	137.071	11.3413	130.909
6.52762	134.908	11.3441	125.405			6.52762	134.908	11.3441	129.06			6.52762	134.908	11.3441	128.5
6.53206	132.133	11.3469	121.845			6.53206	132.133	11.3469	125.407			6.53206	132.133	11.3469	125.557
6.53649	128.666	11.3496	117.808			6.53649	128.666	11.3496	121.261			6.53649	128.666	11.3496	122.14
6.54093	124.662	11.3523	113.388			6.54093	124.662	11.3523	116.725			6.54093	124.662	11.3523	118.308
6.54536	120.188	11.3549	108.676			6.54536	120.188	11.3549	111.891			6.54536	120.188	11.3549	114.118
6.54979	115.359	11.3575	103.759			6.54979	115.359	11.3575	106.832			6.54979	115.359	11.3575	109.626
6.55423	110.093	11.36	98.7182			6.55423	110.093	11.36	101.623			6.55423	110.093	11.36	104.902
6.55866	104.604	11.3624	93.6285			6.55866	104.604	11.3624	96.3486			6.55866	104.604	11.3624	100.019
6.56309	98.9352	11.3648	88.5699			6.56309	98.9352	11.3648	91.1073			6.56309	98.9352	11.3648	95.0518
6.56753	93.2761	11.3672	83.601			6.56753	93.2761	11.3672	85.967			6.56753	93.2761	11.3672	90.0827
6.57196	87.5981	11.3695	78.7752			6.57196	87.5981	11.3695	80.9744			6.57196	87.5981	11.3695	85.1636
6.57639	82.0612	11.3717	74.1248			6.57639	82.0612	11.3717	76.165			6.57639	82.0612	11.3717	80.3381
6.58083	76.772	11.3739	69.6742			6.58083	76.772	11.3739	71.5645			6.58083	76.772	11.3739	75.6432
6.58526	71.6754	11.3761	65.4408			6.58526	71.6754	11.3761	67.1904			6.58526	71.6754	11.3761	71.1076
6.58969	66.7809	11.3781	61.4366			6.58969	66.7809	11.3781	63.0532			6.58969	66.7809	11.3781	66.7551
6.59413	62.1636	11.3802	57.6685			6.59413	62.1636	11.3802	59.1592			6.59413	62.1636	11.3802	62.6047
6.59856	57.9824	11.3822	54.1431			6.59856	57.9824	11.3822	55.5176			6.59856	57.9824	11.3822	58.6781
6.60299	54.1343	11.3841	50.8705			6.60299	54.1343	11.3841	52.1496			6.60299	54.1343	11.3841	55.0081
6.60743	50.5583	11.3859	47.8456			6.60743	50.5583	11.3859	49.0213			6.60743	50.5583	11.3859	51.5746
6.61186	47.2581	11.3878	45.0559			6.61186	47.2581	11.3878	46.1262			6.61186	47.2581	11.3878	48.3794
6.61629	44.328	11.3895	42.4888			6.61629	44.328	11.3895	43.456			6.61629	44.328	11.3895	45.4219
6.62073	41.6092	11.3912	40.1361			6.62073	41.6092	11.3912	41.0014			6.62073	41.6092	11.3912	42.6986
6.62516	39.1437	11.3929	37.9892			6.62516	39.1437	11.3929	38.7521			6.62516	39.1437	11.3929	40.2045
6.62959	37.0213	11.3945	36.0395			6.62959	37.0213	11.3945	36.6977			6.62959	37.0213	11.3945	37.9329
6.63403	35.1985	11.396	34.278			6.63403	35.1985	11.396	34.8282			6.63403	35.1985	11.396	35.8777
6.63846	33.529	11.3975	32.7009			6.63846	33.529	11.3975	33.1428			6.63846	33.529	11.3975	34.0423
6.64289	32.0502	11.399	31.3016			6.64289	32.0502	11.399	31.6379			6.64289	32.0502	11.399	32.4243
6.64733	30.7378	11.4004	30.0765			6.64733	30.7378	11.4004	30.293			6.64733	30.7378	11.4004	30.9985
6.65176	29.5413	11.4017	29.0059			6.65176	29.5413	11.4017	29.1047			6.65176	29.5413	11.4017	29.7567
6.65619	28.5326	11.403	28.0742			6.65619	28.5326	11.403	28.0719			6.65619	28.5326	11.403	28.6869
6.66063	27.686	11.4042	27.2612			6.66063	27.686	11.4042	27.189			6.66063	27.686	11.4042	27.7702
6.66506	26.9434	11.4054	26.5364			6.66506	26.9434	11.4054	26.4325			6.66506	26.9434	11.4054	26.9773
6.66949	26.2376	11.4065	25.8606			6.66949	26.2376	11.4065	25.7663			6.66949	26.2376	11.4065	26.2637
6.67393	25.5192	11.4075	25.1971			6.67393	25.5192	11.4075	25.1377			6.67393	25.5192	11.4075	25.5524
6.67836	24.769	11.4085	24.5305			6.67836	24.769	11.4085	24.5057			6.67836	24.769	11.4085	24.8265
6.68279	24.0226	11.4095	23.8735			6.68279	24.0226	11.4095	23.8535			6.68279	24.0226	11.4095	24.107
6.68723	23.2726	11.4104	23.2574			6.68723	23.2726	11.4104	23.2033			6.68723	23.2726	11.4104	23.4246
6.69166	22.6203	11.4113	22.7046			6.69166	22.6203	11.4113	22.6008			6.69166	22.6203	11.4113	22.8046
6.69609	22.0486	11.412	22.2201			6.69609	22.0486	11.412	22.079			6.69609	22.0486	11.412	22.2576
6.70053	21.5583	11.4128	21.8005			6.70053	21.5583	11.4128	21.6449			6.70053	21.5583	11.4128	21.781
6.70496	21.0704	11.4135	21.4381			6.70496	21.0704	11.4135	21.2873			6.70496	21.0704	11.4135	21.3641
6.70939	20.6301	11.4141	21.1237			6.70939	20.6301	11.4141	20.9919			6.70939	20.6301	11.4141	20.9931
6.71383	20.2929	11.4147	20.8519			6.71383	20.2929	11.4147	20.7473			6.71383	20.2929	11.4147	20.6584
6.71826	20.0531	11.4152	20.6214			6.71826	20.0531	11.4152	20.5518			6.71826	20.0531	11.4152	20.3563
6.72269	19.7811	11.4157	20.4321			6.72269	19.7811	11.4157	20.4023			6.72269	19.7811	11.4157	20.0864
6.72713	19.4624	11.4161	20.2842			6.72713	19.4624	11.4161	20.2983			6.72713	19.4624	11.4161	19.8507
6.73156	19.1159	11.4164	20.1749			6.73156	19.1159	11.4164	20.2401			6.73156	19.1159	11.4164	19.6514
6.736	18.8874	11.4167	20.1002			6.736	18.8874	11.4167	20.2277			6.736	18.8874	11.4167	19.486
6.74043	18.7248	11.417	20.0519			6.74043	18.7248	11.417	20.2602			6.74043	18.7248	11.417	19.35
6.74486	18.6116	11.4172	20.0163			6.74486	18.6116	11.4172	20.3351			6.74486	18.6116	11.4172	19.233
6.7493	18.4814	11.4173	19.972			6.7493	18.4814	11.4173	20.446			6.7493	18.4814	11.4173	19.1174
6.75373	18.3367	11.4174	19.8966			6.75373	18.3367	11.4174	20.5735			6.75373	18.3367	11.4174	18.9803
6.75816	18.1658	11.4175	19.7966			6.75816	18.1658	11.4175	20.6897			6.75816	18.1658	11.4175	18.8036
6.7626	18.0301	11.4175	19.6855			6.7626	18.0301	11.4175	20.7665			6.7626	18.0301	11.4175	18.5846
6.76703	17.8554	11.4174	19.5756			6.76703	17.8554	11.4174	20.7977			6.76703	17.8554	11.4174	18.3428
6.77146	17.6654	11.4173	19.4743			6.77146	17.6654	11.4173	20.7964			6.77146	17.6654	11.4173	18.1039
6.7759	17.4414	11.4171	19.3839			6.7759	17.4414	11.4171	20.782			6.7759	17.4414	11.4171	17.8809
6.78033	17.2251	11.4169	19.303			6.78033	17.2251	11.4169	20.768			6.78033	17.2251	11.4169	17.6772
6.78476	17.0487	11.4166	19.2278			6.78476	17.0487	11.4166	20.7585			6.78476	17.0487	11.4166	17.4928
6.7892	16.882	11.4162	19.1541			6.7892	16.882	11.4162	20.7522			6.7892	16.882	11.4162	17.3252
6.79363	16.7576	11.4159	19.0766			6.79363	16.7576	11.4159	20.7404			6.79363	16.7576	11.4159	17.1713
6.79806	16.6909	11.4154	18.9878			6.79806	16.6909	11.4154	20.7111			6.79806	16.6909	11.4154	17.0281
6.8025	16.5876	11.4149	18.8872			6.8025	16.5876	11.4149	20.6608			6.8025	16.5876	11.4149	16.8926
6.80693	16.476	11.4144	18.7727			6.80693	16.476	11.4144	20.5851			6.80693	16.476	11.4144	16.7631
6.81136	16.4343	11.4138	18.6435			6.81136	16.4343	11.4138	20.4814			6.81136	16.4343	11.4138	16.6382
6.8158	16.3693	11.4131	18.4999			6.8158	16.3693	11.4131	20.3491			6.8158	16.3693	11.4131	16.5174
6.82023	16.3083	11.4124	18.3432			6.82023	16.3083	11.4124	20.1887			6.82023	16.3083	11.4124	16.4002
6.82466	16.2098	11.4116	18.1751			6.82466	16.2098	11.4116	20.0022			6.82466	16.2098	11.4116	16.2867
6.8291	16.1783	11.4108	17.9982			6.8291	16.1783	11.4108	19.7922			6.8291	16.1783	11.4108	16.177
6.83353	16.1379	11.41	17.815			6.83353	16.1379	11.41	19.5616			6.83353	16.1379	11.41	16.0715
6.83796	16.0515	11.409	17.6289			6.83796	16.0515	11.409	19.3142			6.83796	16.0515	11.409	15.9717
6.8424	15.9465	11.4081	17.4441			6.8424	15.9465	11.4081	19.0565			6.8424	15.9465	11.4081	15.8785
6.84683	15.8976	11.407	17.2632			6.84683	15.8976	11.407	18.7934			6.84683	15.8976	11.407	15.7917
6.85126	15.9235	11.406	17.0886			6.85126	15.9235	11.406	18.5295			6.85126	15.9235	11.406	15.7152
6.8557	15.8647	11.4048	16.9224			6.8557	15.8647	11.4048	18.2692			6.8557	15.8647	11.4048	15.6483
6.86013	15.7531	11.4037	16.765			6.86013	15.7531	11.4037	18.0164			6.86013	15.7531	11.4037	15.5901
6.86456	15.6543	11.4024	16.6154			6.86456	15.6543	11.4024	17.7739			6.86456	15.6543	11.4024	15.5377
6.869	15.5571	11.4011	16.4711			6.869	15.5571	11.4011	17.542			6.869	15.5571	11.4011	15.4859
6.87343	15.4601	11.3998	16.3293			6.87343	15.4601	11.3998	17.3178			6.87343	15.4601	11.3998	15.4276
6.87786	15.4189	11.3984	16.1886			6.87786	15.4189	11.3984	17.0961			6.87786	15.4189	11.3984	15.362
6.8823	15.3738	11.397	16.0491			6.8823	15.3738	11.397	16.8779			6.8823	15.3738	11.397	15.2921
6.88673	15.3042	11.3955	15.9063			6.88673	15.3042	11.3955	16.6631			6.88673	15.3042	11.3955	15.2125
6.89116	15.2848	11.3939	15.7548			6.89116	15.2848	11.3939	16.442			6.89116	15.2848	11.3939	15.1153
6.8956	15.2135	11.3923	15.5929			6.8956	15.2135	11.3923	16.2069			6.8956	15.2135	11.3923	14.9983
6.90003	15.0819	11.3907	15.4248			6.90003	15.0819	11.3907	15.9615			6.90003	15.0819	11.3907	14.8675
6.90446	14.9936	11.389	15.2591			6.90446	14.9936	11.389	15.7171			6.90446	14.9936	11.389	14.7334
6.9089	14.9143	11.3872	15.1029			6.9089	14.9143	11.3872	15.4846			6.9089	14.9143	11.3872	14.6049
6.91333	14.8019	11.3854	14.9613			6.91333	14.8019	11.3854	15.2721			6.91333	14.8019	11.3854	14.4867
6.91776	14.672	11.3836	14.8341			6.91776	14.672	11.3836	15.0814			6.91776	14.672	11.3836	14.3804
6.9222	14.5745	11.3817	14.7197			6.9222	14.5745	11.3817	14.9114			6.9222	14.5745	11.3817	14.2849
6.92663	14.4323	11.3797	14.6169			6.92663	14.4323	11.3797	14.7602			6.92663	14.4323	11.3797	14.1978
6.93107	14.3232	11.3777	14.5241			6.93107	14.3232	11.3777	14.6247			6.93107	14.3232	11.3777	14.117
6.9355	14.2805	11.3756	14.4399			6.9355	14.2805	11.3756	14.502			6.9355	14.2805	11.3756	14.0413
6.93993	14.2857	11.3735	14.3629			6.93993	14.2857	11.3735	14.3903			6.93993	14.2857	11.3735	13.9693
6.94437	14.2805	11.3714	14.2922			6.94437	14.2805	11.3714	14.2883			6.94437	14.2805	11.3714	13.9004
6.9488	14.2294	11.3692	14.2268			6.9488	14.2294	11.3692	14.1948			6.9488	14.2294	11.3692	13.8341
6.95323	14.1254	11.3669	14.1666			6.95323	14.1254	11.3669	14.1099			6.95323	14.1254	11.3669	13.7703
6.95767	14.0534	11.3646	14.1107			6.95767	14.0534	11.3646	14.032			6.95767	14.0534	11.3646	13.7088
6.9621	13.9536	11.3622	14.0586			6.9621	13.9536	11.3622	13.9605			6.9621	13.9536	11.3622	13.6496
6.96653	13.8742	11.3598	14.0099			6.96653	13.8742	11.3598	13.8947			6.96653	13.8742	11.3598	13.5929
6.97097	13.7926	11.3574	13.9645			6.97097	13.7926	11.3574	13.8342			6.97097	13.7926	11.3574	13.5389
6.9754	13.7158	11.3549	13.9222			6.9754	13.7158	11.3549	13.7784			6.9754	13.7158	11.3549	13.4882
6.97983	13.6118	11.3523	13.8827			6.97983	13.6118	11.3523	13.7271			6.97983	13.6118	11.3523	13.4409
6.98427	13.565	11.3497	13.8461			6.98427	13.565	11.3497	13.6797			6.98427	13.565	11.3497	13.3974
6.9887	13.4985	11.347	13.8122			6.9887	13.4985	11.347	13.6361			6.9887	13.4985	11.347	13.3577
6.99313	13.4849	11.3443	13.7814			6.99313	13.4849	11.3443	13.5963			6.99313	13.4849	11.3443	13.3212
6.99757	13.4499	11.3416	13.7539			6.99757	13.4499	11.3416	13.5599			6.99757	13.4499	11.3416	13.2859
7.002	13.4598	11.3388	13.7304			7.002	13.4598	11.3388	13.5268			7.002	13.4598	11.3388	13.2499
7.00643	13.3718	11.3359	13.7116			7.00643	13.3718	11.3359	13.4978			7.00643	13.3718	11.3359	13.2127
7.01087	13.2671	11.333	13.6988			7.01087	13.2671	11.333	13.4739			7.01087	13.2671	11.333	13.1766
7.0153	13.2308	11.3301	13.693			7.0153	13.2308	11.3301	13.4568			7.0153	13.2308	11.3301	13.1455
7.01973	13.2767	11.3271	13.6952			7.01973	13.2767	11.3271	13.4482			7.01973	13.2767	11.3271	13.1238
7.02417	13.2541	11.324	13.706			7.02417	13.2541	11.324	13.45			7.02417	13.2541	11.324	13.1151
7.0286	13.215	11.3209	13.7247			7.0286	13.215	11.3209	13.4627			7.0286	13.215	11.3209	13.1184
7.03303	13.1577	11.3178	13.7489			7.03303	13.1577	11.3178	13.4849			7.03303	13.1577	11.3178	13.1299
7.03747	13.1711	11.3146	13.7716			7.03747	13.1711	11.3146	13.5118			7.03747	13.1711	11.3146	13.1411
7.0419	13.1755	11.3114	13.7813			7.0419	13.1755	11.3114	13.5338			7.0419	13.1755	11.3114	13.1408
7.04633	13.1486	11.3081	13.7725			7.04633	13.1486	11.3081	13.5323			7.04633	13.1486	11.3081	13.1206
7.05077	13.1378	11.3048	13.7473			7.05077	13.1378	11.3048	13.5058			7.05077	13.1378	11.3048	13.0805
7.0552	13.0737	11.3014	13.7102			7.0552	13.0737	11.3014	13.4658			7.0552	13.0737	11.3014	13.0282
7.05963	12.9682	11.298	13.6652			7.05963	12.9682	11.298	13.4224			7.05963	12.9682	11.298	12.9716
7.06407	12.8778	11.2945	13.6155			7.06407	12.8778	11.2945	13.3803			7.06407	12.8778	11.2945	12.914
7.0685	12.8059	11.291	13.5642			7.0685	12.8059	11.291	13.3388			7.0685	12.8059	11.291	12.8552
7.07293	12.7369	11.2874	13.5151			7.07293	12.7369	11.2874	13.2961			7.07293	12.7369	11.2874	12.797
7.07737	12.6102	11.2838	13.472			7.07737	12.6102	11.2838	13.2524			7.07737	12.6102	11.2838	12.7427
7.0818	12.5912	11.2802	13.4361			7.0818	12.5912	11.2802	13.2107			7.0818	12.5912	11.2802	12.6953
7.08623	12.5781	11.2765	13.4078			7.08623	12.5781	11.2765	13.1744			7.08623	12.5781	11.2765	12.656
7.09067	12.5449	11.2727	13.3877			7.09067	12.5449	11.2727	13.1444			7.09067	12.5449	11.2727	12.6253
7.0951	12.5163	11.2689	13.3751			7.0951	12.5163	11.2689	13.1215			7.0951	12.5163	11.2689	12.6026
7.09953	12.493	11.2651	13.3701			7.09953	12.493	11.2651	13.1049			7.09953	12.493	11.2651	12.5874
7.10397	12.4685	11.2612	13.3732			7.10397	12.4685	11.2612	13.0941			7.10397	12.4685	11.2612	12.5801
7.1084	12.4498	11.2573	13.3855			7.1084	12.4498	11.2573	13.0897			7.1084	12.4498	11.2573	12.582
7.11283	12.3836	11.2533	13.4079			7.11283	12.3836	11.2533	13.0933			7.11283	12.3836	11.2533	12.5951
7.11727	12.3166	11.2493	13.4402			7.11727	12.3166	11.2493	13.0936			7.11727	12.3166	11.2493	12.6203
7.1217	12.3763	11.2453	13.4812			7.1217	12.3763	11.2453	13.119			7.1217	12.3763	11.2453	12.6582
7.12614	12.5122	11.2412	13.5275			7.12614	12.5122	11.2412	13.1586			7.12614	12.5122	11.2412	12.7085
7.13057	12.5046	11.237	13.5745			7.13057	12.5046	11.237	13.2126			7.13057	12.5046	11.237	12.7671
7.135	12.4826	11.2328	13.6167			7.135	12.4826	11.2328	13.2788			7.135	12.4826	11.2328	12.8272
7.13944	12.5935	11.2286	13.6521			7.13944	12.5935	11.2286	13.3512			7.13944	12.5935	11.2286	12.8815
7.14387	12.705	11.2243	13.6838			7.14387	12.705	11.2243	13.4204			7.14387	12.705	11.2243	12.9274
7.1483	12.782	11.22	13.7159			7.1483	12.782	11.22	13.4772			7.1483	12.782	11.22	12.9694
7.15274	12.7641	11.2156	13.7483			7.15274	12.7641	11.2156	13.5257			7.15274	12.7641	11.2156	13.0113
7.15717	12.6867	11.2112	13.774			7.15717	12.6867	11.2112	13.5635			7.15717	12.6867	11.2112	13.0433
7.1616	12.6392	11.2068	13.7836			7.1616	12.6392	11.2068	13.5742			7.1616	12.6392	11.2068	13.0486
7.16604	12.6464	11.2023	13.7657			7.16604	12.6464	11.2023	13.539			7.16604	12.6464	11.2023	13.0103
7.17047	12.6281	11.1978	13.7118			7.17047	12.6281	11.1978	13.4604			7.17047	12.6281	11.1978	12.9342
7.1749	12.5259	11.1932	13.6366			7.1749	12.5259	11.1932	13.3588			7.1749	12.5259	11.1932	12.8397
7.17934	12.4399	11.1886	13.5555			7.17934	12.4399	11.1886	13.2558			7.17934	12.4399	11.1886	12.7454
7.18377	12.3789	11.1839	13.4797			7.18377	12.3789	11.1839	13.167			7.18377	12.3789	11.1839	12.6632
7.1882	12.3059	11.1792	13.4154			7.1882	12.3059	11.1792	13.0981			7.1882	12.3059	11.1792	12.5989
7.19264	12.1958	11.1745	13.3645			7.19264	12.1958	11.1745	13.0494			7.19264	12.1958	11.1745	12.5528
7.19707	12.1456	11.1697	13.3267			7.19707	12.1456	11.1697	13.0178			7.19707	12.1456	11.1697	12.5228
7.2015	12.1527	11.1649	13.3005			7.2015	12.1527	11.1649	13.0001			7.2015	12.1527	11.1649	12.506
7.20594	12.2174	11.16	13.284			7.20594	12.2174	11.16	12.9906			7.20594	12.2174	11.16	12.4991
7.21037	12.1845	11.1551	13.2748			7.21037	12.1845	11.1551	12.9865			7.21037	12.1845	11.1551	12.4982
7.2148	12.1675	11.1502	13.2705			7.2148	12.1675	11.1502	12.986			7.2148	12.1675	11.1502	12.5015
7.21924	12.2185	11.1452	13.2699			7.21924	12.2185	11.1452	12.9881			7.21924	12.2185	11.1452	12.5081
7.22367	12.292	11.1402	13.2721			7.22367	12.292	11.1402	12.9922			7.22367	12.292	11.1402	12.5171
7.2281	12.2325	11.1351	13.2766			7.2281	12.2325	11.1351	12.9981			7.2281	12.2325	11.1351	12.5282
7.23254	12.1784	11.13	13.2829			7.23254	12.1784	11.13	13.0056			7.23254	12.1784	11.13	12.5412
7.23697	12.153	11.1249	13.2908			7.23697	12.153	11.1249	13.0145			7.23697	12.153	11.1249	12.5558
7.2414	12.2318	11.1197	13.3003			7.2414	12.2318	11.1197	13.0249			7.2414	12.2318	11.1197	12.572
7.24584	12.2477	11.1145	13.3112			7.24584	12.2477	11.1145	13.0367			7.24584	12.2477	11.1145	12.5898
7.25027	12.2199	11.1093	13.3235			7.25027	12.2199	11.1093	13.0499			7.25027	12.2199	11.1093	12.6089
7.2547	12.186	11.104	13.3372			7.2547	12.186	11.104	13.0646			7.2547	12.186	11.104	12.6295
7.25914	12.2576	11.0986	13.3522			7.25914	12.2576	11.0986	13.0807			7.25914	12.2576	11.0986	12.6516
7.26357	12.2762	11.0933	13.3685			7.26357	12.2762	11.0933	13.0984			7.26357	12.2762	11.0933	12.675
7.268	12.3057	11.0879	13.3863			7.268	12.3057	11.0879	13.118			7.268	12.3057	11.0879	12.7
7.27244	12.3529	11.0824	13.4055			7.27244	12.3529	11.0824	13.1391			7.27244	12.3529	11.0824	12.7261
7.27687	12.3999	11.077	13.4262			7.27687	12.3999	11.077	13.162			7.27687	12.3999	11.077	12.7539
7.2813	12.3227	11.0715	13.4483			7.2813	12.3227	11.0715	13.1868			7.2813	12.3227	11.0715	12.7831
7.28574	12.303	11.0659	13.4721			7.28574	12.303	11.0659	13.2134			7.28574	12.303	11.0659	12.8138
7.29017	12.3026	11.0603	13.4975			7.29017	12.3026	11.0603	13.2421			7.29017	12.3026	11.0603	12.846
7.2946	12.3538	11.0547	13.5245			7.2946	12.3538	11.0547	13.2728			7.2946	12.3538	11.0547	12.8799
7.29904	12.4344	11.0491	13.5534			7.29904	12.4344	11.0491	13.3058			7.29904	12.4344	11.0491	12.9153
7.30347	12.5203	11.0434	13.5841			7.30347	12.5203	11.0434	13.3413			7.30347	12.5203	11.0434	12.9524
7.3079	12.561	11.0377	13.617			7.3079	12.561	11.0377	13.3794			7.3079	12.561	11.0377	12.9914
7.31234	12.6047	11.0319	13.652			7.31234	12.6047	11.0319	13.4203			7.31234	12.6047	11.0319	13.0321
7.31677	12.6425	11.0261	13.6895			7.31677	12.6425	11.0261	13.4641			7.31677	12.6425	11.0261	13.0751
7.32121	12.6707	11.0203	13.7295			7.32121	12.6707	11.0203	13.5109			7.32121	12.6707	11.0203	13.1204
7.32564	12.721	11.0144	13.7725			7.32564	12.721	11.0144	13.561			7.32564	12.721	11.0144	13.1686
7.33007	12.7313	11.0085	13.8188			7.33007	12.7313	11.0085	13.6148			7.33007	12.7313	11.0085	13.2204
7.33451	12.7549	11.0026	13.869			7.33451	12.7549	11.0026	13.6726			7.33451	12.7549	11.0026	13.277
7.33894	12.8226	10.9967	13.9242			7.33894	12.8226	10.9967	13.7351			7.33894	12.8226	10.9967	13.3402
7.34337	12.9295	10.9907	13.9858			7.34337	12.9295	10.9907	13.8035			7.34337	12.9295	10.9907	13.4131
7.34781	13.0039	10.9846	14.0561			7.34781	13.0039	10.9846	13.8795			7.34781	13.0039	10.9846	13.4987
7.35224	13.142	10.9786	14.1368			7.35224	13.142	10.9786	13.9654			7.35224	13.142	10.9786	13.5994
7.35667	13.2398	10.9725	14.23			7.35667	13.2398	10.9725	14.0642			7.35667	13.2398	10.9725	13.7162
7.36111	13.3971	10.9664	14.3375			7.36111	13.3971	10.9664	14.18			7.36111	13.3971	10.9664	13.8487
7.36554	13.4886	10.9602	14.4598			7.36554	13.4886	10.9602	14.3174			7.36554	13.4886	10.9602	13.9927
7.36997	13.5848	10.954	14.5957			7.36997	13.5848	10.954	14.477			7.36997	13.5848	10.954	14.1398
7.37441	13.6862	10.9478	14.7407			7.37441	13.6862	10.9478	14.6518			7.37441	13.6862	10.9478	14.277
7.37884	13.8318	10.9416	14.8853			7.37884	13.8318	10.9416	14.8275			7.37884	13.8318	10.9416	14.392
7.38327	13.9519	10.9353	15.0096			7.38327	13.9519	10.9353	14.9841			7.38327	13.9519	10.9353	14.4745
7.38771	14.083	10.929	15.1004			7.38771	14.083	10.929	15.105			7.38771	14.083	10.929	14.5204
7.39214	14.1952	10.9227	15.1642			7.39214	14.1952	10.9227	15.1891			7.39214	14.1952	10.9227	14.5368
7.39657	14.2768	10.9163	15.2144			7.39657	14.2768	10.9163	15.2535			7.39657	14.2768	10.9163	14.5416
7.40101	14.3963	10.9099	15.2644			7.40101	14.3963	10.9099	15.3204			7.40101	14.3963	10.9099	14.5526
7.40544	14.4918	10.9035	15.3272			7.40544	14.4918	10.9035	15.4056			7.40544	14.4918	10.9035	14.5825
7.40987	14.6783	10.897	15.4128			7.40987	14.6783	10.897	15.5147			7.40987	14.6783	10.897	14.6244
7.41431	14.8777	10.8906	15.528			7.41431	14.8777	10.8906	15.6487			7.41431	14.8777	10.8906	14.7098
7.41874	15.0859	10.8841	15.6799			7.41874	15.0859	10.8841	15.8112			7.41874	15.0859	10.8841	14.8307
7.42317	15.2438	10.8775	15.8718			7.42317	15.2438	10.8775	16.0096			7.42317	15.2438	10.8775	14.9954
7.42761	15.5027	10.871	16.1057			7.42761	15.5027	10.871	16.2494			7.42761	15.5027	10.871	15.2062
7.43204	15.7918	10.8644	16.379			7.43204	15.7918	10.8644	16.5355			7.43204	15.7918	10.8644	15.4645
7.43647	16.1219	10.8578	16.6856			7.43647	16.1219	10.8578	16.8718			7.43647	16.1219	10.8578	15.7669
7.44091	16.5301	10.8511	17.0112			7.44091	16.5301	10.8511	17.2581			7.44091	16.5301	10.8511	16.1012
7.44534	17.0159	10.8444	17.3332			7.44534	17.0159	10.8444	17.6718			7.44534	17.0159	10.8444	16.4403
7.44977	17.3806	10.8377	17.6224			7.44977	17.3806	10.8377	18.0762			7.44977	17.3806	10.8377	16.7458
7.45421	17.6846	10.831	17.8568			7.45421	17.6846	10.831	18.4329			7.45421	17.6846	10.831	16.9906
7.45864	17.8925	10.8243	18.0485			7.45864	17.8925	10.8243	18.7256			7.45864	17.8925	10.8243	17.1754
7.46307	18.1328	10.8175	18.243			7.46307	18.1328	10.8175	18.9735			7.46307	18.1328	10.8175	17.355
7.46751	18.3622	10.8107	18.4722			7.46751	18.3622	10.8107	19.213			7.46751	18.3622	10.8107	17.5761
7.47194	18.6211	10.8039	18.756			7.47194	18.6211	10.8039	19.4862			7.47194	18.6211	10.8039	17.8688
7.47637	19.0022	10.797	19.1056			7.47637	19.0022	10.797	19.8208			7.47637	19.0022	10.797	18.25
7.48081	19.495	10.7902	19.527			7.48081	19.495	10.7902	20.2324			7.48081	19.495	10.7902	18.726
7.48524	20.0735	10.7833	20.0179			7.48524	20.0735	10.7833	20.72			7.48524	20.0735	10.7833	19.294
7.48967	20.6729	10.7764	20.5703			7.48967	20.6729	10.7764	21.2813			7.48967	20.6729	10.7764	19.9378
7.49411	21.2741	10.7694	21.1714			7.49411	21.2741	10.7694	21.9129			7.49411	21.2741	10.7694	20.631
7.49854	21.9823	10.7625	21.8048			7.49854	21.9823	10.7625	22.6155			7.49854	21.9823	10.7625	21.353
7.50297	22.7216	10.7555	22.4544			7.50297	22.7216	10.7555	23.388			7.50297	22.7216	10.7555	22.0922
7.50741	23.5987	10.7485	23.1148			7.50741	23.5987	10.7485	24.2113			7.50741	23.5987	10.7485	22.8329
7.51184	24.5575	10.7414	23.7975			7.51184	24.5575	10.7414	25.0615			7.51184	24.5575	10.7414	23.581
7.51628	25.481	10.7344	24.5271			7.51628	25.481	10.7344	25.9119			7.51628	25.481	10.7344	24.359
7.52071	26.4222	10.7273	25.3244			7.52071	26.4222	10.7273	26.7485			7.52071	26.4222	10.7273	25.197
7.52514	27.4257	10.7202	26.2017			7.52514	27.4257	10.7202	27.5871			7.52514	27.4257	10.7202	26.1207
7.52958	28.4756	10.7131	27.1636			7.52958	28.4756	10.7131	28.4639			7.52958	28.4756	10.7131	27.1453
7.53401	29.5422	10.706	28.2117			7.53401	29.5422	10.706	29.3961			7.53401	29.5422	10.706	28.2738
7.53844	30.7033	10.6988	29.3467			7.53844	30.7033	10.6988	30.3905			7.53844	30.7033	10.6988	29.5043
7.54288	31.9276	10.6916	30.563			7.54288	31.9276	10.6916	31.4461			7.54288	31.9276	10.6916	30.8277
7.54731	33.2998	10.6844	31.8586			7.54731	33.2998	10.6844	32.555			7.54731	33.2998	10.6844	32.2247
7.55174	34.7587	10.6772	33.232			7.55174	34.7587	10.6772	33.7122			7.55174	34.7587	10.6772	33.6776
7.55618	36.3167	10.67	34.6801			7.55618	36.3167	10.67	34.912			7.55618	36.3167	10.67	35.1666
7.56061	37.8582	10.6627	36.1966			7.56061	37.8582	10.6627	36.1492			7.56061	37.8582	10.6627	36.6747
7.56504	39.4358	10.6555	37.7755			7.56504	39.4358	10.6555	37.4187			7.56504	39.4358	10.6555	38.1942
7.56948	41.0122	10.6482	39.4071			7.56948	41.0122	10.6482	38.7136			7.56948	41.0122	10.6482	39.7261
7.57391	42.6223	10.6409	41.0832			7.57391	42.6223	10.6409	40.027			7.57391	42.6223	10.6409	41.2669
7.57834	44.1556	10.6335	42.7895			7.57834	44.1556	10.6335	41.3523			7.57834	44.1556	10.6335	42.8068
7.58278	45.7367	10.6262	44.5142			7.58278	45.7367	10.6262	42.6796			7.58278	45.7367	10.6262	44.3316
7.58721	47.243	10.6188	46.2433			7.58721	47.243	10.6188	43.9984			7.58721	47.243	10.6188	45.8277
7.59164	48.6959	10.6115	47.9578			7.59164	48.6959	10.6115	45.2974			7.59164	48.6959	10.6115	47.2797
7.59608	50.0517	10.6041	49.6342			7.59608	50.0517	10.6041	46.5628			7.59608	50.0517	10.6041	48.6713
7.60051	51.3226	10.5967	51.2448			7.60051	51.3226	10.5967	47.778			7.60051	51.3226	10.5967	49.985
7.60494	52.409	10.5892	52.7622			7.60494	52.409	10.5892	48.9237			7.60494	52.409	10.5892	51.2028
7.60938	53.3689	10.5818	54.1419			7.60938	53.3689	10.5818	49.9782			7.60938	53.3689	10.5818	52.3063
7.61381	54.1443	10.5743	55.3598			7.61381	54.1443	10.5743	50.9182			7.61381	54.1443	10.5743	53.2771
7.61824	54.7311	10.5669	56.3854			7.61824	54.7311	10.5669	51.7011			7.61824	54.7311	10.5669	54.0793
7.62268	55.1682	10.5594	57.1893			7.62268	55.1682	10.5594	52.3107			7.62268	55.1682	10.5594	54.7057
7.62711	55.4144	10.5519	57.7391			7.62711	55.4144	10.5519	52.734			7.62711	55.4144	10.5519	55.1501
7.63154	55.4969	10.5444	58.0239			7.63154	55.4969	10.5444	52.9577			7.63154	55.4969	10.5444	55.4036
7.63598	55.3985	10.5369	58.0259			7.63598	55.3985	10.5369	52.9739			7.63598	55.3985	10.5369	55.4612
7.64041	55.1331	10.5293	57.7497			7.64041	55.1331	10.5293	52.7811			7.64041	55.1331	10.5293	55.3216
7.64484	54.6185	10.5218	57.1907			7.64484	54.6185	10.5218	52.3841			7.64484	54.6185	10.5218	54.9873
7.64928	53.7752	10.5142	56.3806			7.64928	53.7752	10.5142	51.7937			7.64928	53.7752	10.5142	54.4645
7.65371	52.7946	10.5067	55.3478			7.65371	52.7946	10.5067	51.0259			7.65371	52.7946	10.5067	53.763
7.65814	51.7585	10.4991	54.1207			7.65814	51.7585	10.4991	50.083			7.65814	51.7585	10.4991	52.8756
7.66258	50.678	10.4915	52.7227			7.66258	50.678	10.4915	49.011			7.66258	50.678	10.4915	51.8413
7.66701	49.4182	10.4839	51.1954			7.66701	49.4182	10.4839	47.835			7.66701	49.4182	10.4839	50.679
7.67144	48.0277	10.4762	49.5703			7.67144	48.0277	10.4762	46.5775			7.67144	48.0277	10.4762	49.4069
7.67588	46.4803	10.4686	47.8793			7.67588	46.4803	10.4686	45.26			7.67588	46.4803	10.4686	48.0434
7.68031	44.9565	10.461	46.1507			7.68031	44.9565	10.461	43.9028			7.68031	44.9565	10.461	46.6071
7.68474	43.3589	10.4533	44.4121			7.68474	43.3589	10.4533	42.5241			7.68474	43.3589	10.4533	45.1166
7.68918	41.8029	10.4457	42.6855			7.68918	41.8029	10.4457	41.1409			7.68918	41.8029	10.4457	43.5898
7.69361	40.1605	10.438	40.989			7.69361	40.1605	10.438	39.7687			7.69361	40.1605	10.438	42.0435
7.69804	38.5844	10.4303	39.3373			7.69804	38.5844	10.4303	38.4251			7.69804	38.5844	10.4303	40.4942
7.70248	37.0179	10.4226	37.7406			7.70248	37.0179	10.4226	37.1198			7.70248	37.0179	10.4226	38.9578
7.70691	35.441	10.4149	36.205			7.70691	35.441	10.4149	35.8609			7.70691	35.441	10.4149	37.4433
7.71135	33.8808	10.4072	34.7328			7.71135	33.8808	10.4072	34.6513			7.71135	33.8808	10.4072	35.9558
7.71578	32.4004	10.3995	33.3225			7.71578	32.4004	10.3995	33.4879			7.71578	32.4004	10.3995	34.4957
7.72021	31.0446	10.3918	31.9746			7.72021	31.0446	10.3918	32.3638			7.72021	31.0446	10.3918	33.0579
7.72465	29.7092	10.3841	30.6882			7.72465	29.7092	10.3841	31.2737			7.72465	29.7092	10.3841	31.6505
7.72908	28.4348	10.3764	29.4705			7.72908	28.4348	10.3764	30.2194			7.72908	28.4348	10.3764	30.2888
7.73351	27.2811	10.3686	28.3314			7.73351	27.2811	10.3686	29.2124			7.73351	27.2811	10.3686	28.9891
7.73795	26.2143	10.3609	27.274			7.73795	26.2143	10.3609	28.2674			7.73795	26.2143	10.3609	27.767
7.74238	25.2043	10.3531	26.2983			7.74238	25.2043	10.3531	27.3855			7.74238	25.2043	10.3531	26.6224
7.74681	24.3106	10.3454	25.4061			7.74681	24.3106	10.3454	26.5707			7.74681	24.3106	10.3454	25.5589
7.75125	23.4927	10.3376	24.5936			7.75125	23.4927	10.3376	25.8217			7.75125	23.4927	10.3376	24.578
7.75568	22.7944	10.3299	23.8607			7.75568	22.7944	10.3299	25.1359			7.75568	22.7944	10.3299	23.679
7.76011	22.1211	10.3221	23.1991			7.76011	22.1211	10.3221	24.51			7.76011	22.1211	10.3221	22.8607
7.76455	21.4983	10.3143	22.6046			7.76455	21.4983	10.3143	23.9402			7.76455	21.4983	10.3143	22.1202
7.76898	20.9536	10.3066	22.0738			7.76898	20.9536	10.3066	23.4226			7.76898	20.9536	10.3066	21.4549
7.77341	20.5142	10.2988	21.6039			7.77341	20.5142	10.2988	22.9559			7.77341	20.5142	10.2988	20.8664
7.77785	20.1605	10.291	21.1916			7.77785	20.1605	10.291	22.5362			7.77785	20.1605	10.291	20.3531
7.78228	19.8562	10.2832	20.8352			7.78228	19.8562	10.2832	22.1563			7.78228	19.8562	10.2832	19.9077
7.78671	19.6267	10.2754	20.5307			7.78671	19.6267	10.2754	21.8135			7.78671	19.6267	10.2754	19.5286
7.79115	19.4903	10.2676	20.2778			7.79115	19.4903	10.2676	21.5064			7.79115	19.4903	10.2676	19.2142
7.79558	19.3075	10.2598	20.0717			7.79558	19.3075	10.2598	21.2349			7.79558	19.3075	10.2598	18.9634
7.80001	19.1496	10.2521	19.9114			7.80001	19.1496	10.2521	20.9987			7.80001	19.1496	10.2521	18.7757
7.80445	18.9767	10.2443	19.7967			7.80445	18.9767	10.2443	20.7971			7.80445	18.9767	10.2443	18.6501
7.80888	18.9205	10.2365	19.727			7.80888	18.9205	10.2365	20.6293			7.80888	18.9205	10.2365	18.5859
7.81331	18.9533	10.2287	19.7026			7.81331	18.9533	10.2287	20.4975			7.81331	18.9533	10.2287	18.5875
7.81775	19.007	10.2209	19.7239			7.81775	19.007	10.2209	20.3998			7.81775	19.007	10.2209	18.6517
7.82218	19.0725	10.2131	19.7895			7.82218	19.0725	10.2131	20.3345			7.82218	19.0725	10.2131	18.7751
7.82661	19.2076	10.2053	19.9			7.82661	19.2076	10.2053	20.3017			7.82661	19.2076	10.2053	18.9577
7.83105	19.372	10.1975	20.0552			7.83105	19.372	10.1975	20.3025			7.83105	19.372	10.1975	19.1996
7.83548	19.5917	10.1897	20.2553			7.83548	19.5917	10.1897	20.3381			7.83548	19.5917	10.1897	19.5012
7.83991	19.7975	10.1819	20.5012			7.83991	19.7975	10.1819	20.4103			7.83991	19.7975	10.1819	19.8623
7.84435	20.0282	10.1741	20.7939			7.84435	20.0282	10.1741	20.5212			7.84435	20.0282	10.1741	20.2821
7.84878	20.3685	10.1663	21.1337			7.84878	20.3685	10.1663	20.673			7.84878	20.3685	10.1663	20.7586
7.85321	20.8115	10.1585	21.5252			7.85321	20.8115	10.1585	20.8739			7.85321	20.8115	10.1585	21.2928
7.85765	21.2654	10.1508	21.9678			7.85765	21.2654	10.1508	21.123			7.85765	21.2654	10.1508	21.8727
7.86208	21.7871	10.143	22.4599			7.86208	21.7871	10.143	21.4224			7.86208	21.7871	10.143	22.493
7.86651	22.3358	10.1352	23.003			7.86651	22.3358	10.1352	21.7766			7.86651	22.3358	10.1352	23.1553
7.87095	22.9324	10.1274	23.5986			7.87095	22.9324	10.1274	22.1912			7.87095	22.9324	10.1274	23.863
7.87538	23.6107	10.1197	24.2479			7.87538	23.6107	10.1197	22.6719			7.87538	23.6107	10.1197	24.6187
7.87981	24.3537	10.1119	24.9411			7.87981	24.3537	10.1119	23.2242			7.87981	24.3537	10.1119	25.4225
7.88425	25.2079	10.1041	25.6993			7.88425	25.2079	10.1041	23.8532			7.88425	25.2079	10.1041	26.2726
7.88868	26.1443	10.0964	26.5116			7.88868	26.1443	10.0964	24.5636			7.88868	26.1443	10.0964	27.1656
7.89311	27.0663	10.0886	27.379			7.89311	27.0663	10.0886	25.3721			7.89311	27.0663	10.0886	28.1009
7.89755	27.9976	10.0809	28.3017			7.89755	27.9976	10.0809	26.2704			7.89755	27.9976	10.0809	29.0671
7.90198	28.9833	10.0731	29.2718			7.90198	28.9833	10.0731	27.2603			7.90198	28.9833	10.0731	30.0577
7.90642	30.0556	10.0654	30.2852			7.90642	30.0556	10.0654	28.3425			7.90642	30.0556	10.0654	31.0659
7.91085	31.2401	10.0577	31.3364			7.91085	31.2401	10.0577	29.5165			7.91085	31.2401	10.0577	32.0846
7.91528	32.441	10.05	32.4189			7.91528	32.441	10.05	30.7796			7.91528	32.441	10.05	33.1059
7.91972	33.6689	10.0422	33.5245			7.91972	33.6689	10.0422	32.127			7.91972	33.6689	10.0422	34.1214
7.92415	34.8842	10.0345	34.643			7.92415	34.8842	10.0345	33.5511			7.92415	34.8842	10.0345	35.1219
7.92858	36.0361	10.0268	35.762			7.92858	36.0361	10.0268	35.0416			7.92858	36.0361	10.0268	36.0969
7.93302	37.1751	10.0192	36.8628			7.93302	37.1751	10.0192	36.5833			7.93302	37.1751	10.0192	37.0296
7.93745	38.293	10.0115	37.9295			7.93745	38.293	10.0115	38.144			7.93745	38.293	10.0115	37.9123
7.94188	39.3394	10.0038	38.9435			7.94188	39.3394	10.0038	39.6935			7.94188	39.3394	10.0038	38.7347
7.94632	40.3438	9.99614	39.8853			7.94632	40.3438	9.99614	41.1959			7.94632	40.3438	9.99614	39.4864
7.95075	41.2808	9.98848	40.7343			7.95075	41.2808	9.98848	42.6092			7.95075	41.2808	9.98848	40.1565
7.95518	42.1051	9.98084	41.4694			7.95518	42.1051	9.98084	43.8865			7.95518	42.1051	9.98084	40.7343
7.95962	42.8411	9.9732	42.0699			7.95962	42.8411	9.9732	44.9776			7.95962	42.8411	9.9732	41.209
7.96405	43.369	9.96558	42.5173			7.96405	43.369	9.96558	45.8312			7.96405	43.369	9.96558	41.5703
7.96848	43.844	9.95796	42.7889			7.96848	43.844	9.95796	46.3848			7.96848	43.844	9.95796	41.8036
7.97292	44.1142	9.95036	42.8632			7.97292	44.1142	9.95036	46.5817			7.97292	44.1142	9.95036	41.8962
7.97735	44.1613	9.94277	42.7563			7.97735	44.1613	9.94277	46.4398			7.97735	44.1613	9.94277	41.8593
7.98178	44.0939	9.93519	42.4728			7.98178	44.0939	9.93519	45.9685			7.98178	44.0939	9.93519	41.6954
7.98622	43.9005	9.92762	42.0213			7.98622	43.9005	9.92762	45.1939			7.98622	43.9005	9.92762	41.4092
7.99065	43.556	9.92006	41.4147			7.99065	43.556	9.92006	44.1553			7.99065	43.556	9.92006	41.0061
7.99508	43.0199	9.91251	40.6688			7.99508	43.0199	9.91251	42.8998			7.99508	43.0199	9.91251	40.4934
7.99952	42.356	9.90498	39.8017			7.99952	42.356	9.90498	41.4783			7.99952	42.356	9.90498	39.8793
8.00395	41.6148	9.89746	38.833			8.00395	41.6148	9.89746	39.9409			8.00395	41.6148	9.89746	39.1731
8.00838	40.7635	9.88996	37.7791			8.00838	40.7635	9.88996	38.3324			8.00838	40.7635	9.88996	38.3791
8.01282	39.7627	9.88246	36.6604			8.01282	39.7627	9.88246	36.7009			8.01282	39.7627	9.88246	37.5093
8.01725	38.6322	9.87498	35.5002			8.01725	38.6322	9.87498	35.0786			8.01725	38.6322	9.87498	36.578
8.02168	37.4141	9.86752	34.3125			8.02168	37.4141	9.86752	33.4854			8.02168	37.4141	9.86752	35.591
8.02612	36.2054	9.86007	33.1102			8.02612	36.2054	9.86007	31.9367			8.02612	36.2054	9.86007	34.5572
8.03055	34.8895	9.85263	31.9075			8.03055	34.8895	9.85263	30.4465			8.03055	34.8895	9.85263	33.4898
8.03498	33.5483	9.84521	30.7194			8.03498	33.5483	9.84521	29.0281			8.03498	33.5483	9.84521	32.4023
8.03942	32.1872	9.83781	29.5575			8.03942	32.1872	9.83781	27.6922			8.03942	32.1872	9.83781	31.3067
8.04385	30.9073	9.83042	28.4308			8.04385	30.9073	9.83042	26.4457			8.04385	30.9073	9.83042	30.2133
8.04828	29.5644	9.82304	27.3503			8.04828	29.5644	9.82304	25.3008			8.04828	29.5644	9.82304	29.1326
8.05272	28.25	9.81568	26.3204			8.05272	28.25	9.81568	24.2533			8.05272	28.25	9.81568	28.0731
8.05715	26.9815	9.80834	25.3428			8.05715	26.9815	9.80834	23.2965			8.05715	26.9815	9.80834	27.0411
8.06158	25.8492	9.80102	24.42			8.06158	25.8492	9.80102	22.4282			8.06158	25.8492	9.80102	26.0425
8.06602	24.6796	9.79371	23.5538			8.06602	24.6796	9.79371	21.6458			8.06602	24.6796	9.79371	25.0823
8.07045	23.54	9.78642	22.745			8.07045	23.54	9.78642	20.9459			8.07045	23.54	9.78642	24.1655
8.07488	22.502	9.77915	21.9933			8.07488	22.502	9.77915	20.3241			8.07488	22.502	9.77915	23.2955
8.07932	21.5476	9.7719	21.2981			8.07932	21.5476	9.7719	19.7748			8.07932	21.5476	9.7719	22.4726
8.08375	20.7158	9.76466	20.6552			8.08375	20.7158	9.76466	19.2906			8.08375	20.7158	9.76466	21.6955
8.08818	20.0276	9.75744	20.0634			8.08818	20.0276	9.75744	18.8674			8.08818	20.0276	9.75744	20.9642
8.09262	19.4108	9.75024	19.5084			8.09262	19.4108	9.75024	18.4855			8.09262	19.4108	9.75024	20.2649
8.09705	18.7672	9.74306	18.9809			8.09705	18.7672	9.74306	18.127			8.09705	18.7672	9.74306	19.5887
8.10149	18.1245	9.7359	18.4789			8.10149	18.1245	9.7359	17.7767			8.10149	18.1245	9.7359	18.9355
8.10592	17.5741	9.72876	18.0063			8.10592	17.5741	9.72876	17.4416			8.10592	17.5741	9.72876	18.3139
8.11035	17.0885	9.72164	17.5681			8.11035	17.0885	9.72164	17.1364			8.11035	17.0885	9.72164	17.7358
8.11479	16.6098	9.71454	17.1647			8.11479	16.6098	9.71454	16.8681			8.11479	16.6098	9.71454	17.2069
8.11922	16.2211	9.70746	16.7926			8.11922	16.2211	9.70746	16.6379			8.11922	16.2211	9.70746	16.7234
8.12365	15.9121	9.7004	16.4461			8.12365	15.9121	9.7004	16.4419			8.12365	15.9121	9.7004	16.2773
8.12809	15.6434	9.69336	16.1273			8.12809	15.6434	9.69336	16.2741			8.12809	15.6434	9.69336	15.8649
8.13252	15.3195	9.68634	15.8343			8.13252	15.3195	9.68634	16.1186			8.13252	15.3195	9.68634	15.4768
8.13695	14.964	9.67935	15.5696			8.13695	14.964	9.67935	15.9689			8.13695	14.964	9.67935	15.115
8.14139	14.6629	9.67237	15.3335			8.14139	14.6629	9.67237	15.8268			8.14139	14.6629	9.67237	14.7843
8.14582	14.4472	9.66542	15.1244			8.14582	14.4472	9.66542	15.6962			8.14582	14.4472	9.66542	14.4852
8.15025	14.1925	9.65849	14.9393			8.15025	14.1925	9.65849	15.5797			8.15025	14.1925	9.65849	14.2141
8.15469	13.9558	9.65159	14.7745			8.15469	13.9558	9.65159	15.4776			8.15469	13.9558	9.65159	13.9684
8.15912	13.7351	9.6447	14.6282			8.15912	13.7351	9.6447	15.3918			8.15912	13.7351	9.6447	13.7471
8.16355	13.5912	9.63784	14.4997			8.16355	13.5912	9.63784	15.3236			8.16355	13.5912	9.63784	13.5495
8.16799	13.4333	9.63101	14.3895			8.16799	13.4333	9.63101	15.2736			8.16799	13.4333	9.63101	13.3761
8.17242	13.2627	9.62419	14.2956			8.17242	13.2627	9.62419	15.2397			8.17242	13.2627	9.62419	13.2241
8.17685	13.1204	9.6174	14.2177			8.17685	13.1204	9.6174	15.2209			8.17685	13.1204	9.6174	13.0932
8.18129	13.0336	9.61064	14.1554			8.18129	13.0336	9.61064	15.217			8.18129	13.0336	9.61064	12.9592
8.18572	12.9424	9.6039	14.1077			8.18572	12.9424	9.6039	15.2274			8.18572	12.9424	9.6039	12.8701
8.19015	12.8423	9.59718	14.0726			8.19015	12.8423	9.59718	15.2515			8.19015	12.8423	9.59718	12.8008
8.19459	12.7348	9.59049	14.0471			8.19459	12.7348	9.59049	15.2878			8.19459	12.7348	9.59049	12.7487
8.19902	12.6412	9.58383	14.0257			8.19902	12.6412	9.58383	15.3275			8.19902	12.6412	9.58383	12.7071
8.20345	12.6532	9.57719	13.9976			8.20345	12.6532	9.57719	15.3575			8.20345	12.6532	9.57719	12.6626
8.20789	12.6376	9.57057	13.9518			8.20789	12.6376	9.57057	15.3584			8.20789	12.6376	9.57057	12.601
8.21232	12.5382	9.56398	13.8812			8.21232	12.5382	9.56398	15.3159			8.21232	12.5382	9.56398	12.5146
8.21675	12.4044	9.55742	13.7872			8.21675	12.4044	9.55742	15.2266			8.21675	12.4044	9.55742	12.4075
8.22119	12.3223	9.55089	13.6771			8.22119	12.3223	9.55089	15.099			8.22119	12.3223	9.55089	12.2905
8.22562	12.3013	9.54438	13.5595			8.22562	12.3013	9.54438	14.9474			8.22562	12.3013	9.54438	12.1751
8.23005	12.2115	9.5379	13.4408			8.23005	12.2115	9.5379	14.7828			8.23005	12.2115	9.5379	12.0687
8.23449	12.1257	9.53144	13.3245			8.23449	12.1257	9.53144	14.6124			8.23449	12.1257	9.53144	11.9746
8.23892	12.0506	9.52502	13.2124			8.23892	12.0506	9.52502	14.4376			8.23892	12.0506	9.52502	11.8929
8.24335	12.0476	9.51862	13.1032			8.24335	12.0476	9.51862	14.2587			8.24335	12.0476	9.51862	11.8211
8.24779	11.9961	9.51225	12.9964			8.24779	11.9961	9.51225	14.0776			8.24779	11.9961	9.51225	11.7571
8.25222	11.9324	9.50591	12.8915			8.25222	11.9324	9.50591	13.8958			8.25222	11.9324	9.50591	11.699
8.25665	11.8155	9.49959	12.7883			8.25665	11.8155	9.49959	13.7144			8.25665	11.8155	9.49959	11.6453
8.26109	11.7208	9.49331	12.6866			8.26109	11.7208	9.49331	13.5348			8.26109	11.7208	9.49331	11.5958
8.26552	11.6516	9.48705	12.5865			8.26552	11.6516	9.48705	13.3581			8.26552	11.6516	9.48705	11.5501
8.26995	11.6463	9.48083	12.488			8.26995	11.6463	9.48083	13.1858			8.26995	11.6463	9.48083	11.5086
8.27439	11.625	9.47463	12.3914			8.27439	11.625	9.47463	13.0187			8.27439	11.625	9.47463	11.4719
8.27882	11.6635	9.46846	12.2972			8.27882	11.6635	9.46846	12.8578			8.27882	11.6635	9.46846	11.4406
8.28325	11.6554	9.46232	12.2056			8.28325	11.6554	9.46232	12.7044			8.28325	11.6554	9.46232	11.4158
8.28769	11.5674	9.45622	12.1171			8.28769	11.5674	9.45622	12.5587			8.28769	11.5674	9.45622	11.3955
8.29212	11.4793	9.45014	12.0317			8.29212	11.4793	9.45014	12.4206			8.29212	11.4793	9.45014	11.3767
8.29656	11.478	9.44409	11.9498			8.29656	11.478	9.44409	12.2902			8.29656	11.478	9.44409	11.3537
8.30099	11.4479	9.43808	11.8715			8.30099	11.4479	9.43808	12.1675			8.30099	11.4479	9.43808	11.3206
8.30542	11.4147	9.43209	11.7969			8.30542	11.4147	9.43209	12.0524			8.30542	11.4147	9.43209	11.275
8.30986	11.3626	9.42614	11.7261			8.30986	11.3626	9.42614	11.9448			8.30986	11.3626	9.42614	11.2192
8.31429	11.3613	9.42022	11.659			8.31429	11.3613	9.42022	11.8443			8.31429	11.3613	9.42022	11.1593
8.31872	11.3202	9.41433	11.5957			8.31872	11.3202	9.41433	11.7506			8.31872	11.3202	9.41433	11.1013
8.32316	11.2956	9.40847	11.5367			8.32316	11.2956	9.40847	11.6643			8.32316	11.2956	9.40847	11.049
8.32759	11.2534	9.40264	11.4822			8.32759	11.2534	9.40264	11.5845			8.32759	11.2534	9.40264	11.003
8.33202	11.1935	9.39685	11.4327			8.33202	11.1935	9.39685	11.5108			8.33202	11.1935	9.39685	10.963
8.33646	11.1587	9.39109	11.3887			8.33646	11.1587	9.39109	11.443			8.33646	11.1587	9.39109	10.929
8.34089	11.104	9.38536	11.3519			8.34089	11.104	9.38536	11.3813			8.34089	11.104	9.38536	10.9015
8.34532	11.0971	9.37967	11.3243			8.34532	11.0971	9.37967	11.3268			8.34532	11.0971	9.37967	10.8826
8.34976	11.08	9.374	11.3077			8.34976	11.08	9.374	11.2821			8.34976	11.08	9.374	10.8749
8.35419	11.0495	9.36837	11.3034			8.35419	11.0495	9.36837	11.2506			8.35419	11.0495	9.36837	10.8807
8.35862	11.0578	9.36278	11.3114			8.35862	11.0578	9.36278	11.2366			8.35862	11.0578	9.36278	10.9015
8.36306	11.0625	9.35722	11.3292			8.36306	11.0625	9.35722	11.2429			8.36306	11.0625	9.35722	10.9368
8.36749	11.086	9.35169	11.3504			8.36749	11.086	9.35169	11.2644			8.36749	11.086	9.35169	10.9788
8.37192	11.1072	9.3462	11.3603			8.37192	11.1072	9.3462	11.2918			8.37192	11.1072	9.3462	11.0126
8.37636	11.1142	9.34074	11.3467			8.37636	11.1142	9.34074	11.3081			8.37636	11.1142	9.34074	11.0217
8.38079	11.0788	9.33532	11.3056			8.38079	11.0788	9.33532	11.2952			8.38079	11.0788	9.33532	10.996
8.38522	10.978	9.32993	11.2407			8.38522	10.978	9.32993	11.2427			8.38522	10.978	9.32993	10.934
8.38966	10.8972	9.32457	11.1605			8.38966	10.8972	9.32457	11.1548			8.38966	10.8972	9.32457	10.8479
8.39409	10.8298	9.31925	11.0752			8.39409	10.8298	9.31925	11.0484			8.39409	10.8298	9.31925	10.7532
8.39852	10.7946	9.31397	10.9938			8.39852	10.7946	9.31397	10.9426			8.39852	10.7946	9.31397	10.6608
8.40296	10.7362	9.30872	10.9227			8.40296	10.7362	9.30872	10.85			8.40296	10.7362	9.30872	10.5793
8.40739	10.7132	9.30351	10.8649			8.40739	10.7132	9.30351	10.773			8.40739	10.7132	9.30351	10.513
8.41182	10.707	9.29833	10.8206			8.41182	10.707	9.29833	10.7119			8.41182	10.707	9.29833	10.4621
8.41626	10.6687	9.29319	10.7872			8.41626	10.6687	9.29319	10.6653			8.41626	10.6687	9.29319	10.4258
8.42069	10.6008	9.28809	10.7618			8.42069	10.6008	9.28809	10.6311			8.42069	10.6008	9.28809	10.4024
8.42512	10.5415	9.28302	10.7406			8.42512	10.5415	9.28302	10.6068			8.42512	10.5415	9.28302	10.389
8.42956	10.5704	9.27799	10.7211			8.42956	10.5704	9.27799	10.5903			8.42956	10.5704	9.27799	10.3809
8.43399	10.5904	9.27299	10.7026			8.43399	10.5904	9.27299	10.5785			8.43399	10.5904	9.27299	10.3748
8.43842	10.5506	9.26804	10.6874			8.43842	10.5506	9.26804	10.5682			8.43842	10.5506	9.26804	10.3702
8.44286	10.4783	9.26312	10.678			8.44286	10.4783	9.26312	10.5582			8.44286	10.4783	9.26312	10.369
8.44729	10.479	9.25823	10.6759			8.44729	10.479	9.25823	10.5501			8.44729	10.479	9.25823	10.3715
8.45172	10.5113	9.25339	10.6803			8.45172	10.5113	9.25339	10.547			8.45172	10.5113	9.25339	10.3758
8.45616	10.5879	9.24858	10.6885			8.45616	10.5879	9.24858	10.5508			8.45616	10.5879	9.24858	10.3807
8.46059	10.6336	9.24381	10.6944			8.46059	10.6336	9.24381	10.5592			8.46059	10.6336	9.24381	10.3825
8.46502	10.6337	9.23908	10.6911			8.46502	10.6337	9.23908	10.5652			8.46502	10.6337	9.23908	10.3747
8.46946	10.582	9.23438	10.6738			8.46946	10.582	9.23438	10.5589			8.46946	10.582	9.23438	10.3509
8.47389	10.5568	9.22973	10.6439			8.47389	10.5568	9.22973	10.5332			8.47389	10.5568	9.22973	10.3117
8.47832	10.4969	9.22511	10.6093			8.47832	10.4969	9.22511	10.4908			8.47832	10.4969	9.22511	10.267
8.48276	10.4412	9.22053	10.5793			8.48276	10.4412	9.22053	10.4472			8.48276	10.4412	9.22053	10.2294
8.48719	10.3338	9.21599	10.557			8.48719	10.3338	9.21599	10.4125			8.48719	10.3338	9.21599	10.2039
8.49163	10.3117	9.21149	10.5421			8.49163	10.3117	9.21149	10.3905			8.49163	10.3117	9.21149	10.191
8.49606	10.3713	9.20703	10.5322			8.49606	10.3713	9.20703	10.3811			8.49606	10.3713	9.20703	10.1884
8.50049	10.3731	9.20261	10.5237			8.50049	10.3731	9.20261	10.3806			8.50049	10.3731	9.20261	10.1896
8.50493	10.3065	9.19822	10.5125			8.50493	10.3065	9.19822	10.3828			8.50493	10.3065	9.19822	10.1872
8.50936	10.2734	9.19388	10.4947			8.50936	10.2734	9.19388	10.3776			8.50936	10.2734	9.19388	10.1746
8.51379	10.2093	9.18957	10.468			8.51379	10.2093	9.18957	10.3581			8.51379	10.2093	9.18957	10.1501
8.51823	10.1285	9.18531	10.4338			8.51823	10.1285	9.18531	10.3265			8.51823	10.1285	9.18531	10.1174
8.52266	10.1697	9.18108	10.3988			8.52266	10.1697	9.18108	10.2897			8.52266	10.1697	9.18108	10.0833
8.52709	10.2029	9.1769	10.3675			8.52709	10.2029	9.1769	10.2548			8.52709	10.2029	9.1769	10.0543
8.53153	10.1257	9.17275	10.3417			8.53153	10.1257	9.17275	10.2263			8.53153	10.1257	9.17275	10.0331
8.53596	10.0891	9.16865	10.3216			8.53596	10.0891	9.16865	10.2055			8.53596	10.0891	9.16865	10.0198
8.54039	10.1072	9.16459	10.3058			8.54039	10.1072	9.16459	10.1908			8.54039	10.1072	9.16459	10.0108
8.54483	10.1182	9.16056	10.2908			8.54483	10.1182	9.16056	10.1774			8.54483	10.1182	9.16056	10.0023
8.54926	10.0923	9.15658	10.2739			8.54926	10.0923	9.15658	10.1607			8.54926	10.0923	9.15658	9.99117
8.55369	10.0851	9.15264	10.2546			8.55369	10.0851	9.15264	10.1408			8.55369	10.0851	9.15264	9.97709
8.55813	10.0388	9.14873	10.2341			8.55813	10.0388	9.14873	10.1204			8.55813	10.0388	9.14873	9.96212
8.56256	9.98456	9.14487	10.2137			8.56256	9.98456	9.14487	10.1015			8.56256	9.98456	9.14487	9.94861
8.56699	10.0158	9.14105	10.1947			8.56699	10.0158	9.14105	10.0852			8.56699	10.0158	9.14105	9.93801
8.57143	10.0591	9.13728	10.1775			8.57143	10.0591	9.13728	10.0716			8.57143	10.0591	9.13728	9.93013
8.57586	10.0312	9.13354	10.1621			8.57586	10.0312	9.13354	10.0603			8.57586	10.0312	9.13354	9.92434
8.58029	10.0208	9.12984	10.1483			8.58029	10.0208	9.12984	10.0506			8.58029	10.0208	9.12984	9.9201
8.58473	10.0036	9.12619	10.1362			8.58473	10.0036	9.12619	10.0425			8.58473	10.0036	9.12619	9.91761
8.58916	9.94043	9.12258	10.1254			8.58916	9.94043	9.12258	10.0357			8.58916	9.94043	9.12258	9.91692
8.59359	9.9052	9.11901	10.1161			8.59359	9.9052	9.11901	10.0305			8.59359	9.9052	9.11901	9.91794
8.59803	9.89847	9.11548	10.1082			8.59803	9.89847	9.11548	10.0268			8.59803	9.89847	9.11548	9.92056
8.60246	9.94554	9.11199	10.1013			8.60246	9.94554	9.11199	10.0245			8.60246	9.94554	9.11199	9.92452
8.60689	9.94176	9.10855	10.095			8.60689	9.94176	9.10855	10.0232			8.60689	9.94176	9.10855	9.92949
8.61133	9.93075	9.10514	10.0889			8.61133	9.93075	9.10514	10.023			8.61133	9.93075	9.10514	9.93508
8.61576	9.96334	9.10178	10.0831			8.61576	9.96334	9.10178	10.023			8.61576	9.96334	9.10178	9.94093
8.62019	9.9697	9.09847	10.0775			8.62019	9.9697	9.09847	10.0229			8.62019	9.9697	9.09847	9.94695
8.62463	9.92686	9.09519	10.0725			8.62463	9.92686	9.09519	10.023			8.62463	9.92686	9.09519	9.95316
8.62906	9.93995	9.09196	10.0682			8.62906	9.93995	9.09196	10.0233			8.62906	9.93995	9.09196	9.95953
8.63349	9.93807	9.08877	10.0646			8.63349	9.93807	9.08877	10.0244			8.63349	9.93807	9.08877	9.96573
8.63793	9.9559	9.08562	10.0618			8.63793	9.9559	9.08562	10.0264			8.63793	9.9559	9.08562	9.97125
8.64236	9.94441	9.08251	10.0598			8.64236	9.94441	9.08251	10.0293			8.64236	9.94441	9.08251	9.97647
8.64679	9.85787	9.07945	10.0587			8.64679	9.85787	9.07945	10.0332			8.64679	9.85787	9.07945	9.9818
8.65123	9.82841	9.07643	10.0584			8.65123	9.82841	9.07643	10.0135			8.65123	9.82841	9.07643	9.98756
8.65566	9.87062	9.07345	10.0588			8.65566	9.87062	9.07345	10.0193			8.65566	9.87062	9.07345	9.99388
8.66009	9.97815	9.07052	10.0602			8.66009	9.97815	9.07052	10.0261			8.66009	9.97815	9.07052	10.0008
8.66453	10.0119	9.06763	10.0623			8.66453	10.0119	9.06763	10.0337			8.66453	10.0119	9.06763	10.0083
8.66896	9.98161	9.06478	10.0653			8.66896	9.98161	9.06478	10.0422			8.66896	9.98161	9.06478	10.0164
8.67339	9.97279	9.06197	10.0693			8.67339	9.97279	9.06197	10.0517			8.67339	9.97279	9.06197	10.025
8.67783	9.92277	9.05921	10.0743			8.67783	9.92277	9.05921	10.0622			8.67783	9.92277	9.05921	10.0341
8.68226	9.88129	9.05649	10.0803			8.68226	9.88129	9.05649	10.0738			8.68226	9.88129	9.05649	10.0438
8.6867	9.86968	9.05382	10.0875			8.6867	9.86968	9.05382	10.0863			8.6867	9.86968	9.05382	10.0539
8.69113	9.9274	9.05119	10.0958			8.69113	9.9274	9.05119	10.1			8.69113	9.9274	9.05119	10.0643
8.69556	9.97599	9.0486	10.1054			8.69556	9.97599	9.0486	10.1148			8.69556	9.97599	9.0486	10.0748
8.7	10.0315	9.04606	10.1163			8.7	10.0315	9.04606	10.1307			8.7	10.0315	9.04606	10.0849
8.70443	10.0052	9.04355	10.1286			8.70443	10.0052	9.04355	10.148			8.70443	10.0052	9.04355	10.0941
8.70886	10.0157	9.0411	10.1423			8.70886	10.0157	9.0411	10.1665			8.70886	10.0157	9.0411	10.1022
8.7133	10.0387	9.03868	10.1577			8.7133	10.0387	9.03868	10.1865			8.7133	10.0387	9.03868	10.1091
8.71773	10.0348	9.03631	10.1746			8.71773	10.0348	9.03631	10.208			8.71773	10.0348	9.03631	10.1153
8.72216	9.98921	9.03399	10.1932			8.72216	9.98921	9.03399	10.231			8.72216	9.98921	9.03399	10.1211
8.7266	9.9944	9.03171	10.2137			8.7266	9.9944	9.03171	10.2555			8.7266	9.9944	9.03171	10.1266
8.73103	9.96756	9.02947	10.236			8.73103	9.96756	9.02947	10.2816			8.73103	9.96756	9.02947	10.1319
8.73546	9.99655	9.02727	10.2602			8.73546	9.99655	9.02727	10.3093			8.73546	9.99655	9.02727	10.1372
8.7399	10.0413	9.02512	10.2862			8.7399	10.0413	9.02512	10.3386			8.7399	10.0413	9.02512	10.1423
8.74433	10.0719	9.02301	10.3142			8.74433	10.0719	9.02301	10.3696			8.74433	10.0719	9.02301	10.1477
8.74876	10.1036	9.02095	10.3441			8.74876	10.1036	9.02095	10.4022			8.74876	10.1036	9.02095	10.1531
8.7532	10.0551	9.01893	10.3761			8.7532	10.0551	9.01893	10.4366			8.7532	10.0551	9.01893	10.1586
8.75763	9.99275	9.01695	10.4101			8.75763	9.99275	9.01695	10.4726			8.75763	9.99275	9.01695	10.1639
8.76206	9.95222	9.01502	10.4459			8.76206	9.95222	9.01502	10.5102			8.76206	9.95222	9.01502	10.1692
8.7665	10.0532	9.01314	10.4837			8.7665	10.0532	9.01314	10.5492			8.7665	10.0532	9.01314	10.1744
8.77093	10.0687	9.01129	10.5232			8.77093	10.0687	9.01129	10.5895			8.77093	10.0687	9.01129	10.1796
8.77536	10.1117	9.00949	10.5644			8.77536	10.1117	9.00949	10.631			8.77536	10.1117	9.00949	10.1851
8.7798	10.1152	9.00774	10.607			8.7798	10.1152	9.00774	10.6735			8.7798	10.1152	9.00774	10.1912
8.78423	10.0987	9.00602	10.6508			8.78423	10.0987	9.00602	10.7167			8.78423	10.0987	9.00602	10.1981
8.78866	10.0333	9.00436	10.6955			8.78866	10.0333	9.00436	10.7606			8.78866	10.0333	9.00436	10.2061
8.7931	10.0396	9.00273	10.7408			8.7931	10.0396	9.00273	10.8045			8.7931	10.0396	9.00273	10.2153
8.79753	10.1082	9.00115	10.7863			8.79753	10.1082	9.00115	10.8482			8.79753	10.1082	9.00115	10.225
8.80196	10.0975	8.99962	10.8314			8.80196	10.0975	8.99962	10.8912			8.80196	10.0975	8.99962	10.235
8.8064	10.0751	8.99813	10.8755			8.8064	10.0751	8.99813	10.9329			8.8064	10.0751	8.99813	10.2435
8.81083	10.0975	8.99668	10.918			8.81083	10.0975	8.99668	10.9729			8.81083	10.0975	8.99668	10.2484
8.81526	10.1548	8.99527	10.9582			8.81526	10.1548	8.99527	11.0104			8.81526	10.1548	8.99527	10.2477
8.8197	10.2075	8.99391	10.9955			8.8197	10.2075	8.99391	11.0449			8.8197	10.2075	8.99391	10.2428
8.82413	10.2575	8.9926	11.0292			8.82413	10.2575	8.9926	11.0757			8.82413	10.2575	8.9926	10.2363
8.82856	10.2478	8.99133	11.0585			8.82856	10.2478	8.99133	11.102			8.82856	10.2478	8.99133	10.2298
8.833	10.2373	8.9901	11.0828			8.833	10.2373	8.9901	11.1227			8.833	10.2373	8.9901	10.2244
8.83743	10.251	8.98891	11.1018			8.83743	10.251	8.98891	11.1379			8.83743	10.251	8.98891	10.2205
8.84186	10.2987	8.98777	11.1152			8.84186	10.2987	8.98777	11.1474			8.84186	10.2987	8.98777	10.2181
8.8463	10.2984	8.98668	11.1225			8.8463	10.2984	8.98668	11.151			8.8463	10.2984	8.98668	10.2171
8.85073	10.3059	8.98562	11.1001			8.85073	10.3059	8.98562	11.149			8.85073	10.3059	8.98562	10.2172
8.85516	10.345	8.98461	11.0971			8.85516	10.345	8.98461	11.1414			8.85516	10.345	8.98461	10.2184
8.8596	10.3629	8.98365	11.0901			8.8596	10.3629	8.98365	11.129			8.8596	10.3629	8.98365	10.2206
8.86403	10.3135	8.98273	11.0799			8.86403	10.3135	8.98273	11.1122			8.86403	10.3135	8.98273	10.2239
8.86846	10.3179	8.98185	11.0682			8.86846	10.3179	8.98185	11.0918			8.86846	10.3179	8.98185	10.2291
8.8729	10.4276	8.98102	11.0573			8.8729	10.4276	8.98102	11.0691			8.8729	10.4276	8.98102	10.2375
8.87733	10.4787	8.98022	11.0496			8.87733	10.4787	8.98022	11.046			8.87733	10.4787	8.98022	10.2507
8.88177	10.4623	8.97948	11.048			8.88177	10.4623	8.97948	11.0246			8.88177	10.4623	8.97948	10.2711
8.8862	10.4409	8.97877	11.0551			8.8862	10.4409	8.97877	11.0082			8.8862	10.4409	8.97877	10.3019
8.89063	10.4597	8.97811	11.0733			8.89063	10.4597	8.97811	11.0005			8.89063	10.4597	8.97811	10.3461
8.89507	10.456	8.9775	11.1036			8.89507	10.456	8.9775	11.0057			8.89507	10.456	8.9775	10.4059
8.8995	10.5045	8.97692	11.1449			8.8995	10.5045	8.97692	11.0273			8.8995	10.5045	8.97692	10.4813
8.90393	10.6123	8.97639	11.1928			8.90393	10.6123	8.97639	11.067			8.90393	10.6123	8.97639	10.5692
8.90837	10.781	8.9759	11.2354			8.90837	10.781	8.9759	11.1224			8.90837	10.781	8.9759	10.6588
8.9128	10.891	8.97546	11.2523			8.9128	10.891	8.97546	11.1791			8.9128	10.891	8.97546	10.7261
8.91723	10.8905	8.97506	11.2318			8.91723	10.8905	8.97506	11.2127			8.91723	10.8905	8.97506	10.7489
8.92167	10.8579	8.9747	11.1783			8.92167	10.8579	8.9747	11.2011			8.92167	10.8579	8.9747	10.7229
8.9261	10.848	8.97438	11.1065			8.9261	10.848	8.97438	11.1399			8.9261	10.848	8.97438	10.6625
8.93053	10.8213	8.97411	11.0333			8.93053	10.8213	8.97411	11.0444			8.93053	10.8213	8.97411	10.5899
8.93497	10.6818	8.97388	10.9719			8.93497	10.6818	8.97388	10.9383			8.93497	10.6818	8.97388	10.5247
8.9394	10.603	8.9737	10.9304			8.9394	10.603	8.9737	10.8418			8.9394	10.603	8.9737	10.4791
8.94383	10.6392	8.97355	10.9114			8.94383	10.6392	8.97355	10.7668			8.94383	10.6392	8.97355	10.4592
8.94827	10.7172	8.97345	10.9154			8.94827	10.7172	8.97345	10.7204			8.94827	10.7172	8.97345	10.468
8.9527	10.7737	8.97339	10.937			8.9527	10.7737	8.97339	10.7021			8.9527	10.7737	8.97339	10.5022
8.95713	10.7792	8.97337	10.9675			8.95713	10.7792	8.97337	10.7097			8.95713	10.7792	8.97337	10.5567
8.96157	10.7444	8.9734	10.992			8.96157	10.7444	8.9734	10.7411			8.96157	10.7444	8.9734	10.6236
8.966	10.7963	8.97347	11.002			8.966	10.7963	8.97347	10.792			8.966	10.7963	8.97347	10.6861
8.97043	10.8532	8.97358	10.998			8.97043	10.8532	8.97358	10.8525			8.97043	10.8532	8.97358	10.7289
8.97487	10.938	8.97373	10.9846			8.97487	10.938	8.97373	10.9044			8.97487	10.938	8.97373	10.747
8.9793	11.0308	8.97392	10.9659			8.9793	11.0308	8.97392	10.9304			8.9793	11.0308	8.97392	10.7431
8.98373	11.1384	8.97416	10.9444			8.98373	11.1384	8.97416	10.9231			8.98373	11.1384	8.97416	10.7229
8.98817	11.2268	8.97443	10.9227			8.98817	11.2268	8.97443	10.8853			8.98817	11.2268	8.97443	10.696
8.9926	11.2421	8.97475	10.9042			8.9926	11.2421	8.97475	10.8308			8.9926	11.2421	8.97475	10.6719
8.99703	11.2185	8.97511	10.8932			8.99703	11.2185	8.97511	10.7761			8.99703	11.2185	8.97511	10.6584
9.00147	11.1737	8.97551	10.8932			9.00147	11.1737	8.97551	10.7324			9.00147	11.1737	8.97551	10.6609
9.0059	11.1385	8.97596	10.9048			9.0059	11.1385	8.97596	10.7053			9.0059	11.1385	8.97596	10.6817
9.01033	11.2083	8.97644	10.9278			9.01033	11.2083	8.97644	10.6964			9.01033	11.2083	8.97644	10.7199
9.01477	11.3122	8.97697	10.9618			9.01477	11.3122	8.97697	10.7029			9.01477	11.3122	8.97697	10.7752
9.0192	11.3944	8.97753	11.0063			9.0192	11.3944	8.97753	10.7224			9.0192	11.3944	8.97753	10.8471
9.02363	11.4201	8.97814	11.0614			9.02363	11.4201	8.97814	10.7529			9.02363	11.4201	8.97814	10.9344
9.02807	11.4564	8.97879	11.1281			9.02807	11.4564	8.97879	10.7941			9.02807	11.4564	8.97879	11.0368
9.0325	11.5753	8.97948	11.2061			9.0325	11.5753	8.97948	10.8445			9.0325	11.5753	8.97948	11.1498
9.03693	11.6858	8.9802	11.2962			9.03693	11.6858	8.9802	10.9045			9.03693	11.6858	8.9802	11.2693
9.04137	11.8165	8.98097	11.3989			9.04137	11.8165	8.98097	10.9756			9.04137	11.8165	8.98097	11.3934
9.0458	11.9413	8.98178	11.5145			9.0458	11.9413	8.98178	11.0597			9.0458	11.9413	8.98178	11.5244
9.05023	12.0409	8.98263	11.6414			9.05023	12.0409	8.98263	11.1593			9.05023	12.0409	8.98263	11.6668
9.05467	12.1506	8.98352	11.7755			9.05467	12.1506	8.98352	11.2766			9.05467	12.1506	8.98352	11.8258
9.0591	12.3431	8.98445	11.9121			9.0591	12.3431	8.98445	11.413			9.0591	12.3431	8.98445	12.0014
9.06353	12.5687	8.98542	12.0482			9.06353	12.5687	8.98542	11.5684			9.06353	12.5687	8.98542	12.1875
9.06797	12.762	8.98643	12.1849			9.06797	12.762	8.98643	11.7398			9.06797	12.762	8.98643	12.3776
9.0724	12.9531	8.98747	12.3243			9.0724	12.9531	8.98747	11.9157			9.0724	12.9531	8.98747	12.5656
9.07684	13.1915	8.98856	12.47			9.07684	13.1915	8.98856	12.0857			9.07684	13.1915	8.98856	12.7524
9.08127	13.43	8.98969	12.6239			9.08127	13.43	8.98969	12.2459			9.08127	13.43	8.98969	12.9413
9.0857	13.6242	8.99085	12.7873			9.0857	13.6242	8.99085	12.4015			9.0857	13.6242	8.99085	13.1377
9.09014	13.7757	8.99205	12.9625			9.09014	13.7757	8.99205	12.5656			9.09014	13.7757	8.99205	13.3475
9.09457	13.9845	8.99329	13.1535			9.09457	13.9845	8.99329	12.7491			9.09457	13.9845	8.99329	13.5754
9.099	14.1897	8.99458	13.3623			9.099	14.1897	8.99458	12.9579			9.099	14.1897	8.99458	13.822
9.10344	14.4495	8.99589	13.5907			9.10344	14.4495	8.99589	13.1958			9.10344	14.4495	8.99589	14.0852
9.10787	14.706	8.99725	13.8393			9.10787	14.706	8.99725	13.4641			9.10787	14.706	8.99725	14.3621
9.1123	15.026	8.99865	14.1067			9.1123	15.026	8.99865	13.7592			9.1123	15.026	8.99865	14.65
9.11674	15.3114	9.00008	14.3924			9.11674	15.3114	9.00008	14.0794			9.11674	15.3114	9.00008	14.9481
9.12117	15.6231	9.00155	14.6957			9.12117	15.6231	9.00155	14.423			9.12117	15.6231	9.00155	15.2559
9.1256	15.9592	9.00306	15.016			9.1256	15.9592	9.00306	14.7889			9.1256	15.9592	9.00306	15.5727
9.13004	16.3646	9.0046	15.3523			9.13004	16.3646	9.0046	15.1758			9.13004	16.3646	9.0046	15.8971
9.13447	16.6927	9.00618	15.7038			9.13447	16.6927	9.00618	15.5826			9.13447	16.6927	9.00618	16.2277
9.1389	17.018	9.0078	16.0694			9.1389	17.018	9.0078	16.0078			9.1389	17.018	9.0078	16.5623
9.14334	17.2984	9.00946	16.4486			9.14334	17.2984	9.00946	16.4511			9.14334	17.2984	9.00946	16.8986
9.14777	17.56	9.01115	16.8389			9.14777	17.56	9.01115	16.9095			9.14777	17.56	9.01115	17.234
9.1522	17.8176	9.01288	17.2372			9.1522	17.8176	9.01288	17.3775			9.1522	17.8176	9.01288	17.5663
9.15664	18.0807	9.01464	17.641			9.15664	18.0807	9.01464	17.8549			9.15664	18.0807	9.01464	17.8929
9.16107	18.3846	9.01644	18.0472			9.16107	18.3846	9.01644	18.3362			9.16107	18.3846	9.01644	18.2117
9.1655	18.6109	9.01828	18.4524			9.1655	18.6109	9.01828	18.8171			9.1655	18.6109	9.01828	18.521
9.16994	18.8155	9.02015	18.8523			9.16994	18.8155	9.02015	19.2932			9.16994	18.8155	9.02015	18.8185
9.17437	19.0121	9.02206	19.2419			9.17437	19.0121	9.02206	19.7586			9.17437	19.0121	9.02206	19.1021
9.1788	19.2369	9.024	19.6154			9.1788	19.2369	9.024	20.2063			9.1788	19.2369	9.024	19.3694
9.18324	19.3756	9.02598	19.963			9.18324	19.3756	9.02598	20.6242			9.18324	19.3756	9.02598	19.6144
9.18767	19.4537	9.02799	20.2804			9.18767	19.4537	9.02799	21.0053			9.18767	19.4537	9.02799	19.8365
9.1921	19.4826	9.03004	20.563			9.1921	19.4826	9.03004	21.3439			9.1921	19.4826	9.03004	20.036
9.19654	19.5683	9.03212	20.8036			9.19654	19.5683	9.03212	21.6343			9.19654	19.5683	9.03212	20.2107
9.20097	19.6854	9.03424	20.9922			9.20097	19.6854	9.03424	21.8682			9.20097	19.6854	9.03424	20.3541
9.2054	19.7304	9.03639	21.1165			9.2054	19.7304	9.03639	22.0327			9.2054	19.7304	9.03639	20.4554
9.20984	19.738	9.03857	21.1657			9.20984	19.738	9.03857	22.1143			9.20984	19.738	9.03857	20.5033
9.21427	19.6521	9.04079	21.1359			9.21427	19.6521	9.04079	22.1062			9.21427	19.6521	9.04079	20.4933
9.2187	19.5428	9.04304	21.0329			9.2187	19.5428	9.04304	22.0114			9.2187	19.5428	9.04304	20.4303
9.22314	19.4288	9.04533	20.8628			9.22314	19.4288	9.04533	21.8309			9.22314	19.4288	9.04533	20.3224
9.22757	19.2708	9.04764	20.6482			9.22757	19.2708	9.04764	21.5863			9.22757	19.2708	9.04764	20.1873
9.232	19.1281	9.04999	20.4007			9.232	19.1281	9.04999	21.2914			9.232	19.1281	9.04999	20.0344
9.23644	18.9746	9.05237	20.1283			9.23644	18.9746	9.05237	20.9599			9.23644	18.9746	9.05237	19.8681
9.24087	18.794	9.05479	19.836			9.24087	18.794	9.05479	20.6021			9.24087	18.794	9.05479	19.6881
9.2453	18.573	9.05724	19.5258			9.2453	18.573	9.05724	20.2189			9.2453	18.573	9.05724	19.4892
9.24974	18.3174	9.05972	19.1934			9.24974	18.3174	9.05972	19.8045			9.24974	18.3174	9.05972	19.2607
9.25417	17.9938	9.06223	18.8325			9.25417	17.9938	9.06223	19.3451			9.25417	17.9938	9.06223	18.9889
9.2586	17.7247	9.06477	18.4429			9.2586	17.7247	9.06477	18.8492			9.2586	17.7247	9.06477	18.6717
9.26304	17.45	9.06734	18.0338			9.26304	17.45	9.06734	18.336			9.26304	17.45	9.06734	18.3258
9.26747	17.1364	9.06994	17.6191			9.26747	17.1364	9.06994	17.8239			9.26747	17.1364	9.06994	17.9686
9.27191	16.8153	9.07258	17.2109			9.27191	16.8153	9.07258	17.3252			9.27191	16.8153	9.07258	17.6105
9.27634	16.5084	9.07524	16.8185			9.27634	16.5084	9.07524	16.8464			9.27634	16.5084	9.07524	17.2574
9.28077	16.2527	9.07794	16.4468			9.28077	16.2527	9.07794	16.3905			9.28077	16.2527	9.07794	16.9124
9.28521	15.9351	9.08066	16.0976			9.28521	15.9351	9.08066	15.9595			9.28521	15.9351	9.08066	16.5779
9.28964	15.5787	9.08342	15.7715			9.28964	15.5787	9.08342	15.5561			9.28964	15.5787	9.08342	16.2571
9.29407	15.2546	9.0862	15.4657			9.29407	15.2546	9.0862	15.1828			9.29407	15.2546	9.0862	15.9503
9.29851	15.0327	9.08902	15.1769			9.29851	15.0327	9.08902	14.8417			9.29851	15.0327	9.08902	15.6556
9.30294	14.8184	9.09186	14.8991			9.30294	14.8184	9.09186	14.5322			9.30294	14.8184	9.09186	15.3672
9.30737	14.5051	9.09473	14.6225			9.30737	14.5051	9.09473	14.2467			9.30737	14.5051	9.09473	15.0748
9.31181	14.2337	9.09763	14.3438			9.31181	14.2337	9.09763	13.9746			9.31181	14.2337	9.09763	14.7725
9.31624	14.0025	9.10056	14.0673			9.31624	14.0025	9.10056	13.7045			9.31624	14.0025	9.10056	14.4594
9.32067	13.6575	9.10351	13.8047			9.32067	13.6575	9.10351	13.4328			9.32067	13.6575	9.10351	14.1437
9.32511	13.304	9.1065	13.5634			9.32511	13.304	9.1065	13.1665			9.32511	13.304	9.1065	13.8387
9.32954	13.0083	9.10951	13.3453			9.32954	13.0083	9.10951	12.9163			9.32954	13.0083	9.10951	13.5538
9.33397	12.7823	9.11255	13.1488			9.33397	12.7823	9.11255	12.6893			9.33397	12.7823	9.11255	13.2905
9.33841	12.6157	9.11561	12.9703			9.33841	12.6157	9.11561	12.4886			9.33841	12.6157	9.11561	13.0467
9.34284	12.4692	9.1187	12.8033			9.34284	12.4692	9.1187	12.3114			9.34284	12.4692	9.1187	12.8169
9.34727	12.2843	9.12182	12.6386			9.34727	12.2843	9.12182	12.1493			9.34727	12.2843	9.12182	12.5911
9.35171	12.0616	9.12496	12.4737			9.35171	12.0616	9.12496	11.9919			9.35171	12.0616	9.12496	12.3604
9.35614	11.8803	9.12814	12.3111			9.35614	11.8803	9.12814	11.8309			9.35614	11.8803	9.12814	12.1309
9.36057	11.6701	9.13133	12.1555			9.36057	11.6701	9.13133	11.6708			9.36057	11.6701	9.13133	11.9101
9.36501	11.4724	9.13455	12.0112			9.36501	11.4724	9.13455	11.5219			9.36501	11.4724	9.13455	11.7038
9.36944	11.3615	9.1378	11.8807			9.36944	11.3615	9.1378	11.3883			9.36944	11.3615	9.1378	11.5152
9.37387	11.2839	9.14107	11.7646			9.37387	11.2839	9.14107	11.2715			9.37387	11.2839	9.14107	11.3452
9.37831	11.196	9.14436	11.6631			9.37831	11.196	9.14436	11.1717			9.37831	11.196	9.14436	11.1942
9.38274	11.098	9.14768	11.5749			9.38274	11.098	9.14768	11.0868			9.38274	11.098	9.14768	11.0602
9.38717	11.0089	9.15103	11.4975			9.38717	11.0089	9.15103	11.0141			9.38717	11.0089	9.15103	10.9411
9.39161	10.9035	9.1544	11.4294			9.39161	10.9035	9.1544	10.9513			9.39161	10.9035	9.1544	10.8348
9.39604	10.8018	9.15779	11.3695			9.39604	10.8018	9.15779	10.8965			9.39604	10.8018	9.15779	10.7399
9.40047	10.7341	9.1612	11.3168			9.40047	10.7341	9.1612	10.8483			9.40047	10.7341	9.1612	10.6554
9.40491	10.6678	9.16464	11.2705			9.40491	10.6678	9.16464	10.8057			9.40491	10.6678	9.16464	10.5807
9.40934	10.562	9.1681	11.2304			9.40934	10.562	9.1681	10.7683			9.40934	10.562	9.1681	10.5155
9.41377	10.4941	9.17158	11.196			9.41377	10.4941	9.17158	10.7357			9.41377	10.4941	9.17158	10.4594
9.41821	10.4031	9.17508	11.1678			9.41821	10.4031	9.17508	10.7087			9.41821	10.4031	9.17508	10.413
9.42264	10.3475	9.1786	11.1449			9.42264	10.3475	9.1786	10.6866			9.42264	10.3475	9.1786	10.3747
9.42707	10.2517	9.18215	11.1263			9.42707	10.2517	9.18215	10.6691			9.42707	10.2517	9.18215	10.3432
9.43151	10.1665	9.18572	11.1107			9.43151	10.1665	9.18572	10.6554			9.43151	10.1665	9.18572	10.3172
9.43594	10.05	9.18931	11.0968			9.43594	10.05	9.18931	10.6441			9.43594	10.05	9.18931	10.2951
9.44037	10.0329	9.19291	11.0834			9.44037	10.0329	9.19291	10.6331			9.44037	10.0329	9.19291	10.2757
9.44481	10.0497	9.19654	11.0707			9.44481	10.0497	9.19654	10.6207			9.44481	10.0497	9.19654	10.2597
9.44924	10.07	9.20019	11.0597			9.44924	10.07	9.20019	10.6073			9.44924	10.07	9.20019	10.2496
9.45367	10.0064	9.20386	11.0492			9.45367	10.0064	9.20386	10.5957			9.45367	10.0064	9.20386	10.2487
9.45811	9.95094	9.20755	11.0367			9.45811	9.95094	9.20755	10.5899			9.45811	9.95094	9.20755	10.2587
9.46254	9.94213	9.21125	11.0174			9.46254	9.94213	9.21125	10.5917			9.46254	9.94213	9.21125	10.276
9.46698	9.91205	9.21498	10.9886			9.46698	9.91205	9.21498	10.5996			9.46698	9.91205	9.21498	10.2956
9.47141	9.84935	9.21872	10.9514			9.47141	9.84935	9.21872	10.6073			9.47141	9.84935	9.21872	10.3127
9.47584	9.81376	9.22248	10.9099			9.47584	9.81376	9.22248	10.6062			9.47584	9.81376	9.22248	10.3261
9.48028	9.83809	9.22626	10.869			9.48028	9.83809	9.22626	10.5916			9.48028	9.83809	9.22626	10.3362
9.48471	9.8491	9.23006	10.832			9.48471	9.8491	9.23006	10.5657			9.48471	9.8491	9.23006	10.3403
9.48914	9.81544	9.23387	10.7999			9.48914	9.81544	9.23387	10.5336			9.48914	9.81544	9.23387	10.3308
9.49358	9.79015	9.2377	10.7713			9.49358	9.79015	9.2377	10.4996			9.49358	9.79015	9.2377	10.3002
9.49801	9.73062	9.24155	10.7443			9.49801	9.73062	9.24155	10.4661			9.49801	9.73062	9.24155	10.249
9.50244	9.70716	9.24541	10.7171			9.50244	9.70716	9.24541	10.4338			9.50244	9.70716	9.24541	10.1861
9.50688	9.76301	9.24929	10.6906			9.50688	9.76301	9.24929	10.4046			9.50688	9.76301	9.24929	10.124
9.51131	9.79447	9.25319	10.6657			9.51131	9.79447	9.25319	10.3797			9.51131	9.79447	9.25319	10.0702
9.51574	9.71032	9.2571	10.6435			9.51574	9.71032	9.2571	10.3594			9.51574	9.71032	9.2571	10.0272
9.52018	9.60168	9.26102	10.6241			9.52018	9.60168	9.26102	10.3432			9.52018	9.60168	9.26102	9.99483
9.52461	9.53911	9.26496	10.6073			9.52461	9.53911	9.26496	10.3305			9.52461	9.53911	9.26496	9.97187
9.52904	9.593	9.26891	10.5931			9.52904	9.593	9.26891	10.3205			9.52904	9.593	9.26891	9.95633
9.53348	9.57878	9.27288	10.5812			9.53348	9.57878	9.27288	10.3128			9.53348	9.57878	9.27288	9.94617
9.53791	9.58045	9.27686	10.5713			9.53791	9.58045	9.27686	10.3068			9.53791	9.58045	9.27686	9.93976
9.54234	9.58223	9.28086	10.5633			9.54234	9.58223	9.28086	10.3022			9.54234	9.58223	9.28086	9.93599
9.54678	9.59285	9.28486	10.5568			9.54678	9.59285	9.28486	10.2988			9.54678	9.59285	9.28486	9.93412
9.55121	9.55762	9.28888	10.5517			9.55121	9.55762	9.28888	10.2964			9.55121	9.55762	9.28888	9.93366
9.55564	9.60049	9.29292	10.548			9.55564	9.60049	9.29292	10.2951			9.55564	9.60049	9.29292	9.93441
9.56008	9.70808	9.29696	10.5455			9.56008	9.70808	9.29696	10.2947			9.56008	9.70808	9.29696	9.93627
9.56451	9.77176	9.30102	10.5442			9.56451	9.77176	9.30102	10.2954			9.56451	9.77176	9.30102	9.93914
9.56894	9.75348	9.30508	10.544			9.56894	9.75348	9.30508	10.2971			9.56894	9.75348	9.30508	9.94289
9.57338	9.68297	9.30916	10.5447			9.57338	9.68297	9.30916	10.2995			9.57338	9.68297	9.30916	9.9473
9.57781	9.6402	9.31325	10.5461			9.57781	9.6402	9.31325	10.3025			9.57781	9.6402	9.31325	9.95201
9.58224	9.62865	9.31735	10.5479			9.58224	9.62865	9.31735	10.3057			9.58224	9.62865	9.31735	9.95669
9.58668	9.70984	9.32146	10.5499			9.58668	9.70984	9.32146	10.3089			9.58668	9.70984	9.32146	9.96133
9.59111	9.73709	9.32558	10.5523			9.59111	9.73709	9.32558	10.3121			9.59111	9.73709	9.32558	9.96614
9.59554	9.71791	9.32971	10.5554			9.59554	9.71791	9.32971	10.3158			9.59554	9.71791	9.32971	9.9714
9.59998	9.66089	9.33384	10.5594			9.59998	9.66089	9.33384	10.3202			9.59998	9.66089	9.33384	9.97733
9.60441	9.70973	9.33799	10.5644			9.60441	9.70973	9.33799	10.3255			9.60441	9.70973	9.33799	9.98408
9.60884	9.73974	9.34214	10.5704			9.60884	9.73974	9.34214	10.3319			9.60884	9.73974	9.34214	9.99169
9.61328	9.75748	9.34631	10.5774			9.61328	9.75748	9.34631	10.3392			9.61328	9.75748	9.34631	10.0002
9.61771	9.78106	9.35048	10.5855			9.61771	9.78106	9.35048	10.3475			9.61771	9.78106	9.35048	10.0097
9.62214	9.85734	9.35465	10.5948			9.62214	9.85734	9.35465	10.3568			9.62214	9.85734	9.35465	10.02
9.62658	9.85693	9.35884	10.6052			9.62658	9.85693	9.35884	10.367			9.62658	9.85693	9.35884	10.0312
9.63101	9.87325	9.36303	10.6169			9.63101	9.87325	9.36303	10.3781			9.63101	9.87325	9.36303	10.0434
9.63544	9.8988	9.36723	10.6301			9.63544	9.8988	9.36723	10.3902			9.63544	9.8988	9.36723	10.0567
9.63988	9.81039	9.37143	10.6452			9.63988	9.81039	9.37143	10.4036			9.63988	9.81039	9.37143	10.0715
9.64431	9.81859	9.37564	10.6625			9.64431	9.81859	9.37564	10.4184			9.64431	9.81859	9.37564	10.088
9.64874	9.83466	9.37985	10.6826			9.64874	9.83466	9.37985	10.4351			9.64874	9.83466	9.37985	10.107
9.65318	9.94473	9.38407	10.7064			9.65318	9.94473	9.38407	10.4544			9.65318	9.94473	9.38407	10.1294
9.65761	9.94479	9.38829	10.7348			9.65761	9.94479	9.38829	10.4768			9.65761	9.94479	9.38829	10.156
9.66205	9.93105	9.39252	10.7686			9.66205	9.93105	9.39252	10.5033			9.66205	9.93105	9.39252	10.1875
9.66648	9.93103	9.39675	10.8086			9.66648	9.93103	9.39675	10.5348			9.66648	9.93103	9.39675	10.2248
9.67091	9.98184	9.40099	10.8554			9.67091	9.98184	9.40099	10.5715			9.67091	9.98184	9.40099	10.2682
9.67535	10.029	9.40523	10.9078			9.67535	10.029	9.40523	10.6131			9.67535	10.029	9.40523	10.3172
9.67978	10.0643	9.40947	10.9642			9.67978	10.0643	9.40947	10.6584			9.67978	10.0643	9.40947	10.371
9.68421	10.1388	9.41371	11.0238			9.68421	10.1388	9.41371	10.7071			9.68421	10.1388	9.41371	10.4289
9.68865	10.1564	9.41796	11.0869			9.68865	10.1564	9.41796	10.7605			9.68865	10.1564	9.41796	10.4918
9.69308	10.1339	9.42221	11.1512			9.69308	10.1339	9.42221	10.8231			9.69308	10.1339	9.42221	10.5611
9.69751	10.1872	9.42646	11.2084			9.69751	10.1872	9.42646	10.8939			9.69751	10.1872	9.42646	10.6306
9.70195	10.2907	9.43071	11.2489			9.70195	10.2907	9.43071	10.9686			9.70195	10.2907	9.43071	10.688
9.70638	10.4029	9.43496	11.268			9.70638	10.4029	9.43496	11.0355			9.70638	10.4029	9.43496	10.7217
9.71081	10.4325	9.43921	11.269			9.71081	10.4325	9.43921	11.0813			9.71081	10.4325	9.43921	10.7293
9.71525	10.4664	9.44346	11.2606			9.71525	10.4664	9.44346	11.0999			9.71525	10.4664	9.44346	10.7189
9.71968	10.4656	9.44772	11.2512			9.71968	10.4656	9.44772	11.0973			9.71968	10.4656	9.44772	10.703
9.72411	10.4593	9.45197	11.2453			9.72411	10.4593	9.45197	11.0867			9.72411	10.4593	9.45197	10.6896
9.72855	10.4533	9.45622	11.2427			9.72855	10.4533	9.45622	11.0779			9.72855	10.4533	9.45622	10.6787
9.73298	10.4833	9.46047	11.2417			9.73298	10.4833	9.46047	11.0734			9.73298	10.4833	9.46047	10.6686
9.73741	10.548	9.46471	11.2401			9.73741	10.548	9.46471	11.0677			9.73741	10.548	9.46471	10.6576
9.74185	10.5509	9.46896	11.24			9.74185	10.5509	9.46896	11.0597			9.74185	10.5509	9.46896	10.6486
9.74628	10.5462	9.4732	11.2453			9.74628	10.5462	9.4732	11.0568			9.74628	10.5462	9.4732	10.6458
9.75071	10.4969	9.47744	11.2591			9.75071	10.4969	9.47744	11.0627			9.75071	10.4969	9.47744	10.6523
9.75515	10.5461	9.48168	11.282			9.75515	10.5461	9.48168	11.0793			9.75515	10.5461	9.48168	10.6695
9.75958	10.6146	9.48591	11.313			9.75958	10.6146	9.48591	11.1072			9.75958	10.6146	9.48591	10.6974
9.76401	10.7105	9.49015	11.3504			9.76401	10.7105	9.49015	11.1458			9.76401	10.7105	9.49015	10.7351
9.76845	10.7621	9.49437	11.3915			9.76845	10.7621	9.49437	11.1937			9.76845	10.7621	9.49437	10.7788
9.77288	10.8558	9.49859	11.4332			9.77288	10.8558	9.49859	11.2482			9.77288	10.8558	9.49859	10.824
9.77731	10.9543	9.50281	11.4733			9.77731	10.9543	9.50281	11.3052			9.77731	10.9543	9.50281	10.8666
9.78175	11.0694	9.50702	11.5124			9.78175	11.0694	9.50702	11.3601			9.78175	11.0694	9.50702	10.9054
9.78618	11.1093	9.51123	11.5539			9.78618	11.1093	9.51123	11.4084			9.78618	11.1093	9.51123	10.9425
9.79061	11.134	9.51543	11.5995			9.79061	11.134	9.51543	11.452			9.79061	11.134	9.51543	10.9821
9.79505	11.0991	9.51963	11.6508			9.79505	11.0991	9.51963	11.4959			9.79505	11.0991	9.51963	11.028
9.79948	11.1717	9.52381	11.708			9.79948	11.1717	9.52381	11.5442			9.79948	11.1717	9.52381	11.0822
9.80391	11.2552	9.528	11.7708			9.80391	11.2552	9.528	11.6005			9.80391	11.2552	9.528	11.1454
9.80835	11.35	9.53217	11.838			9.80835	11.35	9.53217	11.6663			9.80835	11.35	9.53217	11.2176
9.81278	11.4248	9.53634	11.9078			9.81278	11.4248	9.53634	11.742			9.81278	11.4248	9.53634	11.2976
9.81721	11.5149	9.5405	11.9803			9.81721	11.5149	9.5405	11.8264			9.81721	11.5149	9.5405	11.3834
9.82165	11.636	9.54465	12.057			9.82165	11.636	9.54465	11.9171			9.82165	11.636	9.54465	11.4723
9.82608	11.7774	9.54879	12.1401			9.82608	11.7774	9.54879	12.0119			9.82608	11.7774	9.54879	11.5667
9.83051	11.8996	9.55292	12.2309			9.83051	11.8996	9.55292	12.1087			9.83051	11.8996	9.55292	11.6704
9.83495	11.9557	9.55705	12.3279			9.83495	11.9557	9.55705	12.2068			9.83495	11.9557	9.55705	11.7824
9.83938	12.098	9.56116	12.427			9.83938	12.098	9.56116	12.3053			9.83938	12.098	9.56116	11.8974
9.84381	12.256	9.56526	12.5218			9.84381	12.256	9.56526	12.4002			9.84381	12.256	9.56526	12.0083
9.84825	12.4228	9.56936	12.6053			9.84825	12.4228	9.56936	12.483			9.84825	12.4228	9.56936	12.1126
9.85268	12.487	9.57344	12.6812			9.85268	12.487	9.57344	12.546			9.85268	12.487	9.57344	12.2122
9.85712	12.5991	9.57751	12.7566			9.85712	12.5991	9.57751	12.6005			9.85712	12.5991	9.57751	12.3151
9.86155	12.7202	9.58158	12.8382			9.86155	12.7202	9.58158	12.6566			9.86155	12.7202	9.58158	12.4296
9.86598	12.9511	9.58563	12.9308			9.86598	12.9511	9.58563	12.7217			9.86598	12.9511	9.58563	12.5596
9.87042	13.1252	9.58966	13.0368			9.87042	13.1252	9.58966	12.7997			9.87042	13.1252	9.58966	12.7035
9.87485	13.2727	9.59369	13.1574			9.87485	13.2727	9.59369	12.8921			9.87485	13.2727	9.59369	12.8555
9.87928	13.3891	9.5977	13.2929			9.87928	13.3891	9.5977	12.999			9.87928	13.3891	9.5977	13.0105
9.88372	13.5732	9.6017	13.4438			9.88372	13.5732	9.6017	13.1193			9.88372	13.5732	9.6017	13.1679
9.88815	13.788	9.60569	13.6091			9.88815	13.788	9.60569	13.2534			9.88815	13.788	9.60569	13.3351
9.89258	14.0314	9.60966	13.7883			9.89258	14.0314	9.60966	13.3995			9.89258	14.0314	9.60966	13.5164
9.89702	14.245	9.61362	13.9809			9.89702	14.245	9.61362	13.557			9.89702	14.245	9.61362	13.7139
9.90145	14.4983	9.61756	14.1872			9.90145	14.4983	9.61756	13.7262			9.90145	14.4983	9.61756	13.928
9.90588	14.7415	9.62149	14.4071			9.90588	14.7415	9.62149	13.9075			9.90588	14.7415	9.62149	14.1586
9.91032	14.9915	9.62541	14.6407			9.91032	14.9915	9.62541	14.1016			9.91032	14.9915	9.62541	14.4047
9.91475	15.2551	9.62931	14.8883			9.91475	15.2551	9.62931	14.3093			9.91475	15.2551	9.62931	14.6652
9.91918	15.5558	9.63319	15.151			9.91918	15.5558	9.63319	14.5314			9.91918	15.5558	9.63319	14.939
9.92362	15.925	9.63706	15.4287			9.92362	15.925	9.63706	14.7688			9.92362	15.925	9.63706	15.2251
9.92805	16.2998	9.64091	15.7221			9.92805	16.2998	9.64091	15.0247			9.92805	16.2998	9.64091	15.5245
9.93248	16.6682	9.64474	16.0314			9.93248	16.6682	9.64474	15.2981			9.93248	16.6682	9.64474	15.835
9.93692	16.9872	9.64856	16.3572			9.93692	16.9872	9.64856	15.5902			9.93692	16.9872	9.64856	16.1567
9.94135	17.269	9.65236	16.7002			9.94135	17.269	9.65236	15.9023			9.94135	17.269	9.65236	16.4893
9.94578	17.6448	9.65615	17.0601			9.94578	17.6448	9.65615	16.2357			9.94578	17.6448	9.65615	16.8323
9.95022	18.0206	9.65991	17.4366			9.95022	18.0206	9.65991	16.5919			9.95022	18.0206	9.65991	17.1849
9.95465	18.4451	9.66366	17.8292			9.95465	18.4451	9.66366	16.9721			9.95465	18.4451	9.66366	17.5456
9.95908	18.8004	9.66738	18.236			9.95908	18.8004	9.66738	17.3768			9.95908	18.8004	9.66738	17.912
9.96352	19.1762	9.67109	18.6523			9.96352	19.1762	9.67109	17.8066			9.96352	19.1762	9.67109	18.2806
9.96795	19.5448	9.67478	19.0712			9.96795	19.5448	9.67478	18.2597			9.96795	19.5448	9.67478	18.644
9.97238	19.9823	9.67845	19.4877			9.97238	19.9823	9.67845	18.7273			9.97238	19.9823	9.67845	18.995
9.97682	20.4448	9.6821	19.9009			9.97682	20.4448	9.6821	19.2016			9.97682	20.4448	9.6821	19.3303
9.98125	20.869	9.68573	20.3119			9.98125	20.869	9.68573	19.6776			9.98125	20.869	9.68573	19.6515
9.98568	21.2321	9.68934	20.7214			9.98568	21.2321	9.68934	20.1548			9.98568	21.2321	9.68934	19.9623
9.99012	21.5568	9.69293	21.1285			9.99012	21.5568	9.69293	20.6362			9.99012	21.5568	9.69293	20.2657
9.99455	21.8265	9.6965	21.5293			9.99455	21.8265	9.6965	21.1234			9.99455	21.8265	9.6965	20.5622
9.99898	22.1647	9.70004	21.9201			9.99898	22.1647	9.70004	21.6148			9.99898	22.1647	9.70004	20.8493
10.0034	22.5013	9.70357	22.2954			10.0034	22.5013	9.70357	22.1042			10.0034	22.5013	9.70357	21.1236
10.0079	22.7877	9.70707	22.6494			10.0079	22.7877	9.70707	22.5803			10.0079	22.7877	9.70707	21.3811
10.0123	23.0177	9.71055	22.9746			10.0123	23.0177	9.71055	23.0316			10.0123	23.0177	9.71055	21.618
10.0167	23.2102	9.71401	23.2648			10.0167	23.2102	9.71401	23.4455			10.0167	23.2102	9.71401	21.8283
10.0212	23.45	9.71744	23.515			10.0212	23.45	9.71744	23.8087			10.0212	23.45	9.71744	22.0076
10.0256	23.602	9.72085	23.7213			10.0256	23.602	9.72085	24.1086			10.0256	23.602	9.72085	22.156
10.03	23.7001	9.72424	23.8792			10.03	23.7001	9.72424	24.3384			10.03	23.7001	9.72424	22.2769
10.0345	23.7274	9.7276	23.9894			10.0345	23.7274	9.7276	24.4969			10.0345	23.7274	9.7276	22.3752
10.0389	23.7998	9.73094	24.0551			10.0389	23.7998	9.73094	24.5841			10.0389	23.7998	9.73094	22.4543
10.0433	23.8497	9.73425	24.078			10.0433	23.8497	9.73425	24.5949			10.0433	23.8497	9.73425	22.5145
10.0478	23.8998	9.73754	24.0608			10.0478	23.8998	9.73754	24.537			10.0478	23.8998	9.73754	22.559
[truncated: 553 more rows]

## Sheet: Figure S7
'y-axis saved as y		y-axis was plot as sqrt(y) in the Figure
tth	Y_obs	Bkg	Ycalc	Diff	NiO	LNO
1.20128	29.5943	30.1243	30.3175	-0.723201	0	30.3175
1.20481	29.9119	30.1503	30.3448	-0.432937	0	30.3448
1.20833	29.9894	30.1761	30.3719	-0.38254	0	30.3719
1.21185	30.117	30.2016	30.3987	-0.281691	0	30.3987
1.21538	30.1884	30.2267	30.4253	-0.236866	0	30.4253
1.2189	30.2278	30.2516	30.4515	-0.223661	0	30.4515
1.22242	30.0625	30.2762	30.4775	-0.414937	0	30.4775
1.22594	29.9912	30.3005	30.5032	-0.512017	0	30.5032
1.22947	30.1022	30.3245	30.5286	-0.42642	0	30.5286
1.23299	30.2104	30.3482	30.5537	-0.343377	0	30.5537
1.23651	30.2985	30.3716	30.5786	-0.28006	0	30.5786
1.24004	30.3696	30.3947	30.6032	-0.233585	0	30.6032
1.24356	30.6696	30.4176	30.6275	0.0420272	0	30.6275
1.24708	30.7863	30.4401	30.6516	0.134677	0	30.6516
1.25061	30.8797	30.4624	30.6754	0.204341	0	30.6754
1.25413	30.7487	30.4844	30.6989	0.0497437	0	30.6989
1.25765	30.8627	30.5061	30.7222	0.140505	0	30.7222
1.26117	30.896	30.5275	30.7452	0.15087	0	30.7452
1.2647	31.0375	30.5487	30.7679	0.269648	0	30.7679
1.26822	31.1605	30.5695	30.7903	0.370153	0	30.7903
1.27174	31.2837	30.5901	30.8125	0.471149	0	30.8125
1.27527	31.305	30.6104	30.8345	0.470477	0	30.8345
1.27879	31.3867	30.6304	30.8562	0.53059	0	30.8562
1.28231	31.5943	30.6502	30.8776	0.716761	0	30.8776
1.28584	31.7824	30.6697	30.8987	0.88363	0	30.8987
1.28936	31.76	30.6889	30.9196	0.840329	0	30.9196
1.29288	31.6268	30.7078	30.9403	0.686532	0	30.9403
1.2964	31.5445	30.7264	30.9607	0.58387	0	30.9607
1.29993	31.6275	30.7448	30.9808	0.64672	0	30.9808
1.30345	31.592	30.7629	31.0007	0.591319	0	31.0007
1.30697	31.6277	30.7807	31.0203	0.607357	0	31.0203
1.3105	31.5946	30.7983	31.0397	0.554898	0	31.0397
1.31402	31.6287	30.8156	31.0588	0.569836	0	31.0588
1.31754	31.6733	30.8326	31.0777	0.595626	0	31.0777
1.32107	31.6486	30.8493	31.0964	0.55224	0	31.0964
1.32459	31.6862	30.8658	31.1147	0.571447	0	31.1147
1.32811	31.7444	30.882	31.1329	0.611557	0	31.1329
1.33163	31.8919	30.898	31.1508	0.741143	0	31.1508
1.33516	32.0288	30.9136	31.1685	0.860348	0	31.1685
1.33868	32.1779	30.9291	31.1859	0.992014	0	31.1859
1.3422	32.2237	30.9442	31.203	1.02067	0	31.203
1.34573	32.1186	30.9591	31.22	0.898653	0	31.22
1.34925	32.0062	30.9737	31.2367	0.769487	0	31.2367
1.35277	31.9942	30.9881	31.2532	0.741008	0	31.2532
1.3563	32.0958	31.0022	31.2694	0.826386	0	31.2694
1.35982	32.1772	31.016	31.2854	0.891833	0	31.2854
1.36334	32.1446	31.0296	31.3011	0.843502	0	31.3011
1.36686	32.0901	31.043	31.3167	0.773459	0	31.3167
1.37039	31.9506	31.056	31.332	0.618613	0	31.332
1.37391	31.9602	31.0688	31.3471	0.613174	0	31.3471
1.37743	31.9918	31.0814	31.3619	0.629938	0	31.3619
1.38096	32.0405	31.0937	31.3765	0.664038	0	31.3765
1.38448	32.0491	31.1058	31.3909	0.658215	0	31.3909
1.388	31.97	31.1175	31.4051	0.564921	0	31.4051
1.39152	31.9192	31.1291	31.419	0.500168	0	31.419
1.39505	31.8678	31.1404	31.4327	0.435044	0	31.4327
1.39857	31.9174	31.1514	31.4463	0.471187	0	31.4463
1.40209	31.9178	31.1622	31.4595	0.458255	0	31.4595
1.40562	31.7857	31.1728	31.4726	0.313137	0	31.4726
1.40914	31.6888	31.1831	31.4855	0.203356	0	31.4855
1.41266	31.6923	31.1931	31.4981	0.194192	0	31.4981
1.41619	31.7289	31.2029	31.5105	0.218394	0	31.5105
1.41971	31.7579	31.2125	31.5227	0.235173	0	31.5227
1.42323	31.8259	31.2218	31.5347	0.291131	0	31.5347
1.42675	31.7576	31.2308	31.5465	0.211088	0	31.5465
1.43028	31.6393	31.2397	31.5581	0.0811812	0	31.5581
1.4338	31.5942	31.2482	31.5695	0.0247337	0	31.5695
1.43732	31.6354	31.2566	31.5807	0.0547513	0	31.5807
1.44085	31.6417	31.2647	31.5916	0.0501001	0	31.5916
1.44437	31.5207	31.2725	31.6024	-0.0816993	0	31.6024
1.44789	31.5278	31.2802	31.613	-0.0852116	0	31.613
1.45142	31.4998	31.2875	31.6234	-0.123573	0	31.6234
1.45494	31.5062	31.2947	31.6335	-0.127312	0	31.6335
1.45846	31.4539	31.3016	31.6435	-0.189635	0	31.6435
1.46198	31.4159	31.3083	31.6533	-0.237421	0	31.6533
1.46551	31.361	31.3147	31.6629	-0.301928	0	31.6629
1.46903	31.3348	31.3209	31.6723	-0.337482	0	31.6723
1.47255	31.3933	31.3269	31.6815	-0.288233	0	31.6815
1.47608	31.3833	31.3326	31.6906	-0.307285	0	31.6906
1.4796	31.4117	31.3381	31.6994	-0.287716	0	31.6994
1.48312	31.4437	31.3434	31.7081	-0.264352	0	31.7081
1.48665	31.406	31.3484	31.7165	-0.310563	0	31.7165
1.49017	31.443	31.3532	31.7248	-0.281853	0	31.7248
1.49369	31.3813	31.3578	31.7329	-0.351618	0	31.7329
1.49721	31.3381	31.3622	31.7409	-0.402824	0	31.7409
1.50074	31.252	31.3663	31.7486	-0.496639	0	31.7486
1.50426	31.3161	31.3702	31.7562	-0.440187	0	31.7562
1.50778	31.3002	31.3739	31.7637	-0.463485	0	31.7637
1.51131	31.277	31.3774	31.7709	-0.493895	0	31.7709
1.51483	31.2515	31.3806	31.778	-0.526465	0	31.778
1.51835	31.172	31.3836	31.7849	-0.612951	0	31.7849
1.52188	31.1396	31.3864	31.7917	-0.652078	0	31.7917
1.5254	31.1107	31.3889	31.7982	-0.687497	0	31.7982
1.52892	31.1846	31.3913	31.8047	-0.620107	0	31.8047
1.53244	31.1947	31.3934	31.8109	-0.616202	0	31.8109
1.53597	31.1898	31.3953	31.8171	-0.627299	0	31.8171
1.53949	31.1608	31.397	31.823	-0.662227	0	31.823
1.54301	31.2026	31.3985	31.8288	-0.626247	0	31.8288
1.54654	31.2102	31.3997	31.8345	-0.624265	0	31.8345
1.55006	31.198	31.4008	31.84	-0.641971	0	31.84
1.55358	31.1284	31.4016	31.8454	-0.716998	0	31.8454
1.55711	31.0648	31.4022	31.8506	-0.785782	0	31.8506
1.56063	31.0669	31.4026	31.8557	-0.788754	0	31.8557
1.56415	31.0486	31.4028	31.8606	-0.812056	0	31.8606
1.56767	31.0543	31.4028	31.8654	-0.811182	0	31.8654
1.5712	31.0069	31.4026	31.8701	-0.863163	0	31.8701
1.57472	31.0485	31.4021	31.8747	-0.826162	0	31.8747
1.57824	31.1017	31.4015	31.8791	-0.777367	0	31.8791
1.58177	31.0924	31.4006	31.8834	-0.790925	0	31.8834
1.58529	30.9974	31.3995	31.8875	-0.890091	0	31.8875
1.58881	31.0198	31.3983	31.8916	-0.871781	0	31.8916
1.59234	31.1225	31.3968	31.8955	-0.772958	0	31.8955
1.59586	31.1837	31.3951	31.8993	-0.715652	0	31.8993
1.59938	31.175	31.3932	31.903	-0.727993	0	31.903
1.6029	31.042	31.3911	31.9066	-0.864592	0	31.9066
1.60643	30.9949	31.3888	31.9101	-0.915157	0	31.9101
1.60995	31.0591	31.3863	31.9135	-0.854391	0	31.9135
1.61347	31.1346	31.3836	31.9167	-0.782103	0	31.9167
1.617	31.1508	31.3807	31.9199	-0.769072	0	31.9199
1.62052	31.1109	31.3776	31.923	-0.812149	0	31.923
1.62404	31.1435	31.3744	31.926	-0.782515	0	31.926
1.62757	31.235	31.3709	31.9289	-0.693945	0	31.9289
1.63109	31.2699	31.3672	31.9317	-0.661821	0	31.9317
1.63461	31.2318	31.3633	31.9345	-0.70264	0	31.9345
1.63813	31.1113	31.3592	31.9371	-0.825828	0	31.9371
1.64166	30.9813	31.3549	31.9397	-0.958413	0	31.9397
1.64518	31.064	31.3505	31.9422	-0.878198	0	31.9422
1.6487	31.133	31.3458	31.9447	-0.811651	0	31.9447
1.65223	31.1955	31.341	31.9471	-0.751551	0	31.9471
1.65575	31.2106	31.3359	31.9494	-0.738826	0	31.9494
1.65927	31.2265	31.3307	31.9517	-0.725159	0	31.9517
1.6628	31.2904	31.3253	31.9539	-0.663494	0	31.9539
1.66632	31.2487	31.3197	31.956	-0.707325	0	31.956
1.66984	31.2209	31.3139	31.9582	-0.737321	0	31.9582
1.67336	31.2251	31.3079	31.9603	-0.735193	0	31.9603
1.67689	31.3272	31.3017	31.9623	-0.635165	0	31.9623
1.68041	31.3954	31.2953	31.9644	-0.568913	0	31.9644
1.68393	31.4801	31.2888	31.9664	-0.486304	0	31.9664
1.68746	31.4264	31.2821	31.9684	-0.541972	0	31.9684
1.69098	31.3086	31.2752	31.9703	-0.661681	0	31.9703
1.6945	31.2418	31.2681	31.9723	-0.730523	0	31.9723
1.69803	31.3146	31.2608	31.9743	-0.659648	0	31.9743
1.70155	31.4422	31.2533	31.9762	-0.534044	0	31.9762
1.70507	31.4811	31.2457	31.9782	-0.497105	0	31.9782
1.70859	31.4552	31.2379	31.9802	-0.524996	0	31.9802
1.71212	31.4571	31.2299	31.9822	-0.525028	0	31.9822
1.71564	31.4448	31.2217	31.9842	-0.539442	0	31.9842
1.71916	31.4233	31.2134	31.9863	-0.562953	0	31.9863
1.72269	31.3911	31.2049	31.9884	-0.597262	0	31.9884
1.72621	31.3302	31.1962	31.9905	-0.660306	0	31.9905
1.72973	31.3592	31.1873	31.9927	-0.633474	0	31.9927
1.73325	31.4187	31.1783	31.995	-0.576294	0	31.995
1.73678	31.5142	31.169	31.9973	-0.483013	0	31.9973
1.7403	31.5292	31.1597	31.9997	-0.470441	0	31.9997
1.74382	31.5182	31.1501	32.0022	-0.484016	0	32.0022
1.74735	31.5074	31.1404	32.0047	-0.497277	0	32.0047
1.75087	31.5398	31.1305	32.0074	-0.467566	0	32.0074
1.75439	31.6504	31.1204	32.0102	-0.359795	0	32.0102
1.75792	31.6904	31.1102	32.0131	-0.322613	0	32.0131
1.76144	31.6367	31.0997	32.016	-0.379268	0	32.016
1.76496	31.5829	31.0892	32.0192	-0.436353	0	32.0192
1.76848	31.6205	31.0784	32.0225	-0.402017	0	32.0225
1.77201	31.7143	31.0675	32.0259	-0.311607	0	32.0259
1.77553	31.7271	31.0565	32.0295	-0.302435	0	32.0295
1.77905	31.6652	31.0452	32.0334	-0.368202	0	32.0334
1.78258	31.6771	31.0338	32.0373	-0.360202	0	32.0373
1.7861	31.7177	31.0223	32.0414	-0.323719	0	32.0414
1.78962	31.7753	31.0106	32.0459	-0.270572	0	32.0459
1.79315	31.7929	30.9987	32.0505	-0.257649	0	32.0505
1.79667	31.849	30.9866	32.0553	-0.206278	0	32.0553
1.80019	31.7964	30.9744	32.0604	-0.264018	0	32.0604
1.80371	31.7871	30.9621	32.0658	-0.278766	0	32.0658
1.80724	31.8147	30.9496	32.0714	-0.256727	0	32.0714
1.81076	31.9163	30.9369	32.0773	-0.161	0	32.0773
1.81428	31.9364	30.9241	32.0836	-0.147251	0	32.0836
1.81781	31.9038	30.9111	32.0902	-0.186411	0	32.0902
1.82133	31.83	30.898	32.097	-0.267041	0	32.097
1.82485	31.7105	30.8847	32.1044	-0.393874	0	32.1044
1.82838	31.6928	30.8712	32.1121	-0.419298	0	32.1121
1.8319	31.7907	30.8577	32.12	-0.329296	0	32.12
1.83542	31.9	30.8439	32.1285	-0.228524	0	32.1285
1.83894	31.9069	30.83	32.1375	-0.230634	0	32.1375
1.84247	31.87	30.816	32.1469	-0.276816	0	32.1469
1.84599	31.9108	30.8018	32.1566	-0.245829	0	32.1566
1.84951	32.0377	30.7874	32.1671	-0.129444	0	32.1671
1.85304	32.0391	30.7729	32.178	-0.138958	0	32.178
1.85656	32.0265	30.7583	32.1894	-0.16289	0	32.1894
1.86008	31.9517	30.7435	32.2015	-0.2498	0	32.2015
1.86361	31.9883	30.7286	32.2143	-0.225916	0	32.2143
1.86713	32.0292	30.7135	32.2275	-0.19831	0	32.2275
1.87065	32.0833	30.6983	32.2414	-0.158185	0	32.2414
1.87417	32.0522	30.6829	32.2563	-0.204049	0	32.2563
1.8777	32.0237	30.6674	32.2717	-0.248023	0	32.2717
1.88122	32.0197	30.6518	32.2877	-0.26805	0	32.2877
1.88474	32.0521	30.636	32.305	-0.25288	0	32.305
1.88827	32.114	30.6201	32.3229	-0.208841	0	32.3229
1.89179	32.2125	30.604	32.3415	-0.129033	0	32.3415
1.89531	32.2726	30.5878	32.3613	-0.0886841	0	32.3613
1.89884	32.3189	30.5715	32.3822	-0.0633054	0	32.3822
1.90236	32.3226	30.555	32.4038	-0.0812717	0	32.4038
1.90588	32.3928	30.5384	32.4266	-0.0337402	0	32.4266
1.9094	32.4177	30.5216	32.4507	-0.0330781	0	32.4507
1.91293	32.3833	30.5048	32.4759	-0.0926547	0	32.4759
1.91645	32.4381	30.4877	32.5021	-0.06393	0	32.5021
1.91997	32.5349	30.4706	32.5301	0.00486868	0	32.5301
1.9235	32.5266	30.4533	32.5593	-0.032645	0	32.5593
1.92702	32.5104	30.4359	32.5897	-0.0792836	0	32.5897
1.93054	32.4607	30.4183	32.6218	-0.1611	0	32.6218
1.93407	32.6283	30.4007	32.6557	-0.0274012	0	32.6557
1.93759	32.6869	30.3829	32.691	-0.00411314	0	32.691
1.94111	32.7978	30.3649	32.7279	0.0698915	0	32.7279
1.94463	32.8051	30.3468	32.7673	0.0377628	0	32.7673
1.94816	32.8998	30.3287	32.8083	0.0914615	0	32.8083
1.95168	32.904	30.3103	32.851	0.0529897	0	32.851
1.9552	32.8827	30.2919	32.8965	-0.0137792	0	32.8965
1.95873	32.8752	30.2733	32.9443	-0.0690456	0	32.9443
1.96225	33.021	30.2546	32.994	0.027061	0	32.994
1.96577	33.1164	30.2358	33.0463	0.0701595	0	33.0463
1.9693	33.1731	30.2169	33.1019	0.0711755	0	33.1019
1.97282	33.2265	30.1978	33.1599	0.0666416	0	33.1599
1.97634	33.2672	30.1786	33.2203	0.0469052	0	33.2203
1.97986	33.2719	30.1593	33.2851	-0.013244	0	33.2851
1.98339	33.2801	30.1399	33.3529	-0.0727947	0	33.3529
1.98691	33.3959	30.1203	33.4235	-0.0276538	0	33.4235
1.99043	33.6076	30.1006	33.4985	0.109042	0	33.4985
1.99396	33.7485	30.0808	33.5779	0.170628	0	33.5779
1.99748	33.8557	30.0609	33.6607	0.194974	0	33.6607
2.001	33.9351	30.0409	33.7477	0.187427	0	33.7477
2.00453	34.0085	30.0208	33.8409	0.167588	0	33.8409
2.00805	34.0861	30.0005	33.9384	0.147692	0	33.9384
2.01157	34.1896	29.9801	34.0402	0.149371	0	34.0402
2.01509	34.3277	29.9597	34.1495	0.178139	0	34.1495
2.01862	34.4215	29.9391	34.2647	0.156854	0	34.2647
2.02214	34.5259	29.9183	34.3852	0.140662	0	34.3852
2.02566	34.6378	29.8975	34.5131	0.124714	0	34.5131
2.02919	34.8164	29.8766	34.6497	0.166651	0	34.6497
2.03271	34.9534	29.8555	34.793	0.160364	0	34.793
2.03623	35.1375	29.8344	34.9433	0.194183	0	34.9433
2.03976	35.2698	29.8131	35.1064	0.16341	0	35.1064
2.04328	35.4589	29.7918	35.2777	0.181199	0	35.2777
2.0468	35.5861	29.7703	35.4576	0.128516	0	35.4576
2.05032	35.8056	29.7487	35.6511	0.154518	0	35.6511
2.05385	35.9846	29.727	35.8574	0.127233	0	35.8574
2.05737	36.2382	29.7052	36.0745	0.163718	0	36.0745
2.06089	36.5158	29.6833	36.3052	0.210573	0	36.3052
2.06442	36.7514	29.6613	36.5555	0.195976	0	36.5555
2.06794	36.9185	29.6392	36.8197	0.0988559	0	36.8197
2.07146	37.226	29.6169	37.0983	0.127692	0	37.0983
2.07498	37.6116	29.5946	37.4031	0.208457	0	37.4031
2.07851	37.9875	29.5722	37.7276	0.25991	0	37.7276
2.08203	38.3296	29.5497	38.0711	0.258536	0	38.0711
2.08555	38.6523	29.527	38.4422	0.210128	0	38.4422
2.08908	39.0407	29.5043	38.8451	0.195683	0	38.8451
2.0926	39.4244	29.4815	39.2732	0.151172	0	39.2732
2.09612	39.814	29.4586	39.7298	0.0842136	0	39.7298
2.09965	40.2516	29.4355	40.2362	0.0153489	0	40.2362
2.10317	40.8312	29.4124	40.7771	0.0541513	0	40.7771
2.10669	41.5594	29.3892	41.3537	0.20566	0	41.3537
2.11021	42.2709	29.3659	41.9916	0.279258	0	41.9916
2.11374	42.9579	29.3425	42.6854	0.272504	0	42.6854
2.11726	43.7497	29.319	43.4296	0.320119	0	43.4296
2.12078	44.6167	29.2954	44.2415	0.375275	0	44.2415
2.12431	45.5983	29.2717	45.1477	0.450583	0	45.1477
2.12783	46.6095	29.2479	46.1266	0.482871	0	46.1266
2.13135	47.761	29.2241	47.1814	0.579553	0	47.1814
2.13488	49.0817	29.2001	48.3879	0.693782	0	48.3879
2.1384	50.4001	29.176	49.706	0.694172	0	49.706
2.14192	51.9536	29.1519	51.1393	0.81426	0	51.1393
2.14544	53.7054	29.1277	52.7582	0.947207	0	52.7582
2.14897	55.9235	29.1033	54.5915	1.33194	0	54.5915
2.15249	58.2887	29.0789	56.6156	1.67311	0	56.6156
2.15601	61.027	29.0544	58.8771	2.14993	0	58.8771
2.15954	64.083	29.0299	61.5853	2.49766	0	61.5853
2.16306	67.7395	29.0052	64.6748	3.06469	0	64.6748
2.16658	72.1619	28.9804	68.189	3.97287	0	68.189
2.17011	77.2148	28.9556	72.6309	4.58387	0	72.6309
2.17363	83.3918	28.9307	78.1099	5.2819	0	78.1099
2.17715	90.7337	28.9057	84.7051	6.02864	0	84.7051
2.18067	100.161	28.8806	93.1206	7.04083	0	93.1206
2.1842	111.631	28.8554	104.582	7.04918	0	104.582
2.18772	126.449	28.8301	118.878	7.57109	0	118.878
2.19124	144.662	28.8048	136.366	8.29552	0	136.366
2.19477	168.466	28.7794	161.218	7.24788	0	161.218
2.19829	198.251	28.7539	191.597	6.65337	0	191.597
2.20181	235.48	28.7283	227.775	7.70499	0	227.775
2.20534	282.466	28.7027	273.479	8.98791	0	273.479
2.20886	337.224	28.6769	327.728	9.49626	0	327.728
2.21238	403.617	28.6511	388.288	15.3288	0	388.288
2.2159	475.557	28.6252	455.836	19.7209	0	455.836
2.21943	554.16	28.5993	528.292	25.8676	0	528.292
2.22295	630.188	28.5732	599.631	30.5569	0	599.631
2.22647	699.419	28.5471	668.112	31.307	0	668.112
2.23	751.821	28.5209	719.866	31.9549	0	719.866
2.23352	781.707	28.4947	750.785	30.922	0	750.785
2.23704	783.697	28.4683	761.185	22.5121	0	761.185
2.24057	758.018	28.4419	740.532	17.4861	0	740.532
2.24409	707.439	28.4154	694.191	13.2483	0	694.191
2.24761	642.198	28.3889	634.87	7.32781	0	634.87
2.25113	566.508	28.3623	564.962	1.54605	0	564.962
2.25466	491.84	28.3356	492.079	-0.239292	0	492.079
2.25818	419.704	28.3088	422.182	-2.47785	0	422.182
2.2617	355.862	28.282	356.18	-0.317892	0	356.18
2.26523	299.933	28.2551	299.229	0.704573	0	299.229
2.26875	253.379	28.2281	250.471	2.90774	0	250.471
2.27227	214.928	28.2011	208.358	6.57028	0	208.358
2.2758	183.556	28.174	174.268	9.28749	0	174.268
2.27932	158.602	28.1468	148.338	10.2637	0	148.338
2.28284	138.05	28.1196	126.972	11.0782	0	126.972
2.28636	122.032	28.0923	109.83	12.2023	0	109.83
2.28989	108.727	28.0649	97.8737	10.8533	0	97.8737
2.29341	98.1463	28.0375	88.101	10.0453	0	88.101
2.29693	89.3013	28.01	80.1989	9.10244	0	80.1989
2.30046	82.1297	27.9825	74.2299	7.89984	0	74.2299
2.30398	76.1259	27.9549	69.4304	6.69544	0	69.4304
2.3075	71.1015	27.9272	65.3342	5.76724	0	65.3342
2.31103	66.7879	27.8995	61.8892	4.89865	0	61.8892
2.31455	63.0736	27.8717	59.067	4.00663	0	59.067
2.31807	59.9142	27.8438	56.536	3.3781	0	56.536
2.32159	57.1983	27.8159	54.2716	2.92674	0	54.2716
2.32512	54.861	27.788	52.3326	2.52837	0	52.3326
2.32864	52.8363	27.7599	50.5802	2.25618	0	50.5802
2.33216	51.0349	27.7319	48.976	2.05882	0	48.976
2.33569	49.4171	27.7037	47.5403	1.8768	0	47.5403
2.33921	47.8774	27.6755	46.2578	1.61964	0	46.2578
2.34273	46.4086	27.6473	45.0696	1.33901	0	45.0696
2.34626	45.238	27.619	43.9718	1.26618	0	43.9718
2.34978	44.1652	27.5906	43.0021	1.16314	0	43.0021
2.3533	43.203	27.5622	42.1231	1.07999	0	42.1231
2.35682	42.2176	27.5337	41.278	0.939687	0	41.278
2.36035	41.3271	27.5052	40.5117	0.815455	0	40.5117
2.36387	40.4523	27.4766	39.804	0.648292	0	39.804
2.36739	39.7707	27.448	39.1393	0.631446	0	39.1393
2.37092	39.2076	27.4194	38.5217	0.685923	0	38.5217
2.37444	38.6701	27.3906	37.9574	0.712636	0	37.9574
2.37796	38.1457	27.3619	37.4241	0.721577	0	37.4241
2.38149	37.5779	27.333	36.9206	0.657328	0	36.9206
2.38501	37.0757	27.3042	36.4598	0.615898	0	36.4598
2.38853	36.5852	27.2752	36.0244	0.560771	0	36.0244
2.39205	36.1656	27.2463	35.6111	0.554499	0	35.6111
2.39558	35.8222	27.2173	35.2252	0.597037	0	35.2252
2.3991	35.4406	27.1882	34.8641	0.576494	0	34.8641
2.40262	35.0877	27.1591	34.5197	0.568042	0	34.5197
2.40615	34.6864	27.1299	34.1923	0.494046	0	34.1923
2.40967	34.3121	27.1007	33.8886	0.423511	0	33.8886
2.41319	34.0556	27.0715	33.5977	0.457955	0	33.5977
2.41671	33.8284	27.0422	33.3192	0.509175	0	33.3192
2.42024	33.5826	27.0129	33.058	0.524675	0	33.058
2.42376	33.261	26.9835	32.8091	0.451877	0	32.8091
2.42728	32.9747	26.9541	32.57	0.404652	0	32.57
2.43081	32.7743	26.9246	32.3423	0.431957	0	32.3423
2.43433	32.6248	26.8951	32.1271	0.497769	0	32.1271
2.43785	32.4886	26.8656	31.9195	0.56911	0	31.9195
2.44138	32.3047	26.836	31.7195	0.585182	0	31.7195
2.4449	32.0755	26.8064	31.531	0.544581	0	31.531
2.44842	31.8669	26.7767	31.3489	0.517946	0	31.3489
2.45194	31.6841	26.747	31.173	0.511158	0	31.173
2.45547	31.4852	26.7173	31.0049	0.480278	0	31.0049
2.45899	31.3399	26.6875	30.8438	0.496115	0	30.8438
2.46251	31.1885	26.6577	30.6876	0.500915	0	30.6876
2.46604	30.9905	26.6279	30.5367	0.453791	0	30.5367
2.46956	30.7658	26.598	30.3927	0.373089	0	30.3927
2.47308	30.5961	26.568	30.2529	0.343222	0	30.2529
2.47661	30.4795	26.5381	30.1169	0.362634	0	30.1169
2.48013	30.3965	26.5081	29.9867	0.409767	0	29.9867
2.48365	30.2743	26.4781	29.8605	0.413822	0	29.8605
2.48717	30.2079	26.448	29.7375	0.470384	0	29.7375
2.4907	30.0169	26.4179	29.6223	0.394627	0	29.6223
2.49422	29.8585	26.3878	29.5075	0.350991	0	29.5075
2.49774	29.6616	26.3577	29.3955	0.266159	0	29.3955
2.50127	29.5968	26.3275	29.2861	0.310676	0	29.2861
2.50479	29.5137	26.2972	29.181	0.33268	0	29.181
2.50831	29.469	26.267	29.0783	0.390747	0	29.0783
2.51184	29.4135	26.2367	28.9777	0.435746	0	28.9777
2.51536	29.4045	26.2064	28.8899	0.514659	0	28.8899
2.51888	29.3422	26.1761	28.795	0.547113	0	28.795
2.5224	29.7305	26.1457	28.7021	1.02839	0	28.7021
2.52593	29.7532	26.1153	28.6114	1.14183	0	28.6114
2.52945	29.8172	26.0849	28.5233	1.29388	0	28.5233
2.53297	29.6142	26.0544	28.4369	1.17729	0	28.4369
2.5365	29.8878	26.024	28.3521	1.53566	0	28.3521
2.54002	30.1651	25.9935	28.2698	1.89536	0	28.2698
2.54354	30.2154	25.9629	28.189	2.02641	0	28.189
2.54707	29.9583	25.9324	28.1096	1.84873	0	28.1096
2.55059	29.5059	25.9018	28.032	1.47393	0	28.032
2.55411	29.156	25.8712	27.9561	1.19989	0	27.9561
2.55763	28.877	25.8406	27.8814	0.995581	0	27.8814
2.56116	28.5963	25.8099	27.8079	0.788352	0	27.8079
2.56468	28.2685	25.7792	27.7363	0.532193	0	27.7363
2.5682	28.0629	25.7485	27.6657	0.397163	0	27.6657
2.57173	27.8854	25.7178	27.5961	0.289301	0	27.5961
2.57525	27.718	25.6871	27.528	0.189985	0	27.528
2.57877	27.6339	25.6563	27.4611	0.172823	0	27.4611
2.5823	27.5419	25.6255	27.395	0.146948	0	27.395
2.58582	27.4552	25.5947	27.3299	0.125267	0	27.3299
2.58934	27.3434	25.5639	27.2661	0.0772901	0	27.2661
2.59286	27.2506	25.5331	27.2031	0.0475078	0	27.2031
2.59639	27.1761	25.5022	27.1409	0.035251	0	27.1409
2.59991	27.1421	25.4713	27.0798	0.0622453	0	27.0798
2.60343	27.0132	25.4404	27.0195	-0.00633544	0	27.0195
2.60696	26.8456	25.4095	26.9599	-0.11428	0	26.9599
2.61048	26.742	25.3786	26.9012	-0.159175	0	26.9012
2.614	26.6793	25.3476	26.8433	-0.164047	0	26.8433
2.61753	26.6368	25.3166	26.7861	-0.149226	0	26.7861
2.62105	26.626	25.2857	26.7294	-0.103419	0	26.7294
2.62457	26.5403	25.2547	26.6737	-0.133395	0	26.6737
2.62809	26.498	25.2237	26.6185	-0.120508	0	26.6185
2.63162	26.4834	25.1926	26.5639	-0.0804699	0	26.5639
2.63514	26.3802	25.1616	26.51	-0.1298	0	26.51
2.63866	26.2913	25.1305	26.4567	-0.16538	0	26.4567
2.64219	26.2763	25.0995	26.4038	-0.127557	0	26.4038
2.64571	26.2236	25.0684	26.3516	-0.127984	0	26.3516
2.64923	26.1416	25.0373	26.2999	-0.158369	0	26.2999
2.65276	25.9961	25.0062	26.2487	-0.252574	0	26.2487
2.65628	25.9208	24.9751	26.1979	-0.277132	0	26.1979
2.6598	25.8264	24.9439	26.1478	-0.321424	0	26.1478
2.66332	25.7385	24.9128	26.0981	-0.359587	0	26.0981
2.66685	25.7017	24.8817	26.0487	-0.347023	0	26.0487
2.67037	25.6713	24.8505	25.9998	-0.328518	0	25.9998
2.67389	25.6181	24.8193	25.9514	-0.333301	0	25.9514
2.67742	25.5793	24.7882	25.9034	-0.324075	0	25.9034
2.68094	25.4811	24.757	25.8557	-0.37455	0	25.8557
2.68446	25.398	24.7258	25.8085	-0.410494	0	25.8085
2.68799	25.3324	24.6946	25.7616	-0.429233	0	25.7616
2.69151	25.3103	24.6634	25.715	-0.404761	0	25.715
2.69503	25.2671	24.6322	25.6689	-0.401773	0	25.6689
2.69855	25.1945	24.6009	25.6231	-0.428623	0	25.6231
2.70208	25.1546	24.5697	25.5775	-0.422908	0	25.5775
2.7056	25.0591	24.5385	25.5324	-0.473226	0	25.5324
2.70912	25.0358	24.5072	25.4875	-0.451764	0	25.4875
2.71265	25.0009	24.476	25.4429	-0.442072	0	25.4429
2.71617	25.0215	24.4447	25.3986	-0.377077	0	25.3986
2.71969	24.9713	24.4135	25.3547	-0.383366	0	25.3547
2.72322	24.896	24.3822	25.311	-0.414958	0	25.311
2.72674	24.7768	24.351	25.2675	-0.49071	0	25.2675
2.73026	24.7309	24.3197	25.2243	-0.493432	0	25.2243
2.73378	24.7164	24.2885	25.1814	-0.465036	0	25.1814
2.73731	24.7265	24.2572	25.1387	-0.412276	0	25.1387
2.74083	24.6983	24.2259	25.0963	-0.397971	0	25.0963
2.74435	24.6541	24.1946	25.0541	-0.400038	0	25.0541
2.74788	24.6122	24.1634	25.0121	-0.399913	0	25.0121
2.7514	24.5852	24.1321	24.9704	-0.385149	0	24.9704
2.75492	24.5502	24.1008	24.9289	-0.378697	0	24.9289
2.75844	24.4634	24.0696	24.8876	-0.424192	0	24.8876
2.76197	24.4982	24.0383	24.8465	-0.348295	0	24.8465
2.76549	24.4678	24.007	24.8056	-0.337738	0	24.8056
2.76901	24.4052	23.9757	24.7649	-0.359648	0	24.7649
2.77254	24.3204	23.9445	24.7244	-0.403964	0	24.7244
2.77606	24.3085	23.9132	24.684	-0.375537	0	24.684
2.77958	24.3722	23.882	24.6439	-0.271742	0	24.6439
2.78311	24.3315	23.8507	24.604	-0.272432	0	24.604
2.78663	24.3288	23.8194	24.5642	-0.235417	0	24.5642
2.79015	24.3229	23.7882	24.5246	-0.201741	0	24.5246
2.79367	24.2745	23.7569	24.4852	-0.210655	0	24.4852
2.7972	24.1192	23.7257	24.4459	-0.3267	0	24.4459
2.80072	23.9748	23.6945	24.4068	-0.431996	0	24.4068
2.80424	23.9142	23.6632	24.3678	-0.453596	0	24.3678
2.80777	23.9268	23.632	24.329	-0.402193	0	24.329
2.81129	23.8531	23.6008	24.2904	-0.437311	0	24.2904
2.81481	23.7472	23.5695	24.2519	-0.504685	0	24.2519
2.81834	23.6644	23.5383	24.2136	-0.54915	0	24.2136
2.82186	23.6325	23.5071	24.1753	-0.542818	0	24.1753
2.82538	23.5274	23.4759	24.1373	-0.609914	0	24.1373
2.8289	23.5485	23.4447	24.0993	-0.550853	0	24.0993
2.83243	23.5422	23.4136	24.0615	-0.519365	0	24.0615
2.83595	23.4906	23.3824	24.0239	-0.533264	0	24.0239
2.83947	23.3493	23.3512	23.9863	-0.63708	0	23.9863
2.843	23.3136	23.3201	23.9489	-0.635298	0	23.9489
2.84652	23.2871	23.2889	23.9116	-0.624565	0	23.9116
2.85004	23.3207	23.2578	23.8745	-0.553763	0	23.8745
2.85357	23.3161	23.2266	23.8374	-0.521342	0	23.8374
2.85709	23.2804	23.1955	23.8005	-0.52011	0	23.8005
2.86061	23.2897	23.1644	23.7637	-0.47397	0	23.7637
2.86413	23.2254	23.1333	23.727	-0.501657	0	23.727
2.86766	23.0997	23.1022	23.6904	-0.590749	0	23.6904
2.87118	22.9985	23.0712	23.6539	-0.655402	0	23.6539
2.8747	22.9996	23.0401	23.6176	-0.617968	0	23.6176
2.87823	23.0622	23.009	23.5813	-0.519182	0	23.5813
2.88175	23.043	22.978	23.5452	-0.502155	0	23.5452
2.88527	22.952	22.947	23.5091	-0.557159	0	23.5091
2.8888	22.8864	22.916	23.4732	-0.586784	0	23.4732
2.89232	22.8773	22.885	23.4373	-0.560029	0	23.4373
2.89584	22.9056	22.854	23.4016	-0.495996	0	23.4016
2.89936	22.8604	22.823	23.3659	-0.505515	0	23.3659
2.90289	22.7368	22.7921	23.3304	-0.593582	0	23.3304
2.90641	22.6399	22.7611	23.2949	-0.655058	0	23.2949
2.90993	22.6197	22.7302	23.2596	-0.639839	0	23.2596
2.91346	22.623	22.6993	23.2243	-0.601308	0	23.2243
2.91698	22.6078	22.6684	23.1891	-0.581269	0	23.1891
2.9205	22.6107	22.6375	23.154	-0.543356	0	23.154
2.92403	22.5765	22.6066	23.119	-0.542578	0	23.119
2.92755	22.4902	22.5758	23.0841	-0.593889	0	23.0841
2.93107	22.4433	22.545	23.0493	-0.605955	0	23.0493
2.93459	22.4592	22.5141	23.0146	-0.555325	0	23.0146
2.93812	22.4821	22.4834	22.9799	-0.497804	0	22.9799
2.94164	22.5612	22.4526	22.9453	-0.384138	0	22.9453
2.94516	22.5405	22.4218	22.9108	-0.370335	0	22.9108
2.94869	22.4819	22.3911	22.8764	-0.394547	0	22.8764
2.95221	22.4618	22.3604	22.8421	-0.38028	0	22.8421
2.95573	22.4307	22.3296	22.8079	-0.377198	0	22.8079
2.95926	22.416	22.299	22.7737	-0.357673	0	22.7737
2.96278	22.3197	22.2683	22.7396	-0.419936	0	22.7396
2.9663	22.2901	22.2377	22.7056	-0.415468	0	22.7056
2.96982	22.2448	22.207	22.6717	-0.426883	0	22.6717
2.97335	22.2008	22.1764	22.6378	-0.437054	0	22.6378
2.97687	22.1254	22.1459	22.604	-0.47863	0	22.604
2.98039	22.1107	22.1153	22.5703	-0.459635	0	22.5703
2.98392	22.1674	22.0847	22.5367	-0.369309	0	22.5367
2.98744	22.2094	22.0542	22.5032	-0.293806	0	22.5032
2.99096	22.2175	22.0237	22.4697	-0.252209	0	22.4697
2.99449	22.1754	21.9933	22.4363	-0.260903	0	22.4363
2.99801	22.1393	21.9628	22.403	-0.2637	0	22.403
3.00153	22.12	21.9324	22.3697	-0.249706	0	22.3697
3.00505	22.1056	21.902	22.3365	-0.230908	0	22.3365
3.00858	22.0651	21.8716	22.3034	-0.23827	0	22.3034
3.0121	22.0436	21.8412	22.2703	-0.226722	0	22.2703
3.01562	22.0004	21.8109	22.2373	-0.236981	0	22.2373
3.01915	21.9774	21.7806	22.2044	-0.227	0	22.2044
3.02267	21.9167	21.7503	22.1716	-0.254891	0	22.1716
3.02619	21.9216	21.72	22.1388	-0.217208	0	22.1388
3.02972	21.8701	21.6898	22.1061	-0.236043	0	22.1061
3.03324	21.8384	21.6596	22.0735	-0.2351	0	22.0735
3.03676	21.8234	21.6294	22.0409	-0.217467	0	22.0409
3.04028	21.8496	21.5992	22.0084	-0.158808	0	22.0084
3.04381	21.8765	21.5691	21.976	-0.0994942	0	21.976
3.04733	21.7877	21.539	21.9436	-0.155909	0	21.9436
3.05085	21.7711	21.5089	21.9113	-0.140133	0	21.9113
3.05438	21.727	21.4789	21.879	-0.152079	0	21.879
3.0579	21.6858	21.4488	21.8469	-0.161038	0	21.8469
3.06142	21.6504	21.4188	21.8148	-0.164379	0	21.8148
3.06495	21.6351	21.3889	21.7827	-0.14764	0	21.7827
3.06847	21.5793	21.3589	21.7507	-0.171469	0	21.7507
3.07199	21.5586	21.329	21.7188	-0.160214	0	21.7188
3.07551	21.5426	21.2991	21.687	-0.144327	0	21.687
3.07904	21.5144	21.2692	21.6552	-0.140772	0	21.6552
3.08256	21.4888	21.2394	21.6235	-0.134679	0	21.6235
3.08608	21.4793	21.2096	21.5918	-0.112486	0	21.5918
3.08961	21.4767	21.1798	21.5602	-0.0835055	0	21.5602
3.09313	21.3829	21.1501	21.5287	-0.145724	0	21.5287
3.09665	21.3776	21.1204	21.4972	-0.119599	0	21.4972
3.10017	21.3628	21.0907	21.4658	-0.103003	0	21.4658
3.1037	21.3732	21.061	21.4821	-0.108916	0	21.4821
3.10722	21.3413	21.0314	21.451	-0.10969	0	21.451
3.11074	21.2727	21.0018	21.4199	-0.147233	0	21.4199
3.11427	21.216	20.9723	21.3889	-0.172948	0	21.3889
3.11779	21.1417	20.9427	21.358	-0.21629	0	21.358
3.12131	21.0882	20.9132	21.3271	-0.238851	0	21.3271
3.12484	21.083	20.8838	21.2963	-0.213332	0	21.2963
3.12836	21.1078	20.8543	21.2655	-0.157698	0	21.2655
3.13188	21.141	20.8249	21.2348	-0.0938508	0	21.2348
3.1354	21.1301	20.7955	21.2042	-0.074152	0	21.2042
3.13893	21.0726	20.7662	21.1737	-0.101104	0	21.1737
3.14245	21.027	20.7369	21.1432	-0.116115	0	21.1432
3.14597	20.9809	20.7076	21.1127	-0.131844	0	21.1127
3.1495	20.9929	20.6784	21.0824	-0.0894087	0	21.0824
3.15302	20.9303	20.6492	21.052	-0.121707	0	21.052
3.15654	20.9353	20.62	21.0218	-0.0865252	0	21.0218
3.16007	20.8729	20.5909	20.9916	-0.118737	0	20.9916
3.16359	20.8038	20.5617	20.9615	-0.157633	0	20.9615
3.16711	20.7759	20.5327	20.9314	-0.155525	0	20.9314
3.17063	20.7317	20.5036	20.9014	-0.169645	0	20.9014
3.17416	20.723	20.4746	20.8714	-0.148402	0	20.8714
3.17768	20.6486	20.4457	20.8416	-0.19297	0	20.8416
3.1812	20.6151	20.4167	20.8117	-0.196594	0	20.8117
3.18473	20.6069	20.3878	20.782	-0.175098	0	20.782
3.18825	20.5669	20.359	20.7523	-0.185362	0	20.7523
3.19177	20.4875	20.3301	20.7226	-0.235102	0	20.7226
3.1953	20.4102	20.3014	20.6931	-0.282843	0	20.6931
3.19882	20.4317	20.2726	20.6636	-0.23189	0	20.6636
3.20234	20.4866	20.2439	20.6341	-0.147476	0	20.6341
3.20586	20.5281	20.2152	20.6047	-0.0766452	0	20.6047
3.20939	20.4244	20.1865	20.5754	-0.150989	0	20.5754
3.21291	20.336	20.1579	20.5461	-0.210168	0	20.5461
3.21643	20.3265	20.1294	20.5169	-0.190434	0	20.5169
3.21996	20.3124	20.1008	20.4878	-0.175377	0	20.4878
3.22348	20.2775	20.0723	20.4587	-0.181241	0	20.4587
3.227	20.2343	20.0439	20.4297	-0.195366	0	20.4297
3.23053	20.1835	20.0155	20.4007	-0.217239	0	20.4007
3.23405	20.0922	19.9871	20.3718	-0.279655	0	20.3718
3.23757	20.1329	19.9587	20.343	-0.210112	0	20.343
3.24109	20.1641	19.9304	20.3142	-0.150099	0	20.3142
3.24462	20.1761	19.9021	20.2855	-0.109441	0	20.2855
3.24814	20.0823	19.8739	20.2569	-0.174563	0	20.2569
3.25166	19.9997	19.8457	20.2283	-0.228541	0	20.2283
3.25519	19.9327	19.8176	20.1998	-0.26702	0	20.1998
3.25871	19.8756	19.7895	20.1713	-0.295701	0	20.1713
3.26223	19.8789	19.7614	20.1429	-0.263993	0	20.1429
3.26576	19.9085	19.7334	20.1146	-0.20606	0	20.1146
3.26928	19.8816	19.7054	20.0863	-0.20465	0	20.0863
3.2728	19.8478	19.6774	20.0581	-0.210297	0	20.0581
3.27632	19.7637	19.6495	20.0299	-0.266254	0	20.0299
3.27985	19.7315	19.6216	20.0019	-0.270402	0	20.0019
3.28337	19.7199	19.5938	19.9738	-0.253935	0	19.9738
3.28689	19.7171	19.566	19.9459	-0.228754	0	19.9459
3.29042	19.6604	19.5382	19.918	-0.257568	0	19.918
3.29394	19.5639	19.5105	19.8902	-0.326299	0	19.8902
3.29746	19.5642	19.4829	19.8624	-0.298223	0	19.8624
3.30099	19.6041	19.4552	19.8347	-0.230627	0	19.8347
3.30451	19.6413	19.4276	19.8071	-0.165741	0	19.8071
3.30803	19.6111	19.4001	19.7795	-0.168358	0	19.7795
3.31155	19.5643	19.3726	19.752	-0.187645	0	19.752
3.31508	19.4749	19.3451	19.7245	-0.249647	0	19.7245
3.3186	19.3906	19.3177	19.6972	-0.306589	0	19.6972
3.32212	19.3931	19.2903	19.6698	-0.27677	0	19.6698
3.32565	19.4317	19.263	19.6426	-0.210917	0	19.6426
3.32917	19.3941	19.2357	19.6154	-0.221346	0	19.6154
3.33269	19.3455	19.2085	19.5883	-0.242778	0	19.5883
3.33622	19.3158	19.1813	19.5612	-0.245477	0	19.5612
3.33974	19.3307	19.1541	19.5343	-0.203502	0	19.5343
3.34326	19.3338	19.127	19.5073	-0.173525	0	19.5073
3.34678	19.3126	19.0999	19.4805	-0.167893	0	19.4805
3.35031	19.2432	19.0729	19.4537	-0.210515	0	19.4537
3.35383	19.1865	19.0459	19.427	-0.240432	0	19.427
3.35735	19.1996	19.0189	19.4003	-0.200652	0	19.4003
3.36088	19.1429	18.992	19.3737	-0.230803	0	19.3737
3.3644	19.0867	18.9652	19.3472	-0.260457	0	19.3472
3.36792	18.9917	18.9384	19.3207	-0.329055	0	19.3207
3.37145	18.934	18.9116	19.2943	-0.360303	0	19.2943
3.37497	18.9406	18.8849	19.268	-0.32741	0	19.268
3.37849	18.9737	18.8582	19.2418	-0.268049	0	19.2418
3.38201	18.9928	18.8315	19.2156	-0.222726	0	19.2156
3.38554	18.9722	18.805	19.1895	-0.217249	0	19.1895
3.38906	18.937	18.7784	19.1634	-0.226427	0	19.1634
3.39258	18.8458	18.7519	19.1374	-0.291585	0	19.1374
3.39611	18.7642	18.7254	19.1115	-0.347264	0	19.1115
3.39963	18.8144	18.699	19.0857	-0.271257	0	19.0857
3.40315	18.7842	18.6727	19.0599	-0.275742	0	19.0599
3.40668	18.6874	18.6464	19.0342	-0.346819	0	19.0342
3.4102	18.5326	18.6201	19.0086	-0.475943	0	19.0086
3.41372	18.4864	18.5939	18.983	-0.49659	0	18.983
3.41724	18.4667	18.5677	18.9575	-0.49077	0	18.9575
3.42077	18.6096	18.5415	18.9321	-0.322437	0	18.9321
3.42429	18.6609	18.5154	18.9067	-0.245781	0	18.9067
3.42781	18.6774	18.4894	18.8814	-0.204018	0	18.8814
3.43134	18.6731	18.4634	18.8562	-0.183085	0	18.8562
3.43486	18.6584	18.4375	18.8311	-0.172703	0	18.8311
3.43838	18.6125	18.4116	18.806	-0.193571	0	18.806
3.44191	18.5009	18.3857	18.781	-0.280166	0	18.781
3.44543	18.4459	18.3599	18.7561	-0.310172	0	18.7561
3.44895	18.4699	18.3341	18.7313	-0.261334	0	18.7313
3.45247	18.5535	18.3084	18.7065	-0.153039	0	18.7065
3.456	18.5689	18.2827	18.6818	-0.112877	0	18.6818
3.45952	18.5512	18.2571	18.6572	-0.10597	0	18.6572
3.46304	18.5325	18.2316	18.6326	-0.100138	0	18.6326
3.46657	18.4567	18.206	18.6081	-0.151443	0	18.6081
3.47009	18.4588	18.1806	18.5837	-0.124949	0	18.5837
3.47361	18.4721	18.1551	18.5594	-0.0872615	0	18.5594
3.47713	18.5653	18.1297	18.5351	0.0301662	0	18.5351
3.48066	18.5962	18.1044	18.511	0.0852597	0	18.511
3.48418	18.7093	18.0791	18.4869	0.222462	0	18.4869
3.4877	18.6968	18.0539	18.4629	0.233929	0	18.4629
3.49123	18.7162	18.0287	18.4389	0.277286	0	18.4389
3.49475	18.6377	18.0036	18.415	0.222684	0	18.415
3.49827	18.5886	17.9785	18.3998	0.18888	0	18.3998
3.5018	18.4556	17.9534	18.3761	0.0795567	0	18.3761
3.50532	18.3415	17.9284	18.3525	-0.0110061	0	18.3525
3.50884	18.3143	17.9035	18.3289	-0.0146045	0	18.3289
3.51236	18.2889	17.8786	18.3055	-0.0166387	0	18.3055
3.51589	18.2575	17.8537	18.2821	-0.0246684	0	18.2821
3.51941	18.2279	17.8289	18.2588	-0.0309526	0	18.2588
3.52293	18.2589	17.8042	18.2356	0.0232536	0	18.2356
3.52646	18.2388	17.7795	18.2125	0.0262928	0	18.2125
3.52998	18.1576	17.7548	18.1895	-0.0318605	0	18.1895
3.5335	18.1038	17.7302	18.1665	-0.062663	0	18.1665
3.53703	18.1007	17.7057	18.1436	-0.0429294	0	18.1436
3.54055	18.1201	17.6812	18.1208	-0.000743169	0	18.1208
3.54407	18.1556	17.6567	18.0981	0.05746	0	18.0981
3.54759	18.1647	17.6323	18.0755	0.0892101	0	18.0755
3.55112	18.1421	17.608	18.053	0.089108	0	18.053
3.55464	18.1163	17.5837	18.0305	0.0857574	0	18.0305
3.55816	18.075	17.5594	18.0081	0.0668583	0	18.0081
3.56169	18.047	17.5352	17.9859	0.0611563	0	17.9859
3.56521	17.9995	17.5111	17.9637	0.0358311	0	17.9637
3.56873	17.997	17.487	17.9416	0.0554214	0	17.9416
3.57226	17.9427	17.4629	17.9195	0.0231694	0	17.9195
3.57578	17.9203	17.4389	17.8976	0.0227342	0	17.8976
3.5793	17.8821	17.415	17.8758	0.00628441	0	17.8758
3.58282	17.9658	17.3911	17.854	0.111802	0	17.854
3.58635	17.9506	17.3672	17.8324	0.118187	0	17.8324
3.58987	17.9139	17.3434	17.8108	0.10311	0	17.8108
3.59339	17.8702	17.3197	17.7893	0.0808883	0	17.7893
3.59692	17.8691	17.296	17.7679	0.10116	0	17.7679
3.60044	17.8759	17.2723	17.7467	0.129257	0	17.7467
3.60396	17.9095	17.2487	17.7255	0.184077	0	17.7255
3.60749	18.009	17.2252	17.7044	0.304665	0	17.7044
3.61101	18.158	17.2017	17.6834	0.474612	0	17.6834
3.61453	18.3878	17.1783	17.6625	0.725373	0	17.6625
3.61805	18.6062	17.1549	17.6417	0.964581	0	17.6417
3.62158	18.7418	17.1315	17.6209	1.12088	0	17.6209
3.6251	18.684	17.1083	17.6003	1.08364	0	17.6003
3.62862	18.4733	17.085	17.5798	0.893484	0	17.5798
3.63215	18.2725	17.0618	17.5594	0.713097	0	17.5594
3.63567	18.0618	17.0387	17.5391	0.522661	0	17.5391
3.63919	17.878	17.0156	17.5189	0.359129	0	17.5189
3.64272	17.6948	16.9926	17.4988	0.196037	0	17.4988
3.64624	17.6404	16.9696	17.4788	0.161626	0	17.4788
3.64976	17.6142	16.9467	17.4589	0.155238	0	17.4589
3.65328	17.588	16.9238	17.4391	0.148899	0	17.4391
3.65681	17.5141	16.901	17.4195	0.0946405	0	17.4195
3.66033	17.455	16.8782	17.3999	0.0551235	0	17.3999
3.66385	17.4414	16.8555	17.3804	0.0609403	0	17.3804
3.66738	17.4772	16.8328	17.3611	0.116132	0	17.3611
3.6709	17.4992	16.8102	17.3418	0.157379	0	17.3418
3.67442	17.4561	16.7877	17.3227	0.133342	0	17.3227
3.67795	17.4012	16.7652	17.3037	0.0974927	0	17.3037
3.68147	17.404	16.7427	17.2848	0.119155	0	17.2848
3.68499	17.3635	16.7203	17.2661	0.0974729	0	17.2661
3.68851	17.3792	16.6979	17.2474	0.131821	0	17.2474
3.69204	17.4038	16.6756	17.2289	0.174956	0	17.2289
3.69556	17.4019	16.6534	17.2104	0.19141	0	17.2104
3.69908	17.3599	16.6312	17.1922	0.167746	0	17.1922
3.70261	17.3111	16.6091	17.174	0.137153	0	17.174
3.70613	17.2413	16.587	17.1559	0.0853315	0	17.1559
3.70965	17.226	16.5649	17.138	0.0880056	0	17.138
3.71318	17.222	16.5429	17.1202	0.101722	0	17.1202
3.7167	17.2572	16.521	17.1026	0.154594	0	17.1026
3.72022	17.3	16.4991	17.0851	0.21498	0	17.0851
3.72374	17.2868	16.4773	17.0677	0.21914	0	17.0677
3.72727	17.2072	16.4555	17.0504	0.1568	0	17.0504
3.73079	17.2513	16.4338	17.0333	0.218024	0	17.0333
3.73431	17.3705	16.4121	17.0163	0.354225	0	17.0163
3.73784	17.499	16.3905	16.9995	0.499531	0	16.9995
3.74136	17.5742	16.369	16.9828	0.591494	0	16.9828
3.74488	17.7027	16.3474	16.9662	0.736505	0	16.9662
3.74841	17.9372	16.326	16.9498	0.987385	0	16.9498
3.75193	18.2234	16.3046	16.9335	1.28987	0	16.9335
3.75545	18.444	16.2832	16.9174	1.52654	0	16.9174
3.75897	18.47	16.2619	16.9015	1.56845	0	16.9015
3.7625	18.393	16.2407	16.8857	1.5073	0	16.8857
3.76602	18.2298	16.2195	16.87	1.35976	0	16.87
3.76954	17.9924	16.1984	16.8546	1.13785	0	16.8546
3.77307	17.7775	16.1773	16.8393	0.938204	0	16.8393
3.77659	17.5585	16.1562	16.8241	0.734365	0	16.8241
3.78011	17.4629	16.1352	16.8091	0.653776	0	16.8091
3.78364	17.3634	16.1143	16.7943	0.569004	0	16.7943
3.78716	17.2911	16.0934	16.7797	0.511364	0	16.7797
3.79068	17.2175	16.0726	16.7652	0.452252	0	16.7652
3.7942	17.1527	16.0519	16.751	0.401754	0	16.751
3.79773	17.0716	16.0311	16.7369	0.334684	0	16.7369
3.80125	17.0023	16.0105	16.723	0.279302	0	16.723
3.80477	16.9825	15.9899	16.7093	0.27325	0	16.7093
3.8083	16.9643	15.9693	16.6958	0.268503	0	16.6958
3.81182	16.9277	15.9488	16.6824	0.24528	0	16.6824
3.81534	16.9101	15.9284	16.6693	0.240761	0	16.6693
3.81886	16.8711	15.908	16.6564	0.21463	0	16.6564
3.82239	16.917	15.8876	16.6437	0.273292	0	16.6437
3.82591	16.9282	15.8673	16.6312	0.296968	0	16.6312
3.82943	16.8717	15.8471	16.619	0.252746	0	16.619
3.83296	16.8451	15.8269	16.6069	0.238142	0	16.6069
3.83648	16.7912	15.8068	16.5951	0.196083	0	16.5951
3.84	16.8296	15.7867	16.5835	0.246049	0	16.5835
3.84353	16.8099	15.7667	16.5722	0.237692	0	16.5722
3.84705	16.8227	15.7467	16.5611	0.26164	0	16.5611
3.85057	16.8175	15.7268	16.5502	0.267231	0	16.5502
3.85409	16.7816	15.707	16.5397	0.241958	0	16.5397
3.85762	16.7882	15.6872	16.5293	0.25885	0	16.5293
3.86114	16.7295	15.6674	16.5192	0.210291	0	16.5192
3.86466	16.6797	15.6477	16.5094	0.17029	0	16.5094
3.86819	16.7026	15.6281	16.4999	0.202659	0	16.4999
3.87171	16.7787	15.6085	16.4906	0.288014	0	16.4906
3.87523	16.8035	15.5889	16.4817	0.321795	0	16.4817
3.87876	16.781	15.5694	16.4731	0.307927	0	16.4731
3.88228	16.7463	15.55	16.4647	0.281577	0	16.4647
3.8858	16.7715	15.5306	16.4567	0.314792	0	16.4567
3.88932	16.7846	15.5113	16.449	0.33556	0	16.449
3.89285	16.8022	15.492	16.4417	0.360577	0	16.4417
3.89637	16.8066	15.4728	16.4346	0.371969	0	16.4346
3.89989	16.8042	15.4536	16.428	0.376285	0	16.428
3.90342	16.8015	15.4345	16.4217	0.379798	0	16.4217
3.90694	16.7523	15.4154	16.4157	0.336597	0	16.4157
3.91046	16.7298	15.3964	16.4101	0.319656	0	16.4101
3.91399	16.6968	15.3775	16.405	0.291828	0	16.405
3.91751	16.6816	15.3586	16.327	0.354585	0	16.327
3.92103	16.6954	15.3397	16.3229	0.372547	0	16.3229
3.92455	16.7317	15.3209	16.3193	0.412361	0	16.3193
3.92808	16.7065	15.3022	16.3161	0.390376	0	16.3161
3.9316	16.7259	15.2835	16.3133	0.412511	0	16.3133
3.93512	16.7818	15.2649	16.3111	0.470637	0	16.3111
3.93865	16.8214	15.2463	16.3094	0.512062	0	16.3094
3.94217	16.8545	15.2278	16.308	0.546445	0	16.308
3.94569	16.8766	15.2093	16.3072	0.569312	0	16.3072
3.94922	16.924	15.1909	16.3071	0.616888	0	16.3071
3.95274	16.9815	15.1725	16.3073	0.67418	0	16.3073
3.95626	17.0664	15.1542	16.3081	0.758256	0	16.3081
3.95978	17.1775	15.1359	16.3097	0.86782	0	16.3097
3.96331	17.2427	15.1177	16.3118	0.930953	0	16.3118
3.96683	17.2491	15.0996	16.3144	0.934672	0	16.3144
3.97035	17.226	15.0815	16.3178	0.908245	0	16.3178
3.97388	17.1549	15.0634	16.3218	0.833034	0	16.3218
3.9774	17.0661	15.0454	16.3265	0.73954	0	16.3265
3.98092	16.9853	15.0275	16.3319	0.65341	0	16.3319
3.98445	16.9338	15.0096	16.3382	0.595559	0	16.3382
3.98797	16.938	14.9917	16.3452	0.592809	0	16.3452
3.99149	16.9464	14.9739	16.3529	0.593502	0	16.3529
3.99501	16.9113	14.9562	16.3616	0.549609	0	16.3616
3.99854	16.9278	14.9385	16.3712	0.556539	0	16.3712
4.00206	16.9814	14.9209	16.3816	0.599825	0	16.3816
4.00558	17.1072	14.9033	16.393	0.714229	0	16.393
4.00911	17.2362	14.8858	16.4055	0.83069	0	16.4055
4.01263	17.3032	14.8683	16.4189	0.884243	0	16.4189
4.01615	17.3242	14.8509	16.4333	0.890879	0	16.4333
4.01968	17.4486	14.8336	16.4491	0.999426	0	16.4491
4.0232	17.6014	14.8162	16.466	1.1354	0	16.466
4.02672	17.7294	14.799	16.4839	1.24551	0	16.4839
4.03024	17.7389	14.7818	16.5034	1.23544	0	16.5034
4.03377	17.6322	14.7646	16.5242	1.10796	0	16.5242
4.03729	17.5323	14.7475	16.5463	0.985975	0	16.5463
4.04081	17.4575	14.7305	16.5698	0.887641	0	16.5698
4.04434	17.3711	14.7135	16.5952	0.775824	0	16.5952
4.04786	17.3615	14.6965	16.6221	0.739454	0	16.6221
4.05138	17.4387	14.6797	16.6503	0.788347	0	16.6503
4.05491	17.4937	14.6628	16.681	0.812748	0	16.681
4.05843	17.4936	14.646	16.7133	0.780313	0	16.7133
4.06195	17.5194	14.6293	16.7474	0.772004	0	16.7474
4.06547	17.5861	14.6126	16.7838	0.802355	0	16.7838
4.069	17.6504	14.596	16.8226	0.827769	14.596	16.8226
4.07252	17.6694	14.5794	16.8726	0.796738	14.5886	16.8635
4.07604	17.6591	14.5629	16.9159	0.743272	14.5722	16.9066
4.07957	17.6788	14.5464	16.9625	0.71632	14.5559	16.9531
4.08309	17.7396	14.53	17.0116	0.728004	14.5396	17.0019
4.08661	17.9027	14.5136	17.063	0.83963	14.5234	17.0532
4.09014	18.042	14.4973	17.1184	0.923586	14.5073	17.1084
4.09366	18.1109	14.481	17.177	0.933858	14.4912	17.1669
4.09718	18.1663	14.4648	17.2386	0.927684	14.4751	17.2283
4.1007	18.1981	14.4487	17.304	0.894085	14.4592	17.2935
4.10423	18.3522	14.4325	17.3742	0.978051	14.4432	17.3635
4.10775	18.514	14.4165	17.4479	1.06604	14.4274	17.437
4.11127	18.617	14.4005	17.5253	1.09169	14.4116	17.5142
4.1148	18.6439	14.3845	17.6095	1.03445	14.3958	17.5982
4.11832	18.6844	14.3686	17.6981	0.986309	14.3801	17.6866
4.12184	18.7562	14.3528	17.7912	0.965022	14.3645	17.7795
4.12537	18.9112	14.337	17.8912	1.02	14.3489	17.8793
4.12889	19.0214	14.3212	17.9981	1.02335	14.3334	17.9859
4.13241	19.077	14.3055	18.1106	0.966411	14.3179	18.0982
4.13593	19.2184	14.2899	18.2301	0.988286	14.3025	18.2174
4.13946	19.4191	14.2743	18.3597	1.05943	14.2872	18.3468
4.14298	19.6221	14.2587	18.4966	1.12556	14.2719	18.4834
4.1465	19.8272	14.2432	18.6409	1.18635	14.2567	18.6275
4.15003	19.9759	14.2278	18.7984	1.17752	14.2415	18.7847
4.15355	20.1878	14.2124	18.9661	1.2217	14.2264	18.9521
4.15707	20.4176	14.1971	19.1435	1.27409	14.2113	19.1292
4.16059	20.6925	14.1818	19.3347	1.35779	14.1963	19.3202
4.16412	20.9628	14.1665	19.5422	1.42062	14.1814	19.5273
4.16764	21.2582	14.1513	19.7625	1.49577	14.1666	19.7472
4.17116	21.5098	14.1362	19.9968	1.51306	14.1517	19.9812
4.17469	21.8002	14.1211	20.2562	1.54398	14.137	20.2404
4.17821	22.1193	14.1061	20.533	1.58638	14.1223	20.5167
4.18173	22.4985	14.0911	20.8276	1.67085	14.1077	20.811
4.18526	22.9555	14.0762	21.1521	1.80335	14.0931	21.1352
4.18878	23.3861	14.0613	21.5048	1.88136	14.0786	21.4874
4.1923	23.9237	14.0465	21.8824	2.04132	14.0642	21.8646
4.19582	24.4719	14.0317	22.2927	2.17915	14.0498	22.2745
4.19935	25.1083	14.0169	22.7501	2.35818	14.0355	22.7315
4.20287	25.7157	14.0023	23.2435	2.47214	14.0213	23.2245
4.20639	26.4185	13.9876	23.7747	2.64379	14.0071	23.7551
4.20992	27.2285	13.973	24.3806	2.84793	13.993	24.3606
4.21344	28.2352	13.9585	25.045	3.19023	13.979	25.0245
4.21696	29.3916	13.944	25.7697	3.62188	13.965	25.7487
4.22049	30.5853	13.9296	26.5924	3.99292	13.9511	26.5708
4.22401	31.8691	13.9152	27.5388	4.33024	13.9373	27.5167
4.22753	33.3661	13.9009	28.5995	4.76657	13.9236	28.5768
4.23105	35.2448	13.8866	29.8023	5.44254	13.9099	29.779
4.23458	37.3737	13.8724	31.297	6.07669	13.8963	31.2731
4.2381	39.8406	13.8582	33.0459	6.79469	13.8828	33.0213
4.24162	42.5031	13.844	35.0781	7.42502	13.8693	35.0528
4.24515	45.8245	13.83	37.7063	8.11822	13.8559	37.6803
4.24867	49.6447	13.8159	40.9772	8.66747	13.8426	40.9505
4.25219	54.4501	13.8019	44.8969	9.55327	13.8294	44.8694
4.25572	59.8342	13.788	49.8015	10.0327	13.8163	49.7733
4.25924	66.2658	13.7741	56.2038	10.062	13.8032	56.1747
4.26276	73.8362	13.7603	63.8529	9.98335	13.7903	63.8228
4.26628	82.9028	13.7465	72.83	10.0728	13.7774	72.799
4.26981	93.5676	13.7327	84.5641	9.00352	13.7646	84.5322
4.27333	105.841	13.719	98.1006	7.74019	13.752	98.0677
4.27685	120.452	13.7054	113.453	6.99955	13.7394	113.419
4.28038	136.224	13.6918	131.478	4.74605	13.7269	131.443
4.2839	154.883	13.6783	151.636	3.24689	13.7145	151.6
4.28742	174.069	13.6648	173.173	0.896519	13.7022	173.135
4.29095	195.387	13.6513	196.045	-0.658118	13.6901	196.006
4.29447	216.219	13.6379	219.156	-2.93714	13.678	219.116
4.29799	236.826	13.6246	241.1	-4.27474	13.6661	241.059
4.30151	254.886	13.6113	261.382	-6.49576	13.6543	261.338
4.30504	269.578	13.598	276.013	-6.43509	13.6426	275.969
4.30856	279.171	13.5848	284.55	-5.37976	13.6311	284.504
4.31208	282.49	13.5716	287.296	-4.8065	13.6197	287.248
4.31561	279.434	13.5585	281.678	-2.24347	13.6085	281.628
4.31913	270.416	13.5455	268.551	1.86485	13.5974	268.499
4.32265	255.646	13.5325	251.362	4.28374	13.5865	251.308
4.32618	237.698	13.5195	230.592	7.10516	13.5758	230.536
4.3297	216.745	13.5066	207.593	9.15184	13.5653	207.534
4.33322	195.719	13.4937	184.73	10.9886	13.5549	184.669
4.33674	174.334	13.4809	162.306	12.0279	13.5448	162.242
4.34027	154.882	13.4681	141.654	13.2282	13.5349	141.587
4.34379	136.528	13.4554	123.071	13.4574	13.5253	123.001
4.34731	120.25	13.4427	106.264	13.9867	13.5159	106.191
4.35084	106.102	13.4301	91.724	14.3784	13.5068	91.6473
4.35436	93.3243	13.4175	79.8884	13.4359	13.498	79.8078
4.35788	82.888	13.4049	69.696	13.192	13.4896	69.6114
4.36141	73.5345	13.3924	61.0881	12.4463	13.4814	60.9991
4.36493	66.0413	13.38	54.6743	11.367	13.4738	54.5805
4.36845	59.5902	13.3676	49.356	10.2343	13.4666	49.257
4.37197	54.3736	13.3552	44.9877	9.38588	13.4598	44.8832
4.3755	49.7284	13.3429	41.6889	8.03949	13.4536	41.5783
4.37902	46.0849	13.3307	39.1308	6.95418	13.448	39.0134
4.38254	42.9796	13.3185	37.0371	5.94254	13.443	36.9125
4.38607	40.4134	13.3063	35.39	5.02342	13.4386	35.2577
4.38959	38.3498	13.2942	34.1904	4.15936	13.4353	34.0492
4.39311	36.5318	13.2821	33.2158	3.31596	13.4329	33.065
4.39664	35.071	13.2701	32.4639	2.60706	13.4312	32.3027
4.40016	33.8469	13.2581	31.9702	1.87671	13.4311	31.7972
4.40368	32.9389	13.2461	31.6527	1.28623	13.4323	31.4665
4.4072	32.1418	13.2343	31.5114	0.630461	13.4348	31.3108
4.41073	31.6018	13.2224	31.6046	-0.00281659	13.4392	31.3878
4.41425	31.2344	13.2106	31.9194	-0.684986	13.4461	31.684
4.41777	31.1232	13.1989	32.4489	-1.32567	13.4551	32.1927
4.4213	31.2514	13.1872	33.3189	-2.06748	13.4663	33.0397
4.42482	31.6901	13.1755	34.5051	-2.81498	13.4824	34.1982
4.42834	32.4407	13.1639	36.0564	-3.61575	13.5021	35.7182
4.43187	33.5804	13.1523	38.102	-4.52153	13.5258	37.7285
4.43539	35.1648	13.1408	40.6443	-5.47955	13.5566	40.2285
4.43891	37.3566	13.1293	43.7303	-6.37376	13.5968	43.2628
4.44243	40.2954	13.1179	47.5058	-7.21036	13.648	46.9757
4.44596	44.2427	13.1065	51.9597	-7.71702	13.7152	51.351
4.44948	49.0531	13.0951	57.0873	-8.03421	13.8377	56.3447
4.453	55.3762	13.0838	63.1763	-7.80012	14.0537	62.2065
4.45653	62.7898	13.0726	69.9579	-7.16814	14.3968	68.6337
4.46005	72.1016	13.0614	77.5888	-5.48726	15.2128	75.4374
4.46357	82.9011	13.0502	86.8718	-3.97062	16.8332	83.0887
4.4671	95.6124	13.0391	97.0526	-1.44015	19.4585	90.6332
4.47062	110.059	13.028	108.903	1.1565	23.991	97.9398
4.47414	126.538	13.0169	124.031	2.50742	31.6825	105.365
4.47766	144.87	13.006	140.974	3.89581	41.8466	112.134
4.48119	164.219	12.995	159.854	4.36549	54.7065	118.142
4.48471	185.089	12.9841	180.905	4.18472	70.2026	123.686
4.48823	203.691	12.9732	199.863	3.8281	84.7987	128.037
4.49176	219.932	12.9624	215.82	4.11216	97.6103	131.172
4.49528	229.442	12.9517	224.011	5.43154	103.979	132.984
4.4988	231.09	12.9409	221.608	9.48132	102.737	131.812
4.50232	223.859	12.9302	211.868	11.9918	95.9607	128.837
4.50585	207.372	12.9196	194.337	13.0347	83.2264	124.03
4.50937	185.057	12.909	171.396	13.6603	67.9172	116.388
4.51289	158.621	12.8985	148.125	10.4955	53.1546	107.869
4.51642	131.623	12.8879	125.481	6.14143	39.6352	98.734
4.51994	107.375	12.8775	106.538	0.837074	30.2527	89.1631
4.52346	85.7213	12.867	90.503	-4.78162	23.4226	79.9474
4.52699	69.3415	12.8567	77.1059	-7.76446	18.7208	71.2418
4.53051	56.1939	12.8463	66.5837	-10.3898	16.2466	63.1834
4.53403	46.7563	12.836	58.1932	-11.4369	14.9083	56.1209
4.53755	39.7528	12.8258	51.1317	-11.3789	14.114	49.8434
4.54108	34.7518	12.8156	45.1901	-10.4382	13.7161	44.2896
4.5446	30.9873	12.8054	40.5735	-9.58622	13.5301	39.8488
4.54812	28.2295	12.7953	36.6242	-8.39464	13.397	36.0224
4.55165	26.2041	12.7852	33.2738	-7.06965	13.3031	32.7558
4.55517	24.6171	12.7751	30.6895	-6.07241	13.2346	30.23
4.55869	23.3296	12.7651	28.5487	-5.21907	13.1757	28.1381
4.56222	22.2468	12.7552	26.7483	-4.50156	13.1237	26.3798
4.56574	21.48	12.7452	25.3244	-3.84441	13.0783	24.9913
4.56926	20.8353	12.7354	24.1728	-3.33748	13.0386	23.8696
4.57278	20.3077	12.7255	23.1887	-2.88104	13.002	22.9122
4.57631	19.7663	12.7157	22.3645	-2.59826	12.9684	22.1119
4.57983	19.3691	12.706	21.692	-2.32289	12.9388	21.4592
4.58335	19.0466	12.6963	21.0965	-2.04987	12.911	20.8817
4.58688	18.7225	12.6866	20.5681	-1.84559	12.885	20.3696
4.5904	18.4647	12.677	20.121	-1.65631	12.8612	19.9368
4.59392	18.1795	12.6674	19.7144	-1.53486	12.8389	19.5429
4.59745	17.9591	12.6578	19.3431	-1.38407	12.8176	19.1833
4.60097	17.816	12.6483	19.0127	-1.19667	12.7976	18.8634
4.60449	17.6491	12.6389	18.7114	-1.06239	12.7788	18.5715
4.60801	17.4181	12.6294	18.4324	-1.01433	12.7608	18.3011
4.61154	17.2528	12.6201	18.1766	-0.923785	12.7435	18.0532
4.61506	17.1177	12.6107	17.9433	-0.825594	12.7271	17.827
4.61858	17.0657	12.6014	17.7258	-0.660117	12.7112	17.616
4.62211	16.9972	12.5921	17.5226	-0.525354	12.6959	17.4188
4.62563	16.91	12.5829	17.3375	-0.427461	12.6811	17.2392
4.62915	16.8451	12.5737	17.1638	-0.318702	12.6669	17.0706
4.63268	16.8143	12.5646	17.0003	-0.18604	12.653	16.9119
4.6362	16.8103	12.5555	16.8499	-0.0396391	12.6395	16.7659
4.63972	16.7348	12.5464	16.7091	0.0256962	12.6264	16.629
4.64324	16.7271	12.5374	16.5761	0.150991	12.6136	16.4998
4.64677	16.7403	12.5284	16.452	0.288225	12.6011	16.3793
4.65029	16.6946	12.5194	16.3361	0.358519	12.5889	16.2666
4.65381	16.6035	12.5105	16.2265	0.376946	12.577	16.1601
4.65734	16.5461	12.5017	16.1232	0.422897	12.5652	16.0597
4.66086	16.4381	12.4928	16.0268	0.411293	12.5537	15.966
4.66438	16.3465	12.484	15.9357	0.410805	12.5424	15.8773
4.66791	16.2236	12.4753	15.849	0.374611	12.5313	15.793
4.67143	16.1422	12.4666	15.7682	0.373979	12.5203	15.7145
4.67495	16.0911	12.4579	15.6917	0.399342	12.5096	15.64
4.67847	16.1	12.4493	15.6189	0.481114	12.499	15.5692
4.682	16.1603	12.4407	15.5506	0.609673	12.4885	15.5028
4.68552	16.1498	12.4321	15.4859	0.66386	12.4782	15.4399
4.68904	16.1107	12.4236	15.4246	0.686142	12.468	15.3802
4.69257	16.0506	12.4151	15.3665	0.684019	12.4579	15.3237
4.69609	15.9939	12.4066	15.3117	0.682209	12.448	15.2704
4.69961	15.9518	12.3982	15.2599	0.691864	12.4382	15.22
4.70314	15.8437	12.3899	15.2106	0.63313	12.4284	15.172
4.70666	15.742	12.3815	15.1642	0.577812	12.4188	15.1269
4.71018	15.6775	12.3732	15.1203	0.557152	12.4093	15.0842
4.7137	15.6791	12.365	15.0786	0.600538	12.3999	15.0437
4.71723	15.6617	12.3567	15.0394	0.622237	12.3906	15.0056
4.72075	15.6363	12.3485	15.0023	0.634022	12.3813	14.9696
4.72427	15.5798	12.3404	14.9673	0.612558	12.3722	14.9355
4.7278	15.5689	12.3323	14.9343	0.634619	12.3631	14.9035
4.73132	15.5475	12.3242	14.9031	0.644358	12.3541	14.8733
4.73484	15.5195	12.3162	14.874	0.645446	12.3452	14.845
4.73837	15.4488	12.3082	14.8465	0.602274	12.3364	14.8184
4.74189	15.4148	12.3002	14.8395	0.575267	12.3463	14.7935
4.74541	15.4223	12.2923	14.8158	0.606519	12.3379	14.7702
4.74893	15.4285	12.2844	14.7936	0.63485	12.3296	14.7485
4.75246	15.3757	12.2765	14.7732	0.60254	12.3213	14.7284
4.75598	15.3084	12.2687	14.7541	0.554242	12.3131	14.7097
4.7595	15.3233	12.2609	14.7366	0.586699	12.305	14.6925
4.76303	15.3215	12.2532	14.7207	0.600826	12.297	14.6769
4.76655	15.3332	12.2455	14.706	0.627199	12.289	14.6625
4.77007	15.3349	12.2378	14.6929	0.642056	12.2811	14.6496
4.7736	15.3155	12.2301	14.6811	0.634319	12.2733	14.638
4.77712	15.2902	12.2225	14.6707	0.619538	12.2655	14.6277
4.78064	15.2392	12.215	14.6616	0.57762	12.2578	14.6188
4.78416	15.272	12.2074	14.6539	0.618073	12.2501	14.6112
4.78769	15.2798	12.1999	14.6475	0.632272	12.2425	14.6049
4.79121	15.2759	12.1925	14.6422	0.633675	12.235	14.5997
4.79473	15.2214	12.185	14.6385	0.582865	12.2276	14.596
4.79826	15.2328	12.1776	14.6361	0.596712	12.2202	14.5935
4.80178	15.2468	12.1703	14.6347	0.612086	12.2128	14.5922
4.8053	15.2615	12.1629	14.6348	0.626685	12.2056	14.5922
4.80883	15.2217	12.1556	14.6363	0.585407	12.1983	14.5936
4.81235	15.2535	12.1484	14.6389	0.614542	12.1912	14.5961
4.81587	15.3193	12.1412	14.6428	0.676548	12.1841	14.5999
4.81939	15.3687	12.134	14.6482	0.720429	12.1771	14.6052
4.82292	15.3967	12.1268	14.6549	0.741867	12.1701	14.6116
4.82644	15.3658	12.1197	14.6627	0.703112	12.1632	14.6192
4.82996	15.3361	12.1126	14.6721	0.663992	12.1563	14.6284
4.83349	15.3092	12.1055	14.6829	0.626244	12.1495	14.639
4.83701	15.3134	12.0985	14.6949	0.61848	12.1428	14.6506
4.84053	15.3387	12.0915	14.7084	0.630309	12.1361	14.6638
4.84405	15.3551	12.0846	14.7235	0.631595	12.1295	14.6786
4.84758	15.3882	12.0777	14.7399	0.648286	12.1229	14.6947
4.8511	15.4225	12.0708	14.7577	0.664854	12.1164	14.712
4.85462	15.4125	12.0639	14.7775	0.635046	12.11	14.7314
4.85815	15.4398	12.0571	14.7986	0.641199	12.1036	14.752
4.86167	15.4618	12.0503	14.8211	0.64077	12.0973	14.7741
4.86519	15.5123	12.0435	14.8456	0.666709	12.0911	14.7981
4.86872	15.5165	12.0368	14.8719	0.644656	12.0849	14.8238
4.87224	15.5553	12.0301	14.8996	0.655732	12.0788	14.8509
4.87576	15.5659	12.0235	14.9292	0.636717	12.0727	14.8799
4.87928	15.6251	12.0168	14.961	0.66406	12.0667	14.9111
4.88281	15.6337	12.0102	14.9945	0.639152	12.0608	14.9439
4.88633	15.6189	12.0037	15.0297	0.589274	12.0549	14.9784
4.88985	15.619	11.9971	15.0677	0.551288	12.0492	15.0157
4.89338	15.6813	11.9906	15.1076	0.573749	12.0434	15.0548
4.8969	15.7016	11.9842	15.1493	0.552296	12.0378	15.0957
4.90042	15.6929	11.9777	15.1938	0.4991	12.0322	15.1393
4.90395	15.6531	11.9713	15.2409	0.412207	12.0267	15.1855
4.90747	15.7118	11.9649	15.2901	0.421675	12.0213	15.2337
4.91099	15.763	11.9586	15.3417	0.42128	12.016	15.2844
4.91451	15.8544	11.9523	15.4086	0.445807	12.0107	15.3502
4.91804	15.913	11.946	15.4663	0.446638	12.0055	15.4068
4.92156	15.994	11.9397	15.5173	0.476707	11.9913	15.4658
4.92508	15.9896	11.9335	15.5817	0.407868	11.9864	15.5288
4.92861	16.0585	11.9273	15.6493	0.409219	11.9817	15.5949
4.93213	16.1041	11.9212	15.7197	0.384404	11.977	15.6639
4.93565	16.1126	11.915	15.794	0.318617	11.9724	15.7367
4.93918	16.1178	11.9089	15.8728	0.245033	11.9679	15.8138
4.9427	16.1802	11.9029	15.9674	0.212824	11.9635	15.9068
4.94622	16.2191	11.8968	16.0531	0.165981	11.9592	15.9908
4.94974	16.2974	11.8908	16.1451	0.1523	11.955	16.0809
4.95327	16.3187	11.8848	16.241	0.077703	11.9509	16.1749
4.95679	16.3673	11.8789	16.341	0.0262916	11.9469	16.273
4.96031	16.3916	11.873	16.4474	-0.0558412	11.9431	16.3773
4.96384	16.5075	11.8671	16.5596	-0.0520766	11.9393	16.4873
4.96736	16.5879	11.8612	16.6767	-0.0888151	11.9357	16.6022
4.97088	16.6654	11.8554	16.7999	-0.134558	11.9323	16.723
4.97441	16.735	11.8496	16.9315	-0.196515	11.929	16.8521
4.97793	16.8706	11.8438	17.0691	-0.198562	11.9258	16.9871
4.98145	16.9518	11.838	17.2128	-0.261072	11.9228	17.1281
4.98497	16.9825	11.8323	17.3673	-0.384894	11.9199	17.2797
4.9885	17.0845	11.8266	17.5297	-0.44525	11.9173	17.4391
4.99202	17.2229	11.821	17.6996	-0.47672	11.9148	17.6058
4.99554	17.3914	11.8153	17.8804	-0.488968	11.9125	17.7832
4.99907	17.5011	11.8097	18.073	-0.571931	11.9105	17.9723
5.00259	17.6262	11.8042	18.2751	-0.648933	11.9086	18.1706
5.00611	17.7574	11.7986	18.4877	-0.730309	11.907	18.3793
5.00964	17.8828	11.7931	18.7178	-0.83505	11.9057	18.6052
5.01316	18.0426	11.7876	18.9598	-0.917209	11.9046	18.8428
5.01668	18.245	11.7821	19.214	-0.969051	11.9038	19.0924
5.0202	18.4027	11.7767	19.4885	-1.08582	11.9034	19.3619
5.02373	18.5536	11.7713	19.7808	-1.22717	11.9033	19.6488
5.02725	18.7879	11.7659	20.0887	-1.30081	11.9035	19.9511
5.03077	19.0547	11.7606	20.4175	-1.36275	11.9041	20.2739
5.0343	19.3145	11.7552	20.7737	-1.45925	11.9052	20.6237
5.03782	19.5656	11.7499	21.1506	-1.58499	11.9067	20.9937
5.04134	19.8348	11.7447	21.5486	-1.71377	11.9087	21.3846
5.04487	20.1266	11.7394	21.9871	-1.86049	11.9113	21.8152
5.04839	20.4625	11.7342	22.4535	-1.99102	11.9145	22.2732
5.05191	20.8108	11.729	22.9484	-2.13759	11.9183	22.7591
5.05543	21.1999	11.7238	23.4872	-2.28728	11.9228	23.2882
5.05896	21.6329	11.7187	24.0725	-2.43966	11.9282	23.863
5.06248	22.129	11.7136	24.6967	-2.56763	11.9344	24.4759
5.066	22.6816	11.7085	25.3676	-2.68599	11.9414	25.1347
5.06953	23.2621	11.7034	26.1142	-2.85208	11.9498	25.8679
5.07305	23.9412	11.6984	26.9158	-2.97456	11.9592	26.655
5.07657	24.6592	11.6934	27.775	-3.11577	11.9697	27.4987
5.0801	25.509	11.6884	28.7397	-3.23068	11.9821	28.446
5.08362	26.462	11.6834	29.7968	-3.33485	11.9961	29.4841
5.08714	27.5855	11.6785	30.9433	-3.35782	12.0117	30.61
5.09066	28.8002	11.6736	32.2211	-3.4209	12.0295	31.8651
5.09419	30.1322	11.6687	33.6828	-3.55058	12.0503	33.3013
5.09771	31.6503	11.6639	35.3041	-3.65379	12.0733	34.8946
5.10123	33.4462	11.659	37.1021	-3.65584	12.0989	36.6621
5.10476	35.546	11.6542	39.3023	-3.75625	12.1297	38.8268
5.10828	37.8469	11.6494	41.8335	-3.98662	12.1642	41.3188
5.1118	40.5858	11.6447	44.7339	-4.14811	12.2027	44.1759
5.11533	43.8143	11.6399	48.3305	-4.51624	12.2481	47.7224
5.11885	47.8081	11.6352	52.77	-4.96187	12.3009	52.1042
5.12237	52.3807	11.6305	58.0231	-5.6424	12.3609	57.2928
5.12589	58.0644	11.6259	64.3932	-6.32876	12.4302	63.5889
5.12942	64.7329	11.6212	72.7166	-7.98367	12.5173	71.8205
5.13294	73.0931	11.6166	82.6393	-9.54621	12.6235	81.6324
5.13646	83.366	11.612	94.2764	-10.9104	12.753	93.1355
5.13999	96.017	11.6075	109.378	-13.3609	12.9618	108.024
5.14351	111.777	11.6029	127.298	-15.5214	13.3129	125.588
5.14703	131.368	11.5984	147.993	-16.6252	13.874	145.717
5.15056	156.213	11.5939	172.883	-16.67	14.9063	169.571
5.15408	185.992	11.5895	202.787	-16.7956	17.0772	197.3
5.1576	224.232	11.585	236.801	-12.5692	20.6547	227.732
5.16112	267.628	11.5806	275.507	-7.87923	26.09	260.997
5.16465	321.297	11.5762	322.395	-1.09741	36.4225	297.548
5.16817	379.676	11.5718	374.221	5.45515	50.8072	334.985
5.17169	444.801	11.5675	430.619	14.1823	69.3617	372.825
5.17522	510.235	11.5631	491.769	18.4668	94.4251	408.907
5.17874	572.743	11.5588	551.139	21.6039	122.358	440.34
5.18226	626.049	11.5545	605.605	20.4448	150.717	466.442
5.18578	663.66	11.5503	649.325	14.3348	176.935	483.94
5.18931	682.47	11.546	669.389	13.0809	193.049	487.886
5.19283	678.423	11.5418	670.669	7.75328	199.728	482.483
5.19635	652.206	11.5376	652.365	-0.158929	196.163	467.739
5.19988	608.877	11.5334	605.453	3.42379	176.635	440.352
5.2034	549.701	11.5293	548.643	1.05834	151.864	408.309
5.20692	485.258	11.5251	484.716	0.54265	123.587	372.654
5.21045	417.31	11.521	418.359	-1.04933	95.2147	334.666
5.21397	354.098	11.5169	356.964	-2.86581	71.2032	297.277
5.21749	295.491	11.5129	300.789	-5.29732	51.1606	261.141
5.22101	245.719	11.5088	251.65	-5.93143	36.1149	227.044
5.22454	203.681	11.5048	212.596	-8.91532	27.1066	196.994
5.22806	168.851	11.5008	179	-10.149	20.7807	169.72
5.23158	141.709	11.4968	150.566	-8.85725	16.7997	145.263
5.23511	118.973	11.4928	128.661	-9.68806	14.9627	125.192
5.23863	101.669	11.4889	110.373	-8.70311	13.8396	108.022
5.24215	87.2352	11.485	94.9186	-7.68343	13.1803	93.2233
5.24568	76.0648	11.4811	82.5834	-6.51863	12.8435	81.221
5.2492	66.7093	11.4772	72.8578	-6.14858	12.6375	71.6975
5.25272	59.4501	11.4733	64.6431	-5.19306	12.4836	63.6328
5.25624	53.3077	11.4695	57.8298	-4.5221	12.3656	56.9337
5.25977	48.3528	11.4656	52.7364	-4.38365	12.2756	51.9264
5.26329	44.1614	11.4618	48.3733	-4.21196	12.1957	47.6395
5.26681	40.6413	11.4581	44.6801	-4.03875	12.125	44.0131
5.27034	37.7184	11.4543	41.7358	-4.01746	12.0648	41.1253
5.27386	35.1326	11.4506	39.2448	-4.11218	12.0114	38.6839
5.27738	32.9598	11.4468	37.0573	-4.0975	11.963	36.5412
5.28091	31.0559	11.4431	35.172	-4.11613	11.9196	34.6955
5.28443	29.4689	11.4394	33.5705	-4.10159	11.8816	33.1284
5.28795	28.0625	11.4358	32.1155	-4.05305	11.8465	31.7048
5.29147	26.8386	11.4321	30.7955	-3.95688	11.8142	30.4134
5.295	25.7063	11.4285	29.6488	-3.94254	11.7857	29.2916
5.29852	24.7334	11.4249	28.5952	-3.86182	11.7593	28.2609
5.30204	23.8804	11.4213	27.621	-3.74061	11.7346	27.3077
5.30557	23.1753	11.4177	26.741	-3.56568	11.7121	26.4466
5.30909	22.4947	11.4142	25.9412	-3.44645	11.6915	25.6638
5.31261	21.866	11.4107	25.1941	-3.32804	11.6721	24.9327
5.31614	21.2885	11.4071	24.5003	-3.21178	11.6539	24.2536
5.31966	20.7901	11.4036	23.8769	-3.08681	11.6373	23.6433
5.32318	20.3415	11.4002	23.2909	-2.94943	11.6215	23.0695
5.3267	19.9348	11.3967	22.7409	-2.80605	11.6065	22.531
5.33023	19.5731	11.3933	22.2396	-2.66651	11.5927	22.0402
5.33375	19.2222	11.3898	21.7724	-2.55018	11.5796	21.5827
5.33727	18.885	11.3864	21.3318	-2.44674	11.5671	21.1511
5.3408	18.618	11.383	20.9219	-2.30389	11.5552	20.7496
5.34432	18.345	11.3797	20.5444	-2.19941	11.5441	20.38
5.34784	18.0752	11.3763	20.1871	-2.11189	11.5334	20.03
5.35137	17.8617	11.373	19.8491	-1.9874	11.5231	19.6989
5.35489	17.6858	11.3696	19.5402	-1.85437	11.5135	19.3963
5.35841	17.4934	11.3663	19.2474	-1.75402	11.5042	19.1095
5.36193	17.2999	11.3631	18.9696	-1.66964	11.4952	18.8374
5.36546	17.1518	11.3598	18.7113	-1.5595	11.4867	18.5844
5.36898	16.9988	11.3565	18.4694	-1.47067	11.4785	18.3475
5.3725	16.8343	11.3533	18.2394	-1.40506	11.4705	18.1222
5.37603	16.7019	11.3501	18.0221	-1.3202	11.4628	17.9093
5.37955	16.5891	11.3469	17.8211	-1.23204	11.4555	17.7125
5.38307	16.4592	11.3437	17.6296	-1.17047	11.4483	17.525
5.3866	16.3233	11.3405	17.4474	-1.12402	11.4414	17.3465
5.39012	16.2169	11.3374	17.2785	-1.0616	11.4347	17.1811
5.39364	16.1167	11.3342	17.1186	-1.00192	11.4282	17.0246
5.39716	16.035	11.3311	16.9663	-0.931244	11.4219	16.8755
5.40069	15.9078	11.328	16.8232	-0.915485	11.4157	16.7355
5.40421	15.8091	11.3249	16.6898	-0.880665	11.4098	16.6049
5.40773	15.7466	11.3218	16.5626	-0.816039	11.4039	16.4805
5.41126	15.7232	11.3188	16.4417	-0.718493	11.3982	16.3622
5.41478	15.7105	11.3157	16.3307	-0.620148	11.3927	16.2537
5.4183	15.6653	11.3127	16.2251	-0.559802	11.3873	16.1504
5.42183	15.5822	11.3097	16.1248	-0.542556	11.382	16.0525
5.42535	15.4837	11.3067	16.032	-0.548286	11.3769	15.9618
5.42887	15.4408	11.3037	15.9452	-0.504377	11.3718	15.8771
5.43239	15.4219	11.3007	15.8632	-0.441307	11.3669	15.7971
5.43592	15.384	11.2978	15.7866	-0.402596	11.362	15.7224
5.43944	15.326	11.2948	15.7168	-0.390822	11.3573	15.6544
5.44296	15.3069	11.2919	15.6514	-0.344474	11.3526	15.5907
5.44649	15.3056	11.289	15.5901	-0.284564	11.348	15.5311
5.45001	15.3333	11.2861	15.5357	-0.202334	11.3435	15.4783
5.45353	15.2813	11.2832	15.4857	-0.204342	11.3391	15.4298
5.45706	15.2188	11.2803	15.4397	-0.220981	11.3347	15.3853
5.46058	15.2205	11.2775	15.3992	-0.178748	11.3305	15.3462
5.4641	15.2253	11.2747	15.3642	-0.138986	11.3263	15.3126
5.46762	15.2684	11.2718	15.3333	-0.0649033	11.3221	15.283
5.47115	15.2487	11.269	15.3067	-0.0580146	11.3181	15.2576
5.47467	15.2616	11.2662	15.2869	-0.0252983	11.3141	15.239
5.47819	15.3087	11.2634	15.2712	0.0374668	11.3101	15.2246
5.48172	15.3694	11.2607	15.2599	0.109489	11.3062	15.2144
5.48524	15.338	11.2579	15.2551	0.0828373	11.3023	15.2107
5.48876	15.3735	11.2552	15.2559	0.117581	11.2986	15.2125
5.49229	15.4266	11.2524	15.2614	0.165171	11.2948	15.219
5.49581	15.4911	11.2497	15.2729	0.218239	11.2911	15.2314
5.49933	15.517	11.247	15.292	0.225063	11.2875	15.2515
5.50285	15.5632	11.2443	15.3166	0.246603	11.2839	15.277
5.50638	15.6419	11.2416	15.3467	0.295204	11.2803	15.3081
5.5099	15.7602	11.239	15.387	0.373221	11.2768	15.3492
5.51342	15.8772	11.2363	15.4343	0.442987	11.2733	15.3973
5.51695	15.9941	11.2337	15.4884	0.505699	11.2699	15.4522
5.52047	16.0648	11.231	15.5528	0.512074	11.2665	15.5173
5.52399	16.1636	11.2284	15.6281	0.535528	11.2631	15.5934
5.52751	16.3047	11.2258	15.7123	0.592337	11.2598	15.6784
5.53104	16.4974	11.2232	15.8071	0.690308	11.2565	15.7738
5.53456	16.6926	11.2207	15.919	0.773633	11.2532	15.8864
5.53808	16.9189	11.2181	16.0434	0.875538	11.25	16.0114
5.54161	17.1375	11.2155	16.1807	0.956838	11.2468	16.1494
5.54513	17.3408	11.213	16.3417	0.999134	11.2436	16.311
5.54865	17.6432	11.2104	16.5243	1.11892	11.2405	16.4942
5.55218	17.9402	11.2079	16.7278	1.21248	11.2374	16.6983
5.5557	18.3768	11.2054	16.9619	1.41494	11.2343	16.933
5.55922	18.8221	11.2029	17.2413	1.58076	11.2313	17.213
5.56274	19.3077	11.2004	17.5604	1.74727	11.2282	17.5326
5.56627	19.8415	11.198	17.9228	1.91873	11.2252	17.8955
5.56979	20.4931	11.1955	18.3877	2.10536	11.2223	18.361
5.57331	21.2419	11.193	18.9364	2.30551	11.2193	18.9101
5.57684	22.1337	11.1906	19.5781	2.55566	11.2164	19.5523
5.58036	23.1671	11.1882	20.39	2.77711	11.2135	20.3647
5.58388	24.3598	11.1857	21.4067	2.95311	11.2106	21.3818
5.58741	25.7665	11.1833	22.6146	3.15185	11.2078	22.5902
5.59093	27.4291	11.1809	24.0757	3.35345	11.2049	24.0517
5.59445	29.4313	11.1785	25.9687	3.46258	11.2021	25.9451
5.59797	31.7737	11.1762	28.196	3.57771	11.1993	28.1728
5.6015	34.5402	11.1738	30.7757	3.76447	11.1966	30.7529
5.60502	37.8062	11.1714	34.0155	3.79074	11.1938	33.9931
5.60854	41.5947	11.1691	37.7577	3.8371	11.1911	37.7356
5.61207	45.9575	11.1668	41.9612	3.99632	11.1884	41.9396
5.61559	50.8834	11.1644	46.7968	4.08652	11.1857	46.7756
5.61911	56.4359	11.1621	52.247	4.18885	11.183	52.2261
5.62264	62.4156	11.1598	58.0821	4.33351	11.1804	58.0615
5.62616	68.9373	11.1575	64.2931	4.64419	11.1778	64.2729
5.62968	75.4875	11.1552	70.8031	4.68443	11.1752	70.7832
5.6332	82.1247	11.1529	77.2269	4.89782	11.1726	77.2072
5.63673	88.2504	11.1507	83.4591	4.79125	11.17	83.4398
5.64025	93.7122	11.1484	88.9258	4.78642	11.1674	88.9068
5.64377	98.0166	11.1461	93.1826	4.83407	11.1649	93.1638
5.6473	100.875	11.1439	96.216	4.6594	11.1439	96.216
5.65082	101.987	11.1417	97.5265	4.46083	11.1417	97.5265
5.65434	101.279	11.1394	96.4594	4.81913	11.1394	96.4594
5.65787	98.8559	11.1372	93.9419	4.91397	11.1372	93.9419
5.66139	94.8419	11.135	90.0371	4.80486	11.135	90.0371
5.66491	89.5539	11.1328	84.4968	5.05716	11.1328	84.4968
5.66843	83.5082	11.1306	78.4364	5.07178	11.1306	78.4364
5.67196	76.961	11.1284	72.0137	4.94725	11.1284	72.0137
5.67548	70.3243	11.1263	65.4616	4.86268	11.1263	65.4616
5.679	63.7262	11.1241	59.1578	4.56833	11.1241	59.1578
5.68253	57.6656	11.122	53.1449	4.52066	11.122	53.1449
5.68605	51.9945	11.1198	47.5311	4.46335	11.1198	47.5311
5.68957	46.9525	11.1177	42.6342	4.31834	11.1177	42.6342
5.6931	42.4572	11.1155	38.2061	4.25109	11.1155	38.2061
5.69662	38.5574	11.1134	34.2469	4.31052	11.1134	34.2469
5.70014	35.1436	11.1113	30.9942	4.14937	11.1113	30.9942
5.70366	32.1683	11.1092	28.2143	3.95403	11.1092	28.2143
5.70719	29.6443	11.1071	25.8128	3.83147	11.1071	25.8128
5.71071	27.527	11.105	23.851	3.67605	11.105	23.851
5.71423	25.7849	11.1029	22.288	3.49692	11.1029	22.288
5.71776	24.2361	11.1008	20.9562	3.27991	11.1008	20.9562
5.72128	22.8518	11.0987	19.8385	3.01329	11.0987	19.8385
5.7248	21.688	11.0967	18.9947	2.69329	11.0967	18.9947
5.72833	20.7294	11.0946	18.2667	2.46274	11.0946	18.2667
5.73185	19.8674	11.0926	17.6452	2.22215	11.0926	17.6452
5.73537	19.0893	11.0905	17.1433	1.946	11.0905	17.1433
5.73889	18.4594	11.0885	16.7162	1.74319	11.0885	16.7162
5.74242	17.9273	11.0865	16.3385	1.58878	11.0865	16.3385
5.74594	17.4459	11.0844	16.0099	1.436	11.0844	16.0099
5.74946	16.9859	11.0824	15.729	1.25691	11.0824	15.729
5.75299	16.6215	11.0804	15.4723	1.1492	11.0804	15.4723
5.75651	16.3122	11.0784	15.2381	1.07406	11.0784	15.2381
5.76003	16.0284	11.0764	15.0327	0.99567	11.0764	15.0327
5.76356	15.7171	11.0744	14.8432	0.873872	11.0744	14.8432
5.76708	15.4269	11.0724	14.667	0.759876	11.0724	14.667
5.7706	15.204	11.0705	14.5065	0.697545	11.0705	14.5065
5.77412	15.0454	11.0685	14.3597	0.685657	11.0685	14.3597
5.77765	14.8527	11.0665	14.2219	0.630855	11.0665	14.2219
5.78117	14.6876	11.0646	14.0929	0.594644	11.0646	14.0929
5.78469	14.4964	11.0626	13.9761	0.520321	11.0626	13.9761
5.78822	14.3092	11.0607	13.8657	0.443558	11.0607	13.8657
5.79174	14.1058	11.0587	13.7614	0.344425	11.0587	13.7614
5.79526	14.0145	11.0568	13.6653	0.349172	11.0568	13.6653
5.79879	13.9392	11.0549	13.5753	0.363957	11.0549	13.5753
5.80231	13.832	11.0529	13.4898	0.34217	11.0529	13.4898
5.80583	13.7168	11.051	13.4096	0.307263	11.051	13.4096
5.80935	13.6233	11.0491	13.335	0.288324	11.0491	13.335
5.81288	13.5027	11.0472	13.264	0.238705	11.0472	13.264
5.8164	13.412	11.0453	13.1963	0.215693	11.0453	13.1963
5.81992	13.3506	11.0434	13.1336	0.216946	11.0434	13.1336
5.82345	13.265	11.0415	13.0738	0.191178	11.0415	13.0738
5.82697	13.1857	11.0396	13.0166	0.169049	11.0396	13.0166
5.83049	13.1158	11.0377	12.9628	0.152928	11.0377	12.9628
5.83402	13.1143	11.0358	12.9119	0.202352	11.0358	12.9119
5.83754	13.0418	11.034	12.8631	0.178642	11.034	12.8631
5.84106	13.0058	11.0321	12.8165	0.189276	11.0321	12.8165
5.84458	12.9207	11.0302	12.7727	0.147954	11.0302	12.7727
5.84811	12.8803	11.0284	12.7307	0.149656	11.0284	12.7307
5.85163	12.8161	11.0265	12.6902	0.125947	11.0265	12.6902
5.85515	12.7982	11.0246	12.652	0.146199	11.0246	12.652
5.85868	12.7212	11.0228	12.6154	0.105815	11.0228	12.6154
5.8622	12.6227	11.021	12.5801	0.0425837	11.021	12.5801
5.86572	12.5633	11.0191	12.5464	0.0169762	11.0191	12.5464
5.86925	12.5505	11.0173	12.5143	0.0361674	11.0173	12.5143
5.87277	12.549	11.0154	12.4833	0.0657178	11.0154	12.4833
5.87629	12.5259	11.0136	12.4533	0.0726132	11.0136	12.4533
5.87981	12.485	11.0118	12.425	0.0599948	11.0118	12.425
5.88334	12.442	11.01	12.3976	0.0444123	11.01	12.3976
5.88686	12.4114	11.0082	12.371	0.0403024	11.0082	12.371
5.89038	12.3875	11.0063	12.3457	0.0418153	11.0063	12.3457
5.89391	12.3343	11.0045	12.3213	0.0129964	11.0045	12.3213
5.89743	12.2689	11.0027	12.2976	-0.028729	11.0027	12.2976
5.90095	12.2174	11.0009	12.2748	-0.0573707	11.0009	12.2748
5.90447	12.2128	10.9991	12.2529	-0.0401056	10.9991	12.2529
5.908	12.1675	10.9973	12.2317	-0.0642401	10.9973	12.2317
5.91152	12.2027	10.9955	12.2111	-0.00838827	10.9955	12.2111
5.91504	12.1692	10.9937	12.1914	-0.0221936	10.9937	12.1914
5.91857	12.1309	10.992	12.1723	-0.0414089	10.992	12.1723
5.92209	12.1084	10.9902	12.1537	-0.045323	10.9902	12.1537
5.92561	12.109	10.9884	12.1358	-0.0268301	10.9884	12.1358
5.92914	12.1191	10.9866	12.1209	-0.00182745	10.9866	12.1209
5.93266	12.1199	10.9848	12.1041	0.015815	10.9848	12.1041
5.93618	12.0636	10.9831	12.0878	-0.0241446	10.9831	12.0878
5.9397	11.9759	10.9813	12.0721	-0.0962055	10.9813	12.0721
5.94323	11.9169	10.9795	12.0568	-0.139885	10.9795	12.0568
5.94675	11.8876	10.9778	12.0419	-0.154245	10.9778	12.0419
5.95027	11.9112	10.976	12.0275	-0.116266	10.976	12.0275
5.9538	11.8874	10.9742	12.0135	-0.126093	10.9742	12.0135
5.95732	11.9121	10.9725	11.9999	-0.0878263	10.9725	11.9999
5.96084	11.9316	10.9707	11.9867	-0.0551227	10.9707	11.9867
5.96437	11.9062	10.969	11.9739	-0.0677475	10.969	11.9739
5.96789	11.8315	10.9672	11.9615	-0.129933	10.9672	11.9615
5.97141	11.8169	10.9655	11.9493	-0.132353	10.9655	11.9493
5.97493	11.8029	10.9637	11.9395	-0.136583	10.9637	11.9395
5.97846	11.7803	10.962	11.928	-0.147708	10.962	11.928
5.98198	11.7612	10.9602	11.9169	-0.155637	10.9602	11.9169
5.9855	11.7004	10.9585	11.906	-0.205644	10.9585	11.906
5.98903	11.6843	10.9567	11.8955	-0.211214	10.9567	11.8955
5.99255	11.707	10.955	11.8852	-0.178199	10.955	11.8852
5.99607	11.7119	10.9533	11.8752	-0.163275	10.9533	11.8752
5.9996	11.7079	10.9515	11.8687	-0.160754	10.9515	11.8687
6.00312	11.6848	10.9498	11.8592	-0.174443	10.9498	11.8592
6.00664	11.6863	10.9481	11.8499	-0.163684	10.9481	11.8499
6.01016	11.6944	10.9463	11.8424	-0.14801	10.9463	11.8424
6.01369	11.7041	10.9446	11.8337	-0.129631	10.9446	11.8337
6.01721	11.6579	10.9429	11.8251	-0.167283	10.9429	11.8251
6.02073	11.6608	10.9411	11.8168	-0.156044	10.9411	11.8168
6.02426	11.6307	10.9394	11.8087	-0.178053	10.9394	11.8087
6.02778	11.6258	10.9377	11.8008	-0.174972	10.9377	11.8008
6.0313	11.5866	10.936	11.7931	-0.206507	10.936	11.7931
6.03483	11.5795	10.9342	11.7856	-0.206104	10.9342	11.7856
6.03835	11.5919	10.9325	11.7783	-0.186367	10.9325	11.7783
6.04187	11.6555	10.9308	11.7711	-0.115602	10.9308	11.7711
6.04539	11.6229	10.9291	11.7642	-0.141301	10.9291	11.7642
6.04892	11.5955	10.9273	11.7574	-0.161906	10.9273	11.7574
6.05244	11.5572	10.9256	11.7508	-0.193536	10.9256	11.7508
6.05596	11.5998	10.9239	11.7443	-0.144559	10.9239	11.7443
6.05949	11.6383	10.9222	11.7381	-0.0997116	10.9222	11.7381
6.06301	11.6365	10.9205	11.7319	-0.0953861	10.9205	11.7319
6.06653	11.6239	10.9187	11.7259	-0.102027	10.9187	11.7259
6.07006	11.6303	10.917	11.7201	-0.089831	10.917	11.7201
6.07358	11.631	10.9153	11.7145	-0.0834414	10.9153	11.7145
6.0771	11.5839	10.9136	11.709	-0.125107	10.9136	11.709
6.08062	11.549	10.9119	11.7036	-0.154548	10.9119	11.7036
6.08415	11.5176	10.9102	11.6984	-0.180724	10.9102	11.6984
6.08767	11.5016	10.9084	11.6933	-0.191673	10.9084	11.6933
6.09119	11.4645	10.9067	11.6883	-0.223765	10.9067	11.6883
6.09472	11.4239	10.905	11.6835	-0.259586	10.905	11.6835
6.09824	11.4158	10.9033	11.6788	-0.263	10.9033	11.6788
6.10176	11.4721	10.9016	11.6742	-0.202161	10.9016	11.6742
6.10529	11.487	10.8999	11.6698	-0.1828	10.8999	11.6698
6.10881	11.4334	10.8981	11.6655	-0.232043	10.8981	11.6655
6.11233	11.4161	10.8964	11.6613	-0.245172	10.8964	11.6613
6.11585	11.4427	10.8947	11.6572	-0.214525	10.8947	11.6572
6.11938	11.4607	10.893	11.6533	-0.192574	10.893	11.6533
6.1229	11.4668	10.8913	11.6495	-0.182705	10.8913	11.6495
6.12642	11.4541	10.8895	11.6458	-0.191717	10.8895	11.6458
6.12995	11.4579	10.8878	11.6422	-0.184316	10.8878	11.6422
6.13347	11.4023	10.8861	11.6387	-0.236458	10.8861	11.6387
6.13699	11.407	10.8844	11.6354	-0.228334	10.8844	11.6354
6.14052	11.4244	10.8827	11.6321	-0.207775	10.8827	11.6321
6.14404	11.418	10.8809	11.629	-0.211055	10.8809	11.629
6.14756	11.4699	10.8792	11.626	-0.156129	10.8792	11.626
6.15108	11.505	10.8775	11.6231	-0.118083	10.8775	11.6231
6.15461	11.5313	10.8758	11.6203	-0.0890228	10.8758	11.6203
6.15813	11.459	10.874	11.6176	-0.158627	10.874	11.6176
6.16165	11.4274	10.8723	11.615	-0.187666	10.8723	11.615
6.16518	11.4379	10.8706	11.6126	-0.174643	10.8706	11.6126
6.1687	11.4293	10.8688	11.6102	-0.180938	10.8688	11.6102
6.17222	11.4282	10.8671	11.608	-0.179769	10.8671	11.608
6.17575	11.3691	10.8654	11.6058	-0.236788	10.8654	11.6058
6.17927	11.323	10.8636	11.6038	-0.280818	10.8636	11.6038
6.18279	11.3044	10.8619	11.6019	-0.29751	10.8619	11.6019
6.18631	11.3303	10.8602	11.6001	-0.269767	10.8602	11.6001
6.18984	11.3712	10.8584	11.5984	-0.227172	10.8584	11.5984
6.19336	11.3945	10.8567	11.5968	-0.202301	10.8567	11.5968
6.19688	11.4499	10.8549	11.5953	-0.145441	10.8549	11.5953
6.20041	11.4083	10.8532	11.594	-0.185678	10.8532	11.594
6.20393	11.4109	10.8514	11.5927	-0.181831	10.8514	11.5927
6.20745	11.4233	10.8497	11.5915	-0.168247	10.8497	11.5915
6.21098	11.4316	10.848	11.5905	-0.158926	10.848	11.5905
6.2145	11.4051	10.8462	11.5896	-0.18446	10.8462	11.5896
6.21802	11.3903	10.8445	11.5888	-0.198463	10.8445	11.5888
6.22154	11.4503	10.8427	11.5881	-0.137819	10.8427	11.5881
6.22507	11.4789	10.8409	11.5875	-0.108628	10.8409	11.5875
6.22859	11.5018	10.8392	11.587	-0.0852571	10.8392	11.587
6.23211	11.4654	10.8374	11.5867	-0.12126	10.8374	11.5867
6.23564	11.4594	10.8357	11.5865	-0.127015	10.8357	11.5865
6.23916	11.4756	10.8339	11.5863	-0.11078	10.8339	11.5863
6.24268	11.4442	10.8321	11.5864	-0.1422	10.8321	11.5864
6.2462	11.4241	10.8304	11.5865	-0.16236	10.8304	11.5865
6.24973	11.4022	10.8286	11.5868	-0.184576	10.8286	11.5868
6.25325	11.4292	10.8268	11.5871	-0.157913	10.8268	11.5871
6.25677	11.3947	10.825	11.5877	-0.192981	10.825	11.5877
6.2603	11.3878	10.8233	11.5883	-0.200526	10.8233	11.5883
6.26382	11.3626	10.8215	11.5891	-0.226462	10.8215	11.5891
6.26734	11.361	10.8197	11.59	-0.229004	10.8197	11.59
6.27087	11.3234	10.8179	11.591	-0.267645	10.8179	11.591
6.27439	11.3509	10.8161	11.5652	-0.214303	10.8161	11.5652
6.27791	11.3515	10.8143	11.5681	-0.216556	10.8143	11.5681
6.28143	11.3526	10.8126	11.5697	-0.217109	10.8126	11.5697
6.28496	11.3553	10.8108	11.5714	-0.216125	10.8108	11.5714
6.28848	11.3767	10.809	11.5733	-0.196608	10.809	11.5733
6.292	11.3858	10.8072	11.5753	-0.189538	10.8072	11.5753
6.29553	11.374	10.8054	11.5775	-0.203456	10.8054	11.5775
6.29905	11.3882	10.8035	11.5798	-0.19165	10.8035	11.5798
6.30257	11.4139	10.8017	11.5824	-0.168423	10.8017	11.5824
6.3061	11.4377	10.7999	11.585	-0.147313	10.7999	11.585
6.30962	11.4445	10.7981	11.5879	-0.143383	10.7981	11.5879
6.31314	11.4443	10.7963	11.5909	-0.146665	10.7963	11.5909
6.31666	11.4398	10.7945	11.5941	-0.154297	10.7945	11.5941
6.32019	11.3929	10.7927	11.5975	-0.204652	10.7927	11.5975
6.32371	11.4094	10.7908	11.606	-0.196638	10.7908	11.606
6.32723	11.4545	10.789	11.6099	-0.155401	10.789	11.6099
6.33076	11.4875	10.7872	11.6139	-0.126391	10.7872	11.6139
6.33428	11.4901	10.7853	11.6181	-0.127996	10.7853	11.6181
6.3378	11.5302	10.7835	11.6225	-0.0922813	10.7835	11.6225
6.34133	11.5275	10.7816	11.6272	-0.0996349	10.7816	11.6272
6.34485	11.573	10.7798	11.632	-0.0590211	10.7798	11.632
6.34837	11.5484	10.778	11.6371	-0.0886923	10.778	11.6371
6.35189	11.533	10.7761	11.6425	-0.10948	10.7761	11.6425
6.35542	11.5099	10.7742	11.6481	-0.138128	10.7742	11.6481
6.35894	11.5079	10.7724	11.6539	-0.145956	10.7724	11.6539
6.36246	11.5619	10.7705	11.6601	-0.0981583	10.7705	11.6601
6.36599	11.5934	10.7687	11.6664	-0.0730613	10.7687	11.6664
6.36951	11.66	10.7668	11.6731	-0.0130677	10.7668	11.6731
6.37303	11.6952	10.7649	11.6801	0.015105	10.7649	11.6801
6.37656	11.696	10.763	11.6874	0.00863619	10.763	11.6874
6.38008	11.651	10.7612	11.695	-0.0439655	10.7612	11.695
6.3836	11.6582	10.7593	11.7029	-0.0446514	10.7593	11.7029
6.38712	11.6883	10.7574	11.7111	-0.0228459	10.7574	11.7111
6.39065	11.7162	10.7555	11.7197	-0.00359306	10.7555	11.7197
6.39417	11.7134	10.7536	11.7287	-0.0152782	10.7536	11.7287
6.39769	11.6893	10.7517	11.7381	-0.0487531	10.7517	11.7381
6.40122	11.679	10.7498	11.7478	-0.0687873	10.7498	11.7478
6.40474	11.6964	10.7479	11.7579	-0.0615026	10.7479	11.7579
6.40826	11.7404	10.746	11.7685	-0.0281755	10.746	11.7685
6.41179	11.7418	10.7441	11.7796	-0.0377543	10.7441	11.7796
6.41531	11.7795	10.7422	11.7911	-0.0115288	10.7422	11.7911
6.41883	11.8061	10.7402	11.803	0.00313217	10.7402	11.803
6.42235	11.7837	10.7383	11.8155	-0.0317901	10.7383	11.8155
6.42588	11.8077	10.7364	11.8285	-0.0207978	10.7364	11.8285
6.4294	11.8534	10.7344	11.842	0.011452	10.7344	11.842
6.43292	11.8396	10.7325	11.8561	-0.01659	10.7325	11.8561
6.43645	11.7902	10.7306	11.8709	-0.0806955	10.7306	11.8709
6.43997	11.814	10.7286	11.8862	-0.0721654	10.7286	11.8862
6.44349	11.8741	10.7267	11.9022	-0.0280189	10.7267	11.9022
6.44702	11.9632	10.7247	11.9189	0.0442643	10.7247	11.9189
6.45054	11.9628	10.7228	11.9363	0.0264966	10.7228	11.9363
6.45406	11.981	10.7208	11.9543	0.0266514	10.7208	11.9543
6.45758	11.9987	10.7188	11.9696	0.0290474	10.7188	11.9696
6.46111	12.052	10.7169	11.9894	0.0625851	10.7169	11.9894
6.46463	12.1074	10.7149	12.01	0.0973929	10.7149	12.01
6.46815	12.1312	10.7129	12.0316	0.0996161	10.7129	12.0316
6.47168	12.1319	10.7109	12.0542	0.0777224	10.7109	12.0542
6.4752	12.19	10.7089	12.0777	0.112345	10.7089	12.0777
6.47872	12.2276	10.7069	12.1022	0.12535	10.7069	12.1022
6.48225	12.2855	10.7049	12.1281	0.157335	10.7049	12.1281
6.48577	12.3642	10.7029	12.155	0.209132	10.7029	12.155
6.48929	12.3975	10.7009	12.1735	0.223982	10.7009	12.1735
6.49281	12.3858	10.6989	12.2033	0.182505	10.6989	12.2033
6.49634	12.3885	10.6969	12.2343	0.154231	10.6969	12.2343
6.49986	12.4176	10.6949	12.2667	0.150967	10.6949	12.2667
6.50338	12.4326	10.6929	12.3008	0.131777	10.6929	12.3008
6.50691	12.4682	10.6908	12.3367	0.131565	10.6908	12.3367
6.51043	12.5074	10.6888	12.3741	0.133318	10.6888	12.3741
6.51395	12.6105	10.6868	12.4133	0.197184	10.6868	12.4133
6.51748	12.7458	10.6847	12.4551	0.29071	10.6847	12.4551
6.521	12.8748	10.6827	12.4986	0.376138	10.6827	12.4986
6.52452	12.9372	10.6806	12.5472	0.390001	10.6806	12.5472
6.52804	12.999	10.6786	12.5958	0.403213	10.6786	12.5958
6.53157	13.0627	10.6765	12.6469	0.415813	10.6765	12.6469
6.53509	13.1308	10.6744	12.7004	0.430389	10.6744	12.7004
6.53861	13.1885	10.6724	12.7572	0.431333	10.6724	12.7572
6.54214	13.2901	10.6703	12.8175	0.472609	10.6703	12.8175
6.54566	13.337	10.6682	12.8807	0.456279	10.6682	12.8807
6.54918	13.3606	10.6661	12.9474	0.413247	10.6661	12.9474
6.55271	13.4144	10.664	13.0192	0.395244	10.664	13.0192
6.55623	13.5804	10.6619	13.0959	0.484511	10.6619	13.0959
6.55975	13.7238	10.6598	13.1755	0.548291	10.6598	13.1755
6.56327	13.8212	10.6577	13.261	0.560283	10.6577	13.261
6.5668	13.9105	10.6556	13.3518	0.558689	10.6556	13.3518
6.57032	14.0226	10.6535	13.4479	0.57472	10.6535	13.4479
6.57384	14.102	10.6514	13.5504	0.551591	10.6514	13.5504
6.57737	14.2269	10.6492	13.6611	0.565745	10.6492	13.6611
6.58089	14.393	10.6471	13.7783	0.614719	10.6471	13.7783
6.58441	14.5612	10.645	13.9028	0.658366	10.645	13.9028
6.58793	14.7732	10.6428	14.0392	0.733984	10.6428	14.0392
6.59146	15.0009	10.6407	14.1843	0.816554	10.6407	14.1843
6.59498	15.2192	10.6385	14.3395	0.87974	10.6385	14.3395
6.5985	15.455	10.6364	14.5084	0.946685	10.6364	14.5084
6.60203	15.7523	10.6342	14.6918	1.06049	10.6342	14.6918
6.60555	16.0359	10.6321	14.889	1.14688	10.6321	14.889
6.60907	16.3829	10.6299	15.1033	1.2796	10.6299	15.1033
6.6126	16.7368	10.6277	15.3424	1.39435	10.6277	15.3424
6.61612	17.1578	10.6255	15.602	1.55581	10.6255	15.602
6.61964	17.5794	10.6233	15.8876	1.69181	10.6233	15.8876
6.62316	18.0746	10.6212	16.2136	1.86099	10.6212	16.2136
6.62669	18.5714	10.619	16.5776	1.99371	10.619	16.5776
6.63021	19.1975	10.6168	16.9878	2.20977	10.6168	16.9878
6.63373	19.8756	10.6145	17.4619	2.41369	10.6145	17.4619
6.63726	20.6811	10.6123	18.0192	2.6619	10.6123	18.0192
6.64078	21.5507	10.6101	18.6601	2.89058	10.6101	18.6601
6.6443	22.5479	10.6079	19.4074	3.14055	10.6079	19.4074
6.64783	23.6375	10.6057	20.3348	3.30274	10.6057	20.3348
6.65135	24.8983	10.6034	21.415	3.48329	10.6034	21.415
6.65487	26.3723	10.6012	22.6933	3.67897	10.6012	22.6933
6.65839	28.013	10.5989	24.2671	3.74593	10.5989	24.2671
6.66192	30.0483	10.5967	26.1502	3.89815	10.5967	26.1502
6.66544	32.2538	10.5944	28.3503	3.90353	10.5944	28.3503
6.66896	35.0111	10.5922	30.9606	4.05052	10.5922	30.9606
6.67249	37.9482	10.5899	34.1241	3.82415	10.5899	34.1241
6.67601	41.3909	10.5876	37.7295	3.66139	10.5876	37.7295
6.67953	45.1151	10.5854	41.808	3.30705	10.5854	41.808
6.68306	49.494	10.5831	46.6715	2.82248	10.5831	46.6715
6.68658	54.2378	10.5808	52.0532	2.18461	10.5808	52.0532
6.6901	59.424	10.5785	57.9233	1.50066	10.5785	57.9233
6.69362	65.0568	10.5762	64.4273	0.629461	10.5762	64.4273
6.69715	70.7047	10.5739	71.4312	-0.726503	10.5739	71.4312
6.70067	76.7857	10.5716	78.6969	-1.91115	10.5716	78.6969
6.70419	82.597	10.5693	86.1383	-3.54125	10.5693	86.1383
6.70772	88.5339	10.567	93.6058	-5.0719	10.567	93.6058
6.71124	93.7634	10.5646	100.773	-7.00982	10.5646	100.773
6.71476	98.5925	10.5623	107.4	-8.80781	10.5623	107.4
6.71829	102.31	10.56	112.961	-10.6516	10.56	112.961
6.72181	105.175	10.5576	117.229	-12.0531	10.5576	117.229
6.72533	106.672	10.5553	120.143	-13.4712	10.5553	120.143
6.72885	106.845	10.5529	121.108	-14.2633	10.5529	121.108
6.73238	105.676	10.5506	119.809	-14.1337	10.5506	119.809
6.7359	103.281	10.5482	116.97	-13.6883	10.5482	116.97
6.73942	99.7713	10.5458	112.593	-12.8219	10.5458	112.593
6.74295	95.3145	10.5435	106.376	-11.0616	10.5435	106.376
6.74647	89.7858	10.5411	99.4971	-9.71136	10.5411	99.4971
6.74999	84.1402	10.5387	92.1125	-7.97226	10.5387	92.1125
6.75352	78.0228	10.5363	84.3896	-6.36685	10.5363	84.3896
6.75704	72.1587	10.5339	76.7802	-4.62155	10.5339	76.7802
6.76056	66.219	10.5315	69.3993	-3.18028	10.5315	69.3993
6.76408	60.673	10.5291	62.4132	-1.74015	10.5291	62.4132
6.76761	55.4125	10.5267	56.0594	-0.64697	10.5267	56.0594
6.77113	50.5978	10.5243	50.1976	0.40023	10.5243	50.1976
6.77465	46.2645	10.5218	44.86	1.40449	10.5218	44.86
6.77818	42.3051	10.5194	40.3528	1.95234	10.5194	40.3528
6.7817	38.8475	10.517	36.3474	2.50008	10.517	36.3474
6.78522	35.7902	10.5145	32.8211	2.96904	10.5145	32.8211
6.78875	33.1864	10.5121	29.8969	3.2895	10.5121	29.8969
6.79227	30.7964	10.5096	27.4505	3.34589	10.5096	27.4505
6.79579	28.8406	10.5072	25.3378	3.50283	10.5072	25.3378
6.79931	27.0349	10.5047	23.5717	3.4632	10.5047	23.5717
6.80284	25.5237	10.5022	22.1776	3.34616	10.5022	22.1776
6.80636	24.1397	10.4998	20.9754	3.16424	10.4998	20.9754
6.80988	22.9343	10.4973	19.9539	2.98034	10.4973	19.9539
6.81341	21.9176	10.4948	19.1478	2.76982	10.4948	19.1478
6.81693	21.032	10.4923	18.4557	2.57627	10.4923	18.4557
6.82045	20.2954	10.4898	17.855	2.44038	10.4898	17.855
6.82398	19.6149	10.4873	17.3602	2.25468	10.4961	17.3513
6.8275	19.087	10.4848	16.9314	2.15559	10.4938	16.9224
6.83102	18.582	10.4823	16.5473	2.03468	10.4914	16.5382
6.83454	18.1144	10.4798	16.2058	1.90869	10.489	16.1965
6.83807	17.6434	10.4772	15.9134	1.73005	10.4866	15.904
6.84159	17.2217	10.4747	15.6446	1.5771	10.4842	15.6352
6.84511	16.8425	10.4722	15.3987	1.44384	10.4818	15.3891
6.84864	16.5427	10.4696	15.18	1.36269	10.4794	15.1703
6.85216	16.2167	10.4671	14.9796	1.23712	10.477	14.9697
6.85568	15.9004	10.4645	14.7933	1.10706	10.4745	14.7833
6.85921	15.6052	10.462	14.6226	0.982525	10.4721	14.6125
6.86273	15.3644	10.4594	14.4676	0.896783	10.4697	14.4573
6.86625	15.1767	10.4568	14.3223	0.854401	10.4673	14.3118
6.86977	14.9992	10.4542	14.1867	0.812541	10.4649	14.176
6.8733	14.8726	10.4517	14.0642	0.808427	10.4625	14.0534
6.87682	14.719	10.4491	13.9491	0.769904	10.46	13.9382
6.88034	14.5984	10.4465	13.8412	0.757156	10.4576	13.8301
6.88387	14.4922	10.4439	13.7421	0.750062	10.4552	13.7308
6.88739	14.3584	10.4413	13.6502	0.708221	10.4527	13.6388
6.89091	14.2227	10.4387	13.5637	0.659005	10.4503	13.5521
6.89444	14.0936	10.4361	13.4831	0.610581	10.4479	13.4712
6.89796	13.9633	10.4334	13.4093	0.554007	10.4454	13.3973
6.90148	13.8588	10.4308	13.3397	0.519092	10.443	13.3275
6.905	13.8047	10.4282	13.2744	0.530324	10.4406	13.262
6.90853	13.7426	10.4255	13.2146	0.527914	10.4381	13.2021
6.91205	13.6739	10.4229	13.1587	0.51515	10.4357	13.1459
6.91557	13.6943	10.4203	13.1062	0.588178	10.4333	13.0932
6.9191	13.649	10.4176	13.0576	0.591435	10.4308	13.0444
6.92262	13.5897	10.4149	13.0128	0.576825	10.4284	12.9994
6.92614	13.47	10.4123	12.9708	0.4992	10.4259	12.9571
6.92966	13.3985	10.4096	12.9316	0.466836	10.4235	12.9177
6.93319	13.3082	10.4069	12.8962	0.412018	10.4211	12.8821
6.93671	13.24	10.4043	12.863	0.376965	10.4186	12.8487
6.94023	13.2151	10.4016	12.8322	0.382899	10.4162	12.8176
6.94376	13.2353	10.3989	12.8043	0.431026	10.4138	12.7894
6.94728	13.2251	10.3962	12.7788	0.446313	10.4113	12.7636
6.9508	13.1829	10.3935	12.7552	0.42767	10.4089	12.7398
6.95433	13.1233	10.3908	12.7339	0.38946	10.4065	12.7182
6.95785	13.0937	10.3881	12.715	0.378678	10.404	12.699
6.96137	13.1118	10.3853	12.6978	0.414	10.4016	12.6815
6.96489	13.1268	10.3826	12.6824	0.444374	10.3992	12.6658
6.96842	13.1333	10.3799	12.6694	0.463959	10.3968	12.6525
6.97194	13.109	10.3771	12.6579	0.451054	10.3943	12.6407
6.97546	13.0927	10.3744	12.6481	0.444544	10.3919	12.6306
6.97899	13.0659	10.3717	12.6402	0.425714	10.3895	12.6224
6.98251	12.9974	10.3689	12.6341	0.363234	10.3871	12.6159
6.98603	13.019	10.3661	12.6295	0.389573	10.3847	12.6109
6.98956	13.0073	10.3634	12.6265	0.380831	10.3823	12.6076
6.99308	13.0234	10.3606	12.6254	0.398009	10.3799	12.6061
6.9966	13.0151	10.3578	12.6256	0.389461	10.3775	12.6059
7.00012	13.045	10.3551	12.6274	0.417594	10.3752	12.6073
7.00365	13.0561	10.3523	12.631	0.425138	10.3728	12.6105
7.00717	13.0803	10.3495	12.636	0.444289	10.3704	12.6151
7.01069	13.067	10.3467	12.6425	0.424484	10.3681	12.6212
7.01422	13.0503	10.3439	12.6507	0.39963	10.3657	12.6289
7.01774	13.0227	10.3411	12.6606	0.362084	10.3634	12.6383
7.02126	12.9959	10.3383	12.6718	0.324139	10.3611	12.649
7.02479	13.0088	10.3355	12.6847	0.32411	10.3588	12.6614
7.02831	13.0709	10.3326	12.6994	0.371499	10.3564	12.6756
7.03183	13.0771	10.3298	12.7155	0.361534	10.3542	12.6912
7.03535	13.0718	10.327	12.7333	0.33847	10.3519	12.7084
7.03888	13.0716	10.3242	12.7529	0.318689	10.3496	12.7275
7.0424	13.0279	10.3213	12.7743	0.253617	10.3474	12.7482
7.04592	13.0322	10.3185	12.7972	0.234951	10.3451	12.7705
7.04945	13.0318	10.3156	12.8221	0.209699	10.3429	12.7948
7.05297	12.9891	10.3128	12.849	0.140119	10.3407	12.821
7.05649	13.0642	10.3099	12.8775	0.186717	10.3385	12.8488
7.06002	13.0962	10.307	12.9081	0.18805	10.3364	12.8788
7.06354	13.1164	10.3042	12.9409	0.175511	10.3342	12.9108
7.06706	13.1126	10.3013	12.9757	0.136975	10.3321	12.9448
7.07058	13.135	10.2984	13.0126	0.122405	10.33	12.9809
7.07411	13.1638	10.2955	13.0518	0.112006	10.3279	13.0194
7.07763	13.15	10.2926	13.0936	0.0564387	10.3259	13.0603
7.08115	13.1275	10.2897	13.1374	-0.00993431	10.3239	13.1032
7.08468	13.111	10.2868	13.1842	-0.0731198	10.3219	13.1491
7.0882	13.1722	10.2839	13.2336	-0.0613806	10.3199	13.1976
7.09172	13.226	10.281	13.2856	-0.0595483	10.318	13.2486
7.09525	13.314	10.2781	13.3407	-0.0266341	10.3162	13.3026
7.09877	13.3898	10.2752	13.3989	-0.00914402	10.3143	13.3598
7.10229	13.417	10.2722	13.4604	-0.0433412	10.3125	13.4201
7.10581	13.3478	10.2693	13.525	-0.177185	10.3108	13.4835
7.10934	13.3345	10.2664	13.5934	-0.258966	10.3091	13.5507
7.11286	13.3905	10.2634	13.6658	-0.275318	10.3074	13.6218
7.11638	13.5114	10.2605	13.7416	-0.230149	10.3058	13.6963
7.11991	13.5765	10.2575	13.8223	-0.245765	10.3043	13.7755
7.12343	13.6408	10.2546	13.9074	-0.266522	10.3028	13.8591
7.12695	13.6686	10.2516	13.9984	-0.329761	10.3014	13.9486
7.13048	13.7087	10.2486	14.093	-0.384328	10.3	14.0416
7.134	13.7745	10.2457	14.1932	-0.418739	10.2988	14.1401
7.13752	13.8936	10.2427	14.301	-0.40738	10.2976	14.2461
7.14104	13.9639	10.2397	14.4123	-0.448451	10.2965	14.3556
7.14457	14.0386	10.2367	14.5311	-0.492467	10.2955	14.4723
7.14809	14.1319	10.2337	14.6568	-0.52497	10.2946	14.596
7.15161	14.1997	10.2307	14.789	-0.589267	10.2937	14.726
7.15514	14.3379	10.2277	14.9301	-0.592123	10.2931	14.8647
7.15866	14.4668	10.2247	15.0798	-0.613019	10.2925	15.012
7.16218	14.6433	10.2217	15.2383	-0.595013	10.2921	15.1679
7.16571	14.7409	10.2187	15.4063	-0.665374	10.2918	15.3332
7.16923	14.9341	10.2157	15.5859	-0.651806	10.2917	15.5099
7.17275	15.0872	10.2127	15.7773	-0.690095	10.2917	15.6982
7.17627	15.266	10.2096	15.9789	-0.712888	10.2919	15.8966
7.1798	15.3689	10.2066	16.1971	-0.828175	10.2924	16.1112
7.18332	15.5384	10.2036	16.4297	-0.891287	10.2931	16.3401
7.18684	15.7181	10.2005	16.6765	-0.958448	10.2939	16.5831
7.19037	15.9502	10.1975	16.9422	-0.991984	10.2951	16.8446
7.19389	16.2143	10.1944	17.2283	-1.01409	10.2965	17.1262
7.19741	16.4906	10.1914	17.5351	-1.04458	10.2983	17.4282
7.20094	16.79	10.1883	17.8636	-1.07357	10.3003	17.7516
7.20446	17.1066	10.1852	18.2231	-1.11646	10.3028	18.1055
7.20798	17.4376	10.1822	18.6133	-1.17572	10.3057	18.4898
7.2115	17.7764	10.1791	19.0319	-1.25558	10.3089	18.9021
7.21503	18.2293	10.176	19.4988	-1.2695	10.3128	19.362
7.21855	18.6975	10.1729	20.0139	-1.31639	10.3172	19.8696
7.22207	19.1756	10.1698	20.5784	-1.40279	10.3221	20.4261
7.2256	19.6763	10.1668	21.2107	-1.53447	10.3277	21.0498
7.22912	20.3499	10.1637	21.9358	-1.58586	10.3343	21.7652
7.23264	21.1088	10.1606	22.7533	-1.64452	10.3415	22.5724
7.23617	22.0148	10.1575	23.6688	-1.65396	10.3496	23.4767
7.23969	22.9834	10.1544	24.7753	-1.7919	10.3591	24.5706
7.24321	24.0629	10.1512	26.053	-1.9901	10.3697	25.8346
7.24673	25.249	10.1481	27.5096	-2.26051	10.3814	27.2762
7.25026	26.6417	10.145	29.2721	-2.63043	10.3951	29.022
7.25378	28.3255	10.1419	31.3702	-3.04469	10.4107	31.1013
7.2573	30.309	10.1388	33.7978	-3.48877	10.4282	33.5084
7.26083	32.6894	10.1356	36.6448	-3.95536	10.4482	36.3322
7.26435	35.5046	10.1325	40.0983	-4.59366	10.4728	39.7579
7.26787	38.7715	10.1293	44.0962	-5.32478	10.5021	43.7235
7.27139	42.6109	10.1262	48.6289	-6.01801	10.5368	48.2184
7.27492	47.2835	10.1231	54.0759	-6.79244	10.5885	53.6105
7.27844	52.7944	10.1199	60.2497	-7.45527	10.6637	59.7058
7.28196	59.3559	10.1167	67.2309	-7.87502	10.7701	66.5775
7.28549	67.047	10.1136	75.1884	-8.14141	10.9449	74.3571
7.28901	75.9825	10.1104	84.2027	-8.22022	11.2584	83.0547
7.29253	86.5361	10.1073	94.233	-7.69693	11.7379	92.6023
7.29606	98.7347	10.1041	105.245	-6.50989	12.4459	102.903
7.29958	112.576	10.1009	117.525	-4.94921	13.7521	113.874
7.3031	128.022	10.0977	131.106	-3.08439	15.639	125.565
7.30662	145.623	10.0945	145.701	-0.078702	18.1791	137.617
7.31015	163.688	10.0914	161.502	2.18578	22.0946	149.499
7.31367	183.16	10.0882	178.376	4.78402	27.3268	161.137
7.31719	202.346	10.085	196.023	6.32374	33.7257	172.382
7.32072	221.372	10.0818	214.056	7.31636	41.6759	182.461
7.32424	239.727	10.0786	231.793	7.93428	51.0839	190.787
7.32776	256.492	10.0754	249.052	7.43968	61.0805	198.047
7.33129	271.387	10.0722	265.31	6.07696	71.5038	203.879
7.33481	283.57	10.069	278.444	5.12671	81.0779	207.435
7.33833	293.103	10.0657	288.852	4.25111	89.0777	209.84
7.34185	299.342	10.0625	296.046	3.29658	95.2489	210.859
7.34538	301.939	10.0593	298.207	3.73217	97.8271	210.439
7.3489	300.015	10.0561	295.188	4.82648	96.7321	208.512
7.35242	293.889	10.0528	287.598	6.29068	92.9605	204.69
7.35595	283.64	10.0496	275.608	8.03147	86.2519	199.406
7.35947	269.422	10.0464	259.669	9.75228	77.0201	192.696
7.36299	251.714	10.0431	240.566	11.1477	67.0698	183.539
7.36652	230.997	10.0399	219.92	11.0763	56.6847	173.276
7.37004	208.931	10.0366	199.244	9.68775	46.931	162.349
7.37356	186.268	10.0334	178.536	7.73284	38.2807	150.288
7.37708	163.646	10.0301	158.701	4.94513	30.7081	138.023
7.38061	142.59	10.0269	140.692	1.89881	24.749	125.969
7.38413	122.868	10.0236	124.621	-1.75344	20.3715	114.273
7.38765	105.962	10.0204	110.089	-4.12698	16.9703	103.139
7.39118	91.0645	10.0171	97.1612	-6.09676	14.5131	92.6652
7.3947	78.5198	10.0138	86.1289	-7.60911	13.0891	83.0537
7.39822	67.9136	10.0106	76.516	-8.60248	12.0582	74.4684
7.40175	59.3475	10.0073	68.0025	-8.65497	11.3698	66.64
7.40527	52.287	10.004	60.624	-8.33703	10.9978	59.6302
7.40879	46.5569	10.0007	54.3585	-7.80165	10.7577	53.6016
7.41231	41.7763	9.99743	48.9361	-7.15982	10.5966	48.337
7.41584	37.8244	9.99415	44.2013	-6.37684	10.4975	43.698
7.41936	34.6334	9.99086	40.196	-5.56264	10.4331	39.7538
7.42288	31.9221	9.98756	36.8775	-4.95537	10.3821	36.483
7.42641	29.636	9.98427	33.9816	-4.3456	10.3413	33.6246
7.42993	27.7519	9.98097	31.5046	-3.75276	10.3093	31.1763
7.43345	26.168	9.97767	29.5243	-3.35626	10.2806	29.2214
7.43698	24.7693	9.97436	27.8004	-3.03111	10.2546	27.5202
7.4405	23.5568	9.97106	26.313	-2.75614	10.2316	26.0524
7.44402	22.5592	9.96775	25.0852	-2.52609	10.2108	24.8422
7.44754	21.6787	9.96444	24.0371	-2.35834	10.1914	23.8102
7.45107	20.9008	9.96112	23.1124	-2.21164	10.1734	22.9001
7.45459	20.2317	9.9578	22.316	-2.0843	10.1572	22.1166
7.45811	19.5924	9.95448	21.6378	-2.04549	10.1419	21.4504
7.46164	19.0507	9.95116	21.0244	-1.97368	10.1275	20.848
7.46516	18.6228	9.94784	20.4766	-1.85381	10.1143	20.3102
7.46868	18.2444	9.94451	20.0002	-1.75581	10.1018	19.8429
7.47221	17.8952	9.94118	19.5654	-1.67018	10.0899	19.4167
7.47573	17.5719	9.93785	19.1684	-1.59648	10.0788	19.0275
7.47925	17.2775	9.93451	18.8159	-1.53834	10.0683	18.682
7.48277	17.0171	9.93117	18.4939	-1.47679	10.0583	18.3668
7.4863	16.7386	9.92784	18.1956	-1.45701	10.0487	18.0748
7.48982	16.5065	9.92449	17.9258	-1.41929	10.0397	17.8106
7.49334	16.333	9.92115	17.6836	-1.3506	10.031	17.5738
7.49687	16.2285	9.9178	17.4591	-1.23061	10.0226	17.3543
7.50039	16.0942	9.91445	17.2545	-1.16025	10.0146	17.1543
7.50391	15.9539	9.9111	17.0723	-1.11832	10.0069	16.9764
7.50744	15.8609	9.90775	16.9061	-1.04518	9.99949	16.8144
7.51096	15.8302	9.90439	16.7548	-0.924672	9.99228	16.6669
7.51448	15.763	9.90104	16.6223	-0.859318	9.98537	16.5379
7.518	15.7278	9.89768	16.5052	-0.777438	9.97863	16.4243
7.52153	15.6708	9.89432	16.4002	-0.729465	9.97205	16.3225
7.52505	15.6422	9.89095	16.3111	-0.668819	9.96572	16.2363
7.52857	15.6174	9.88759	16.2378	-0.620413	9.95954	16.1659
7.5321	15.6534	9.88422	16.1758	-0.52235	9.95348	16.1065
7.53562	15.6491	9.88085	16.1272	-0.478063	9.94758	16.0604
7.53914	15.6597	9.87748	16.0945	-0.4348	9.94184	16.0302
7.54267	15.7029	9.87411	16.0741	-0.371231	9.9362	16.012
7.54619	15.7945	9.87073	16.0653	-0.270732	9.93065	16.0053
7.54971	15.9075	9.86735	16.0744	-0.166933	9.92526	16.0165
7.55323	16.0666	9.86398	16.0975	-0.0308544	9.91995	16.0415
7.55676	16.178	9.8606	16.1329	0.0451485	9.91471	16.0788
7.56028	16.288	9.85721	16.1866	0.101413	9.90959	16.1342
7.5638	16.3622	9.85383	16.2591	0.103095	9.90454	16.2084
7.56733	16.5516	9.85045	16.3472	0.20431	9.89956	16.2981
7.57085	16.8369	9.84706	16.4547	0.382186	9.89465	16.4071
7.57437	17.1025	9.84367	16.5907	0.511774	9.88982	16.5446
7.5779	17.3545	9.84028	16.7497	0.604814	9.88505	16.705
7.58142	17.6268	9.83689	16.9322	0.694672	9.88033	16.8887
7.58494	17.9934	9.8335	17.1616	0.831765	9.87568	17.1194
7.58846	18.4452	9.8301	17.4316	1.0136	9.87108	17.3907
7.59199	18.8861	9.82671	17.7428	1.14328	9.86652	17.703
7.59551	19.4102	9.82331	18.1207	1.28944	9.86201	18.082
7.59903	20.001	9.81991	18.5862	1.41486	9.85755	18.5485
7.60256	20.7234	9.81651	19.13	1.59348	9.85313	19.0933
7.60608	21.5269	9.81311	19.7685	1.75848	9.84874	19.7328
7.6096	22.4662	9.80971	20.5914	1.8748	9.8444	20.5567
7.61312	23.5161	9.80631	21.5594	1.95664	9.8401	21.5256
7.61665	24.7315	9.8029	22.6828	2.04873	9.83582	22.6499
7.62017	26.0634	9.7995	24.097	1.96638	9.83158	24.0649
7.62369	27.6362	9.79609	25.7874	1.84882	9.82737	25.7561
7.62722	29.4053	9.79268	27.7334	1.67196	9.82318	27.7029
7.63074	31.5814	9.78927	30.0353	1.54612	9.81902	30.0055
7.63426	33.985	9.78586	32.8126	1.1724	9.8149	32.7835
7.63779	36.8418	9.78245	35.9437	0.898142	9.81079	35.9153
7.64131	39.9707	9.77904	39.4384	0.532245	9.80671	39.4108
7.64483	43.5672	9.77563	43.5922	-0.0250118	9.80265	43.5651
7.64835	47.6023	9.77222	48.1369	-0.534608	9.79862	48.1105
7.65188	52.1212	9.7688	53.0577	-0.936444	9.7946	53.0319
7.6554	57.0401	9.76539	58.4859	-1.44585	9.7906	58.4607
7.65892	62.2404	9.76197	64.2813	-2.0409	9.78662	64.2566
7.66245	67.8361	9.75856	70.2924	-2.45624	9.78266	70.2683
7.66597	73.4758	9.75514	76.4922	-3.01633	9.77872	76.4686
7.66949	79.2341	9.75172	82.6619	-3.42777	9.77479	82.6388
7.67302	84.6378	9.7483	88.5978	-3.95999	9.77088	88.5752
7.67654	89.7718	9.74488	94.2213	-4.44948	9.76698	94.1992
7.68006	94.078	9.74146	98.9029	-4.82484	9.7631	98.8812
7.68358	97.5016	9.73804	102.544	-5.04197	9.75923	102.522
7.68711	99.6977	9.73462	105.151	-5.45348	9.75538	105.13
7.69063	100.613	9.7312	106.186	-5.57263	9.75154	106.165
7.69415	100.261	9.72778	105.406	-5.14495	9.74771	105.386
7.69768	98.4326	9.72436	103.409	-4.97619	9.74389	103.389
7.7012	95.4043	9.72094	100.18	-4.77555	9.74008	100.161
7.70472	91.3759	9.71752	95.4203	-4.04443	9.73629	95.4015
7.70825	86.5122	9.71409	90.0732	-3.56098	9.7325	90.0548
7.71177	81.1362	9.71067	84.2269	-3.09067	9.72873	84.2088
7.71529	75.242	9.70725	77.9952	-2.7532	9.72496	77.9774
7.71881	69.4453	9.70383	71.7521	-2.30687	9.72121	71.7348
7.72234	63.6596	9.7004	65.5924	-1.9328	9.71746	65.5753
7.72586	58.2596	9.69698	59.6381	-1.37844	9.71372	59.6213
7.72938	53.1086	9.69356	54.1205	-1.01186	9.70999	54.1041
7.73291	48.3516	9.69013	48.9453	-0.593681	9.70627	48.9291
7.73643	44.0809	9.68671	44.1285	-0.0475723	9.70256	44.1126
7.73995	40.2729	9.68329	39.9478	0.325114	9.69885	39.9322
7.74348	36.9237	9.67986	36.1789	0.744803	9.69516	36.1636
7.747	33.9329	9.67644	32.7863	1.14667	9.69147	32.7712
7.75052	31.4283	9.67302	29.8892	1.53912	9.68778	29.8744
7.75404	29.1185	9.66959	27.4287	1.68978	9.68411	27.4142
7.75757	27.1436	9.66617	25.2632	1.88042	9.68044	25.249
7.76109	25.3422	9.66275	23.4021	1.9401	9.67677	23.3881
7.76461	23.8766	9.65933	21.9164	1.96023	9.67312	21.9026
7.76814	22.5311	9.6559	20.6203	1.9108	9.66947	20.6068
7.77166	21.4636	9.65248	19.5022	1.96136	9.66582	19.4889
7.77518	20.4507	9.64906	18.6071	1.84363	9.66218	18.5939
7.77871	19.5915	9.64564	17.8433	1.74828	9.65855	17.8303
7.78223	18.797	9.64222	17.1777	1.61934	9.65492	17.165
7.78575	18.1154	9.6388	16.6171	1.49822	9.6513	16.6046
7.78927	17.5223	9.63538	16.1475	1.37482	9.64769	16.1352
7.7928	17.0223	9.63197	15.7283	1.29408	9.64408	15.7162
7.79632	16.5556	9.62855	15.355	1.20062	9.64047	15.3431
7.79984	16.104	9.62513	15.0405	1.06348	9.63687	15.0288
7.80337	15.6765	9.62172	14.7527	0.923821	9.63327	14.7411
7.80689	15.3022	9.6183	14.4808	0.821405	9.62968	14.4695
7.81041	15.0126	9.61488	14.2463	0.766263	9.62609	14.2351
7.81394	14.7112	9.61147	14.0326	0.678549	9.62251	14.0216
7.81746	14.4525	9.60806	13.8333	0.619246	9.61893	13.8224
7.82098	14.2374	9.60465	13.6489	0.588546	9.61536	13.6382
7.8245	14.0297	9.60123	13.4815	0.548144	9.61179	13.471
7.82803	13.8116	9.59782	13.3236	0.488011	9.60823	13.3132
7.83155	13.6254	9.59441	13.1748	0.450607	9.60467	13.1645
7.83507	13.445	9.59101	13.0385	0.406572	9.60111	13.0284
7.8386	13.2723	9.5876	12.91	0.362303	9.59756	12.9
7.84212	13.1246	9.58419	12.7881	0.33654	9.59402	12.7783
7.84564	12.989	9.58079	12.6741	0.314808	9.59047	12.6645
7.84917	12.8868	9.57738	12.5678	0.31899	9.58693	12.5582
7.85269	12.7876	9.57398	12.4664	0.321173	9.5834	12.457
7.85621	12.698	9.57058	12.37	0.328038	9.57987	12.3607
7.85973	12.5638	9.56718	12.2807	0.283122	9.57634	12.2716
7.86326	12.463	9.56378	12.1953	0.267658	9.57282	12.1863
7.86678	12.3797	9.56038	12.1137	0.265986	9.5693	12.1048
7.8703	12.2761	9.55699	12.0372	0.23894	9.56578	12.0284
7.87383	12.2289	9.55359	11.9645	0.264332	9.56227	11.9558
7.87735	12.1555	9.5502	11.8863	0.269178	9.5502	11.8863
7.88087	12.0574	9.54681	11.8201	0.237308	9.54681	11.8201
7.8844	11.9495	9.54342	11.7578	0.191707	9.54342	11.7578
7.88792	11.8785	9.54003	11.6978	0.180664	9.54003	11.6978
7.89144	11.8356	9.53664	11.6402	0.195326	9.53664	11.6402
7.89496	11.7396	9.53326	11.5861	0.153534	9.53326	11.5861
7.89849	11.7175	9.52987	11.534	0.183441	9.52987	11.534
7.90201	11.7038	9.52649	11.4839	0.21989	9.52649	11.4839
7.90553	11.6688	9.52311	11.4361	0.232608	9.52311	11.4361
7.90906	11.5841	9.51973	11.3906	0.193444	9.51973	11.3906
7.91258	11.4719	9.51635	11.3467	0.125219	9.51635	11.3467
7.9161	11.4467	9.51298	11.3043	0.142341	9.51298	11.3043
7.91963	11.4229	9.50961	11.2642	0.158667	9.50961	11.2642
7.92315	11.4259	9.50624	11.2254	0.200509	9.50624	11.2254
7.92667	11.3612	9.50287	11.1879	0.173339	9.50287	11.1879
7.93019	11.3033	9.4995	11.1522	0.15117	9.4995	11.1522
7.93372	11.2256	9.49614	11.1177	0.107859	9.49614	11.1177
7.93724	11.2078	9.49277	11.0844	0.123444	9.49277	11.0844
7.94076	11.1935	9.48941	11.0523	0.141199	9.48941	11.0523
7.94429	11.1836	9.48605	11.0216	0.162002	9.48605	11.0216
7.94781	11.1527	9.4827	10.9918	0.160857	9.4827	10.9918
7.95133	11.1408	9.47934	10.9629	0.177941	9.47934	10.9629
7.95486	11.112	9.47599	10.9354	0.17661	9.47599	10.9354
7.95838	11.1045	9.47264	10.9086	0.195837	9.47264	10.9086
7.9619	11.0642	9.46929	10.8827	0.181489	9.46929	10.8827
7.96542	10.9855	9.46595	10.8577	0.127798	9.46595	10.8577
7.96895	10.9332	9.46261	10.8337	0.0995746	9.46261	10.8337
7.97247	10.9391	9.45927	10.8103	0.128836	9.45927	10.8103
7.97599	10.9525	9.45593	10.7876	0.164941	9.45593	10.7876
7.97952	10.9609	9.45259	10.7659	0.194998	9.45259	10.7659
7.98304	10.9652	9.44926	10.7447	0.220467	9.44926	10.7447
7.98656	10.9855	9.44593	10.7241	0.261354	9.44593	10.7241
7.99008	10.9753	9.4426	10.7043	0.270979	9.4426	10.7043
7.99361	11.034	9.43928	10.6852	0.348856	9.43928	10.6852
7.99713	10.987	9.43596	10.6665	0.320512	9.43596	10.6665
8.00065	10.922	9.43264	10.6484	0.273605	9.43264	10.6484
8.00418	10.8508	9.42932	10.631	0.219823	9.42932	10.631
8.0077	10.8629	9.42601	10.6141	0.248819	9.42601	10.6141
8.01122	10.8314	9.4227	10.5975	0.233876	9.4227	10.5975
8.01475	10.7649	9.41939	10.5817	0.183188	9.41939	10.5817
8.01827	10.7403	9.41609	10.5663	0.173995	9.41609	10.5663
8.02179	10.7522	9.41278	10.5512	0.201014	9.41278	10.5512
8.02531	10.7379	9.40948	10.5367	0.201236	9.40948	10.5367
8.02884	10.7416	9.40619	10.5227	0.21892	9.40619	10.5227
8.03236	10.7461	9.4029	10.509	0.237162	9.4029	10.509
8.03588	10.73	9.39961	10.4957	0.234333	9.39961	10.4957
8.03941	10.6393	9.39632	10.4829	0.156463	9.39632	10.4829
8.04293	10.5904	9.39304	10.4704	0.11994	9.39304	10.4704
8.04645	10.528	9.38976	10.4611	0.0668755	9.39256	10.4583
8.04998	10.5615	9.38648	10.4495	0.112093	9.38931	10.4466
8.0535	10.6361	9.38321	10.4382	0.197904	9.38608	10.4353
8.05702	10.6739	9.37993	10.4272	0.246711	9.38284	10.4243
8.06054	10.6566	9.37667	10.4165	0.2401	9.37961	10.4136
8.06407	10.6103	9.3734	10.4063	0.203961	9.37638	10.4033
8.06759	10.6192	9.37014	10.3963	0.222874	9.37316	10.3933
8.07111	10.6156	9.36689	10.3867	0.228942	9.36995	10.3836
8.07464	10.576	9.36363	10.3774	0.198553	9.36673	10.3743
8.07816	10.5238	9.36038	10.3684	0.155352	9.36352	10.3653
8.08168	10.5155	9.35714	10.3597	0.155798	9.36032	10.3565
8.08521	10.4944	9.3539	10.3513	0.143089	9.35712	10.3481
8.08873	10.5157	9.35066	10.3432	0.172441	9.35392	10.34
8.09225	10.5124	9.34742	10.3354	0.176994	9.35073	10.3321
8.09577	10.5009	9.34419	10.3279	0.172988	9.34754	10.3245
8.0993	10.4585	9.34096	10.3207	0.137773	9.34436	10.3173
8.10282	10.4627	9.33774	10.3137	0.148989	9.34118	10.3103
8.10634	10.4907	9.33452	10.307	0.183692	9.33801	10.3035
8.10987	10.4738	9.3313	10.3006	0.173122	9.33484	10.2971
8.11339	10.4619	9.32809	10.2945	0.167393	9.33168	10.2909
8.11691	10.4675	9.32488	10.2886	0.178835	9.32852	10.285
8.12044	10.4783	9.32168	10.2831	0.1952	9.32537	10.2794
8.12396	10.5078	9.31848	10.2778	0.230097	9.32222	10.274
8.12748	10.5096	9.31528	10.2727	0.236924	9.31908	10.2689
8.131	10.4868	9.31209	10.2679	0.218898	9.31594	10.264
8.13453	10.4315	9.3089	10.2634	0.168147	9.31281	10.2595
8.13805	10.4254	9.30572	10.2591	0.166266	9.30969	10.2551
8.14157	10.4717	9.30254	10.2551	0.216584	9.30657	10.251
8.1451	10.5039	9.29936	10.2514	0.252542	9.30345	10.2473
8.14862	10.4954	9.29619	10.2479	0.24754	9.30034	10.2438
8.15214	10.4808	9.29302	10.2451	0.235715	9.29724	10.2409
8.15567	10.4814	9.28986	10.2422	0.239212	9.29414	10.2379
8.15919	10.484	9.2867	10.2395	0.244478	9.29105	10.2352
8.16271	10.4806	9.28355	10.2371	0.243507	9.28796	10.2327
8.16623	10.5021	9.2804	10.235	0.267159	9.28488	10.2305
8.16976	10.4898	9.27725	10.2332	0.256668	9.2818	10.2286
8.17328	10.466	9.27411	10.2316	0.234405	9.27874	10.227
8.1768	10.4478	9.27097	10.2303	0.217533	9.27567	10.2256
8.18033	10.4701	9.26784	10.2293	0.240815	9.27262	10.2245
8.18385	10.4957	9.26472	10.2286	0.267096	9.26957	10.2238
8.18737	10.4629	9.26159	10.2282	0.234755	9.26653	10.2233
8.1909	10.4418	9.25848	10.2281	0.213717	9.26349	10.223
8.19442	10.4297	9.25536	10.2283	0.201404	9.26046	10.2232
8.19794	10.434	9.25225	10.2288	0.205238	9.25744	10.2236
8.20146	10.4056	9.24915	10.2295	0.176103	9.25442	10.2243
8.20499	10.3764	9.24605	10.2307	0.145702	9.25142	10.2253
8.20851	10.3836	9.24296	10.2322	0.15147	9.24841	10.2267
8.21203	10.3884	9.23987	10.2339	0.154472	9.24542	10.2284
8.21556	10.4215	9.23679	10.2374	0.184096	9.24243	10.2317
8.21908	10.3856	9.23371	10.2399	0.145697	9.23945	10.2341
8.2226	10.3617	9.23063	10.2427	0.11901	9.23648	10.2369
8.22613	10.3831	9.22756	10.2466	0.136549	9.23352	10.2406
8.22965	10.4175	9.2245	10.2502	0.167279	9.23056	10.2441
8.23317	10.428	9.22144	10.2542	0.173801	9.22762	10.248
8.23669	10.4364	9.21839	10.2585	0.177901	9.22468	10.2522
[truncated: 2,289 more rows]

## Sheet: Figure S12
700C-6h				600C-48h				600C-36h				600C-18h				600C-12h				600C-6h				600C-3h
0	3.081	0	4.4004	0	3.1336	0	4.3586	0	3.0826	0	4.344	0	3.2183	0	4.3218	0	3.2468	0	4.3431	0	3.2746	0	4.3609	0	3.2481	0	4.343
0	3.1092	0.2	4.3747	0	3.1581	0.096	4.3352	0	3.1083	0.1	4.3232	0	3.2524	0.2	4.3002	0	3.2816	0.1	4.3217	0.202	3.2746	0.2	4.317	0.2	3.2481	0.2	4.343
0.1	3.1343	0.2	4.3542	0.096	3.1804	0.288	4.3151	0.1	3.1298	0.2	4.3015	0.1	3.2819	0.4	4.2801	0.1	3.3116	0.2	4.3006	0.202	3.2746	0.4	4.2712	0.2	3.2481	0.2	4.343
0.1	3.1563	0.2	4.3338	0.096	3.2169	0.576	4.295	0.1	3.1667	0.5	4.2808	0.1	3.3073	0.9	4.2574	0.1	3.3386	0.4	4.2786	0.303	3.4241	0.4	4.26	0.2	3.2481	0.2	4.343
0.1	3.1771	0.3	4.3096	0.096	3.2507	1.152	4.2746	0.1	3.199	0.8	4.2603	0.1	3.3315	2	4.2374	0.1	3.3625	0.8	4.2572	0.303	3.4241	0.5	4.26	0.3	3.3962	0.2	4.343
0.1	3.2158	0.5	4.2873	0.192	3.2794	2.208	4.2541	0.2	3.2281	1.5	4.2401	0.1	3.3535	3.5	4.2217	0.1	3.3857	1.5	4.2367	0.303	3.5156	0.5	4.2515	0.3	3.3962	0.3	4.317
0.1	3.2509	0.8	4.2659	0.192	3.3051	3.648	4.2366	0.2	3.2522	2.7	4.22	0.1	3.3739	4.9	4.2098	0.1	3.4239	2.6	4.2166	0.404	3.5156	0.6	4.2515	0.3	3.4881	0.3	4.317
0.2	3.2859	1.6	4.2457	0.192	3.3292	5.088	4.2236	0.2	3.2775	4.1	4.2029	0.1	3.4093	6.4	4.1975	0.2	3.4539	4.1	4.2001	0.404	3.5655	0.6	4.2422	0.3	3.4881	0.3	4.295
0.2	3.3147	3.1	4.2281	0.192	3.3508	6.528	4.2117	0.2	3.2991	5.6	4.1893	0.2	3.44	7.9	4.1886	0.2	3.4753	5.6	4.1865	0.404	3.5655	0.6	4.2422	0.4	3.4881	0.3	4.295
0.2	3.3433	4.6	4.2153	0.288	3.3717	7.968	4.2024	0.3	3.3203	7.1	4.1794	0.2	3.4604	9.4	4.1793	0.2	3.498	7	4.1757	0.505	3.5818	0.7	4.2347	0.4	3.5413	0.4	4.295
0.3	3.3708	6.1	4.2063	0.288	3.3966	9.408	4.192	0.3	3.349	8.6	4.1704	0.2	3.484	10.9	4.1741	0.3	3.519	8.5	4.1667	0.505	3.5818	0.7	4.2347	0.4	3.5413	0.4	4.2842
0.3	3.3969	7.6	4.1974	0.384	3.4189	10.848	4.1853	0.4	3.375	10	4.1626	0.3	3.5045	12.4	4.1685	0.6	3.5392	10	4.1605	0.505	3.5818	0.7	4.2325	0.4	3.5413	0.4	4.2842
0.3	3.4263	9.1	4.1899	0.384	3.4449	12.288	4.1782	0.4	3.3973	11.5	4.1567	0.6	3.5252	13.8	4.1648	1.7	3.5593	11.5	4.1549	0.505	3.5934	0.8	4.2325	0.5	3.5673	0.4	4.2842
0.4	3.4527	10.6	4.1834	0.48	3.4691	13.728	4.1719	0.5	3.4234	13	4.1521	1.3	3.546	15.3	4.1611	3.1	3.5717	12.9	4.1521	0.606	3.5934	0.8	4.2325	0.5	3.5673	0.5	4.2701
0.4	3.4728	12	4.1781	0.672	3.4903	15.168	4.1685	0.5	3.4435	14.4	4.1468	2.8	3.5578	16.8	4.1585	4.6	3.5813	14.4	4.1459	0.606	3.5934	0.8	4.2325	0.5	3.5673	0.5	4.2701
0.5	3.493	13.5	4.1719	0.864	3.5104	16.608	4.1652	0.6	3.4647	15.9	4.1447	4.3	3.5677	18.3	4.1566	6.1	3.5897	15.9	4.145	0.606	3.5934	0.8	4.2258	0.5	3.58	0.5	4.2701
0.7	3.5138	15	4.1676	1.44	3.5305	17.952	4.1618	0.8	3.4866	17.4	4.1425	5.7	3.5758	19.8	4.1566	7.6	3.5962	17.3	4.1425	0.606	3.6004	0.9	4.2258	0.6	3.58	0.5	4.2701
1.9	3.5352	16.5	4.1667	2.88	3.5476	19.392	4.1596	1.1	3.5067	18.8	4.14	7.2	3.5826	21.2	4.1559	9	3.6009	18.8	4.1391	0.707	3.6004	0.9	4.2232	0.6	3.58	0.6	4.2634
3.4	3.5389	18	4.1626	4.32	3.5558	20.832	4.1574	2.1	3.5268	20.3	4.1378	8.7	3.5891	22.7	4.1551	10.5	3.608	20.3	4.1388	0.707	3.6004	1	4.218	0.6	3.5878	0.6	4.2634
4.9	3.5448	19.5	4.1602	5.76	3.5629	22.272	4.1566	3.6	3.5402	21.8	4.1372	10.1	3.5953	24.2	4.1533	12	3.6124	21.8	4.1366	0.707	3.6049	1	4.218	0.6	3.5878	0.6	4.2634
6.4	3.5466	21	4.1586	7.2	3.5692	23.712	4.1563	5.1	3.5465	23.3	4.1341	11.6	3.6003	25.7	4.1529	13.5	3.6173	23.2	4.1341	0.707	3.6049	1.1	4.2161	0.7	3.5878	0.6	4.256
7.9	3.5503	22.5	4.1574	8.64	3.5737	25.152	4.1533	6.5	3.5532	24.7	4.1323	13.1	3.6068	27.2	4.1522	14.9	3.6217	24.7	4.1329	0.808	3.6049	1.1	4.2161	0.7	3.5938	0.7	4.256
9.4	3.5525	24	4.1567	10.08	3.5774	26.592	4.1522	8	3.5584	26.2	4.1304	14.5	3.6086	28.7	4.1514	16.4	3.6244	26.2	4.1319	0.808	3.6105	1.2	4.2128	0.7	3.5938	0.7	4.256
10.9	3.5565	25.5	4.1558	11.52	3.5826	28.032	4.151	9.5	3.5618	27.7	4.1288	16	3.6158	30.1	4.1492	17.9	3.6272	27.6	4.1298	0.808	3.6105	1.2	4.2128	0.7	3.5938	0.7	4.2496
12.3	3.5559	27	4.1552	12.96	3.5882	29.472	4.1503	11	3.5658	29.1	4.1273	17.5	3.6195	31.6	4.1492	19.3	3.6306	29.1	4.1282	0.808	3.6105	1.2	4.2106	0.8	3.5997	0.7	4.2496
13.8	3.5581	28.5	4.1543	14.4	3.5938	30.912	4.1492	12.5	3.5692	30.6	4.1261	19	3.6207	33.1	4.1466	20.8	3.6325	30.6	4.1248	0.909	3.612	1.3	4.2106	0.8	3.5997	0.8	4.2496
15.3	3.5603	30	4.154	15.744	3.5967	32.352	4.1484	13.9	3.574	32.1	4.1242	20.4	3.6248	34.6	4.1462	22.3	3.6347	32.1	4.1226	0.909	3.612	1.3	4.2065	0.8	3.5997	0.8	4.2426
16.8	3.5627	31.5	4.154	17.184	3.6001	33.792	4.1477	15.4	3.5774	33.5	4.122	21.9	3.6272	36.1	4.144	23.8	3.6365	33.5	4.1236	0.909	3.612	1.3	4.2065	0.8	3.5997	0.8	4.2426
18.3	3.5646	33	4.1533	18.624	3.6057	35.232	4.1458	16.9	3.5822	35	4.1214	23.4	3.6282	37.5	4.1429	25.2	3.6378	35	4.1223	0.909	3.612	1.4	4.2061	0.9	3.6027	0.8	4.2426
19.8	3.5674	34.4	4.1527	20.064	3.6079	36.672	4.1451	18.4	3.5852	36.5	4.1199	24.8	3.63	39	4.1395	26.7	3.6399	36.5	4.1189	1.01	3.6142	1.4	4.2061	0.9	3.6027	0.9	4.2381
21.3	3.5693	35.9	4.1521	21.504	3.6127	38.112	4.144	19.9	3.5893	38	4.1183	26.3	3.6344	40.5	4.1369	28.2	3.6415	38	4.118	1.01	3.6142	1.4	4.2061	0.9	3.6027	0.9	4.2381
22.8	3.572	37.4	4.1512	22.944	3.6172	39.456	4.1417	21.4	3.5919	39.4	4.1161	27.8	3.635	42	4.135	29.6	3.6424	39.4	4.1149	1.01	3.6153	1.4	4.2061	0.9	3.6038	0.9	4.2381
24.3	3.5733	38.9	4.1502	24.384	3.6209	40.896	4.1388	22.8	3.5964	40.9	4.1177	29.2	3.6347	43.5	4.1306	31.1	3.6443	40.9	4.1152	1.01	3.6153	1.5	4.2028	1	3.6038	0.9	4.2336
25.8	3.5767	40.4	4.1496	25.824	3.6231	42.336	4.1369	24.3	3.5997	42.4	4.1133	30.7	3.6393	45	4.1269	32.6	3.6461	42.4	4.1124	1.111	3.6153	1.5	4.2028	1	3.6038	1	4.2336
27.3	3.5798	41.9	4.1484	27.264	3.6265	43.776	4.1369	25.8	3.6034	43.8	4.1121	32.2	3.6396	46.4	4.1239	34.1	3.6474	43.8	4.109	1.111	3.6168	1.5	4.2028	1	3.6109	1	4.2336
28.8	3.5829	43.4	4.1462	28.704	3.6291	45.216	4.1328	27.3	3.6075	45.3	4.1109	33.7	3.6403	47.9	4.1187	35.5	3.6492	45.3	4.1068	1.111	3.6168	1.5	4.1987	1	3.6109	1	4.2303
30.3	3.5863	44.9	4.1447	30.144	3.6328	46.656	4.128	28.8	3.6116	46.8	4.1084	35.1	3.6424	49.4	4.1131	37	3.652	46.8	4.1078	1.111	3.6168	1.6	4.1987	1.1	3.6109	1	4.2303
31.8	3.59	46.4	4.1434	31.584	3.6354	48.096	4.1272	30.2	3.6146	48.2	4.1065	36.6	3.6418	50.9	4.1057	38.5	3.6548	48.3	4.1034	1.212	3.6202	1.6	4.1987	1.1	3.6124	1.1	4.2303
33.3	3.5938	47.9	4.1412	33.024	3.6391	49.536	4.1243	31.7	3.6157	49.7	4.1056	38.1	3.6446	52.4	4.096	39.9	3.6573	49.7	4.0972	1.212	3.6202	1.6	4.1972	1.1	3.6124	1.1	4.2262
34.7	3.5978	49.4	4.1394	34.368	3.641	50.976	4.1202	33.2	3.6217	51.2	4.1019	39.5	3.6465	53.8	4.0856	41.4	3.6613	51.2	4.0944	1.212	3.6202	1.7	4.1949	1.1	3.6124	1.1	4.2262
36.2	3.6027	50.9	4.1372	35.808	3.6436	52.416	4.1168	34.7	3.6257	52.7	4.0985	41	3.6489	55.3	4.0733	42.9	3.6651	52.7	4.0913	1.212	3.6209	1.7	4.1949	1.2	3.6124	1.1	4.2262
37.7	3.6086	52.4	4.1357	37.248	3.6451	53.856	4.112	36.2	3.6298	54.1	4.0975	42.5	3.652	56.8	4.061	44.4	3.6688	54.2	4.0833	1.313	3.6209	1.8	4.1931	1.2	3.6124	1.2	4.2225
39.2	3.6145	53.9	4.1329	38.688	3.6466	55.296	4.1053	37.6	3.6328	55.6	4.091	44	3.6533	58.3	4.0491	45.8	3.6734	55.6	4.0765	1.313	3.6209	1.8	4.1931	1.2	3.6124	1.2	4.2225
40.7	3.621	55.4	4.1301	40.128	3.6499	56.736	4.0982	39.1	3.6362	57.1	4.0873	45.4	3.6539	59.8	4.0391	47.3	3.6778	57.1	4.0665	1.313	3.6209	1.9	4.1931	1.2	3.6146	1.2	4.2225
42.2	3.6263	56.8	4.1276	41.568	3.6507	58.176	4.0889	40.6	3.638	58.5	4.0808	46.9	3.6576	61.3	4.0313	48.8	3.683	58.6	4.0538	1.313	3.6202	1.9	4.1927	1.3	3.6146	1.2	4.2188
43.7	3.6306	58.3	4.1254	43.008	3.651	59.616	4.077	42.1	3.6421	60	4.073	48.4	3.6635	62.7	4.0242	50.2	3.688	60	4.0454	1.414	3.6202	2	4.1879	1.3	3.6146	1.3	4.2188
45.2	3.6334	59.8	4.123	44.448	3.6529	60.96	4.0696	43.6	3.6432	61.5	4.0637	49.8	3.6663	64.2	4.0179	51.7	3.6926	61.5	4.0355	1.414	3.6202	2.1	4.1879	1.3	3.6161	1.3	4.2188
46.7	3.6378	61.3	4.118	45.888	3.6555	62.4	4.0595	45.1	3.6466	62.9	4.0563	51.3	3.6716	65.7	4.0138	53.2	3.6985	63	4.0265	1.414	3.6228	2.1	4.1882	1.3	3.6161	1.3	4.2158
48.2	3.6406	62.8	4.1127	47.328	3.6555	63.84	4.0491	46.5	3.6466	64.4	4.0448	52.8	3.6765	67.2	4.0082	54.7	3.7038	64.5	4.0141	1.414	3.6228	2.1	4.1853	1.4	3.6161	1.3	4.2158
49.7	3.6421	64.3	4.1081	48.768	3.6581	65.28	4.0387	48	3.6481	65.9	4.034	54.2	3.6799	68.7	4.0056	56.1	3.7103	65.9	4.0107	1.515	3.6228	2.2	4.1871	1.4	3.615	1.4	4.2158
51.2	3.6434	65.8	4.0988	50.208	3.6592	66.72	4.0313	49.5	3.6503	67.4	4.0247	55.7	3.6858	70.1	4.0026	57.6	3.714	67.4	4.0051	1.515	3.6243	2.3	4.1871	1.4	3.615	1.4	4.2143
52.7	3.6434	67.3	4.0882	51.648	3.6626	68.16	4.0246	51	3.6518	68.8	4.0163	57.2	3.6902	71.6	3.9993	59.1	3.7202	68.9	3.9974	1.515	3.6243	2.3	4.1827	1.4	3.615	1.4	4.2143
54.2	3.6446	68.8	4.0743	52.992	3.6656	69.6	4.0193	52.5	3.6533	70.3	4.0104	58.7	3.6951	73.1	3.997	60.5	3.7267	70.3	3.9943	1.515	3.6243	2.3	4.1827	1.5	3.6187	1.4	4.2143
55.6	3.6455	70.3	4.06	54.432	3.6685	71.04	4.013	53.9	3.6533	71.8	4.003	60.1	3.6979	74.6	3.9955	62	3.7317	71.8	3.99	1.616	3.6243	2.4	4.1827	1.5	3.6187	1.5	4.2106
57.1	3.6461	71.8	4.0473	55.872	3.6711	72.48	4.0093	55.4	3.6563	73.2	4.0002	61.6	3.7063	76.1	3.9907	63.5	3.736	73.3	3.989	1.616	3.6243	2.4	4.1842	1.5	3.6187	1.5	4.2106
58.6	3.6489	73.3	4.0355	57.312	3.6763	73.92	4.0063	56.9	3.6581	74.7	3.9952	63.1	3.71	77.5	3.99	65	3.7419	74.8	3.9838	1.616	3.6243	2.4	4.1842	1.5	3.6213	1.5	4.2106
60.1	3.6471	74.8	4.0262	58.752	3.6801	75.36	4.0033	58.4	3.6618	76.2	3.9915	64.5	3.7156	79	3.987	66.4	3.7469	76.2	3.98	1.616	3.6265	2.4	4.1842	1.6	3.6213	1.5	4.2083
61.6	3.6477	76.3	4.0169	60.192	3.6838	76.8	3.9989	59.9	3.6648	77.6	3.9865	66	3.7187	80.5	3.984	67.9	3.7509	77.7	3.9785	1.717	3.6265	2.5	4.1823	1.6	3.6213	1.6	4.2083
63.1	3.6496	77.7	4.011	61.632	3.6882	78.24	3.9978	61.3	3.6685	79.1	3.9853	67.5	3.7252	82	3.9792	69.4	3.7562	79.2	3.9757	1.717	3.6265	2.5	4.1823	1.6	3.6209	1.6	4.2083
64.6	3.652	79.2	4.0045	63.072	3.6931	79.68	3.9955	62.8	3.6704	80.6	3.9825	68.9	3.7289	83.5	3.9754	70.9	3.7612	80.7	3.9732	1.717	3.6272	2.5	4.1823	1.6	3.6209	1.6	4.2061
66.1	3.6517	80.7	4.0008	64.512	3.6961	81.12	3.994	64.3	3.6778	82.1	3.98	70.4	3.7333	85	3.9695	72.3	3.7674	82.1	3.971	1.717	3.6272	2.6	4.1804	1.7	3.6209	1.6	4.2061
67.6	3.6539	82.2	3.9968	65.952	3.7013	82.464	3.9907	65.8	3.6804	83.5	3.9769	71.9	3.7385	86.4	3.9632	73.8	3.7717	83.6	3.9667	1.818	3.6272	2.6	4.1804	1.7	3.6205	1.7	4.2061
69.1	3.657	83.7	3.9931	67.392	3.7054	83.904	3.987	67.3	3.686	85	3.9745	73.4	3.745	87.9	3.9561	75.3	3.7767	85.1	3.9624	1.818	3.6272	2.6	4.1797	1.7	3.6205	1.7	4.2061
70.6	3.6604	85.2	3.9927	68.832	3.7106	85.344	3.9851	68.8	3.689	86.5	3.9714	74.8	3.7491	89.4	3.9483	76.7	3.781	86.5	3.9593	1.818	3.6276	2.6	4.1797	1.7	3.6205	1.7	4.2024
72.1	3.6651	86.7	3.9884	70.272	3.7147	86.784	3.9829	70.2	3.6964	87.9	3.9692	76.3	3.7528	90.9	3.9394	78.2	3.786	88	3.9521	1.818	3.6276	2.7	4.1775	1.8	3.6205	1.7	4.2024
73.6	3.6685	88.2	3.9869	71.616	3.7191	88.224	3.9795	71.7	3.7016	89.4	3.9667	77.8	3.7587	92.4	3.9319	79.7	3.7915	89.5	3.9466	1.919	3.6276	2.7	4.1775	1.8	3.6228	1.8	4.2024
75.1	3.6747	89.7	3.9872	73.056	3.7236	89.664	3.9754	73.2	3.7046	90.9	3.9627	79.2	3.7618	93.8	3.923	81.2	3.7968	91	3.9397	1.919	3.6295	2.8	4.1763	1.8	3.6228	1.8	4.2005
76.6	3.679	91.2	3.9825	74.496	3.7273	91.104	3.9706	74.7	3.7124	92.3	3.959	80.7	3.7655	95.3	3.9156	82.6	3.8024	92.4	3.9335	1.919	3.6295	2.9	4.1745	1.8	3.6228	1.8	4.2005
78	3.6837	92.7	3.9803	75.936	3.7321	92.544	3.965	76.2	3.7165	93.8	3.9543	82.2	3.7705	96.8	3.9092	84.1	3.808	93.9	3.9273	1.919	3.6295	2.9	4.1745	1.9	3.6261	1.8	4.2005
79.5	3.6892	94.2	3.9797	77.376	3.7355	93.984	3.9591	77.6	3.7228	95.3	3.95	83.6	3.7773	98.3	3.9025	85.6	3.8136	95.4	3.9183	2.02	3.6306	2.9	4.1745	1.9	3.6261	1.9	4.1979
81	3.6942	95.7	3.9735	78.816	3.7392	95.424	3.952	79.1	3.7284	96.8	3.9435	85.1	3.7804	99.8	3.8969	87	3.8194	96.8	3.9125	2.02	3.6306	2.9	4.176	1.9	3.6261	1.9	4.1979
82.5	3.6998	97.2	3.971	80.256	3.7433	96.864	3.9438	80.6	3.7321	98.2	3.9382	86.6	3.7847	101.3	3.891	88.5	3.826	98.3	3.9041	2.02	3.6306	3	4.176	1.9	3.6265	1.9	4.1979
84	3.7057	98.6	3.9701	81.696	3.7474	98.304	3.9375	82.1	3.7381	99.7	3.932	88.1	3.7897	102.7	3.8858	90	3.8328	99.8	3.8963	2.02	3.6302	3	4.176	2	3.6265	1.9	4.1975
85.5	3.7116	100.1	3.9639	83.136	3.7504	99.744	3.9286	83.6	3.7429	101.2	3.9273	89.5	3.794	104.2	3.8791	91.5	3.8384	101.3	3.8901	2.121	3.6302	3	4.1756	2	3.6265	2	4.1975
87	3.7165	101.6	3.9602	84.576	3.7545	101.184	3.9234	85	3.7493	102.6	3.9187	91	3.8012	105.7	3.8728	92.9	3.8467	102.7	3.8858	2.121	3.6302	3	4.1756	2	3.6254	2	4.1975
88.5	3.7215	103.1	3.9555	86.016	3.7586	102.624	3.9174	86.5	3.753	104.1	3.9121	92.5	3.8064	107.2	3.8664	94.4	3.8535	104.2	3.879	2.121	3.6298	3.1	4.1756	2	3.6254	2	4.1931
90	3.7267	104.6	3.9512	87.456	3.7612	103.968	3.9092	88	3.7589	105.6	3.9047	93.9	3.8095	108.7	3.8583	95.9	3.8607	105.7	3.8737	2.121	3.6298	3.1	4.1741	2.1	3.6254	2	4.1931
91.5	3.7323	106.1	3.9444	88.896	3.7656	105.408	3.9036	89.5	3.763	107	3.8985	95.4	3.8163	110.1	3.8516	97.3	3.8694	107.2	3.8653	2.222	3.6298	3.1	4.1741	2.1	3.6272	2.1	4.1931
93	3.736	107.6	3.9394	90.24	3.7705	106.848	3.8984	91	3.7667	108.5	3.892	96.9	3.8225	111.6	3.8438	98.8	3.8759	108.6	3.857	2.222	3.6313	3.1	4.1741	2.1	3.6272	2.1	4.192
94.5	3.7404	109.1	3.9304	91.68	3.7734	108.288	3.8925	92.5	3.7719	110	3.8861	98.3	3.8284	113.1	3.8371	100.3	3.8842	110.1	3.8511	2.222	3.6313	3.2	4.1719	2.1	3.6272	2.1	4.192
96	3.7457	110.6	3.9221	93.12	3.7783	109.728	3.888	93.9	3.7779	111.4	3.8808	99.8	3.8331	114.6	3.8296	101.8	3.8923	111.6	3.8449	2.222	3.6313	3.2	4.1719	2.2	3.6283	2.1	4.192
97.5	3.7503	112.1	3.9146	94.56	3.7816	111.168	3.8798	95.4	3.7816	112.9	3.8749	101.3	3.8396	116.1	3.824	103.2	3.8997	113	3.8368	2.323	3.6332	3.2	4.1719	2.2	3.6283	2.2	4.1927
98.9	3.7537	113.6	3.9059	96	3.7846	112.608	3.8761	96.9	3.7879	114.4	3.87	102.8	3.8458	117.6	3.817	104.7	3.9066	114.5	3.8318	2.323	3.6332	3.2	4.1708	2.2	3.6283	2.2	4.1927
100.4	3.7578	115.1	3.9016	97.44	3.7902	114.048	3.8698	98.4	3.792	115.9	3.8635	104.2	3.8535	119	3.8095	106.2	3.9137	116	3.8238	2.323	3.6332	3.3	4.1708	2.2	3.6295	2.2	4.1927
101.9	3.7612	116.6	3.8929	98.88	3.7939	115.488	3.8646	99.9	3.798	117.3	3.8579	105.7	3.8594	120.5	3.8036	107.6	3.9187	117.5	3.816	2.323	3.6339	3.3	4.1708	2.3	3.6295	2.2	4.1882
103.4	3.7664	118.1	3.8876	100.32	3.7987	116.928	3.8583	101.3	3.8028	118.8	3.8514	107.2	3.8669	122	3.7972	109.1	3.9255	118.9	3.8108	2.424	3.6339	3.3	4.17	2.3	3.6295	2.3	4.1882
104.9	3.7702	119.5	3.8821	101.76	3.8017	118.368	3.8516	102.8	3.8073	120.3	3.8446	108.6	3.874	123.5	3.7913	110.6	3.9317	120.4	3.8046	2.424	3.6339	3.3	4.17	2.3	3.6302	2.3	4.1882
106.4	3.7757	121	3.8787	103.2	3.8065	119.808	3.8445	104.3	3.8136	121.7	3.8384	110.1	3.8805	125	3.7861	112.1	3.9373	121.9	3.799	2.424	3.6339	3.4	4.17	2.3	3.6302	2.3	4.189
107.9	3.7791	122.5	3.8715	104.64	3.8103	121.248	3.8389	105.8	3.8192	123.2	3.8318	111.6	3.888	126.4	3.7801	113.5	3.9444	123.3	3.7931	2.424	3.6339	3.4	4.17	2.4	3.6302	2.3	4.189
109.4	3.7829	124	3.8666	106.08	3.8147	122.688	3.833	107.3	3.8251	124.7	3.8247	113	3.8945	127.9	3.7742	115	3.9503	124.8	3.7866	2.525	3.6339	3.4	4.1711	2.4	3.6317	2.4	4.189
110.9	3.7872	125.5	3.8625	107.52	3.8196	124.128	3.8255	108.8	3.83	126.2	3.821	114.5	3.9007	129.4	3.7682	116.5	3.9565	126.3	3.7785	2.525	3.6324	3.4	4.1711	2.4	3.6317	2.4	4.1871
112.4	3.7909	127	3.856	108.864	3.8255	125.472	3.8196	110.2	3.8356	127.6	3.8123	116	3.91	130.9	3.7626	117.9	3.9611	127.8	3.7742	2.525	3.6324	3.5	4.1711	2.4	3.6317	2.4	4.1871
113.9	3.7953	128.5	3.8501	110.304	3.8311	126.912	3.8136	111.7	3.8426	129.1	3.807	117.5	3.9143	132.4	3.7571	119.4	3.9661	129.2	3.768	2.525	3.6324	3.5	4.1708	2.5	3.6328	2.4	4.1871
115.4	3.7993	130	3.8439	111.744	3.8356	128.352	3.8062	113.2	3.8486	130.6	3.8002	118.9	3.9202	133.9	3.7519	120.9	3.9723	130.7	3.7633	2.626	3.6354	3.5	4.1708	2.5	3.6328	2.5	4.1864
116.9	3.8033	131.5	3.8384	113.184	3.8397	129.792	3.8021	114.7	3.8542	132	3.7965	120.4	3.9249	135.3	3.7452	122.4	3.9766	132.2	3.7596	2.626	3.6354	3.5	4.1704	2.5	3.6328	2.5	4.1864
118.4	3.8083	133	3.8306	114.624	3.8445	131.232	3.7969	116.2	3.8612	133.5	3.7922	121.9	3.9311	136.8	3.7411	123.8	3.9816	133.7	3.7528	2.626	3.6354	3.6	4.1704	2.5	3.6328	2.5	4.1864
119.9	3.8132	134.5	3.8244	116.064	3.8497	132.672	3.7909	117.6	3.8702	135	3.7838	123.3	3.9373	138.3	3.7347	125.3	3.9862	135.1	3.7472	2.626	3.6354	3.6	4.1678	2.6	3.6332	2.5	4.1849
121.3	3.8191	136	3.8194	117.504	3.8553	134.112	3.7853	119.1	3.878	136.4	3.7791	124.8	3.9422	139.8	3.7292	126.8	3.9903	136.6	3.7426	2.727	3.6343	3.6	4.1678	2.6	3.6332	2.6	4.1849
122.8	3.8232	137.5	3.8132	118.944	3.8609	135.552	3.7798	120.6	3.8858	137.9	3.7739	126.3	3.9484	141.3	3.724	128.3	3.9949	138.1	3.7376	2.727	3.6343	3.7	4.1678	2.6	3.6332	2.6	4.1849
124.3	3.8284	139	3.8061	120.384	3.8668	136.992	3.7757	122.1	3.8936	139.4	3.7695	127.7	3.954	142.8	3.7184	129.7	3.998	139.5	3.7326	2.727	3.6343	3.7	4.1678	2.6	3.6336	2.6	4.1827
125.8	3.8331	140.4	3.8024	121.824	3.8735	138.432	3.7708	123.6	3.9014	140.8	3.7633	129.2	3.959	144.2	3.7128	131.2	4.0017	141	3.7264	2.727	3.6362	3.7	4.167	2.7	3.6336	2.6	4.1827
127.3	3.839	141.9	3.7971	123.264	3.8787	139.872	3.7641	125	3.9081	142.3	3.7596	130.7	3.9645	145.7	3.7076	132.7	4.0045	142.5	3.7218	2.828	3.6362	3.7	4.167	2.7	3.6336	2.7	4.1827
128.8	3.8458	143.4	3.7919	124.704	3.8873	141.312	3.7615	126.5	3.9174	143.8	3.755	132.1	3.9695	147.2	3.7024	134.1	4.0082	144	3.7156	2.828	3.6362	3.8	4.167	2.7	3.6332	2.7	4.1819
130.3	3.8523	144.9	3.7841	126.144	3.8943	142.752	3.7548	128	3.9245	145.3	3.7519	133.6	3.9741	148.7	3.6931	135.6	4.0104	145.4	3.7106	2.828	3.6354	3.8	4.1678	2.7	3.6332	2.7	4.1819
131.8	3.8591	146.4	3.7791	127.488	3.9014	144.192	3.7496	129.5	3.9304	146.7	3.7447	135.1	3.9788	150.2	3.6897	137.1	4.0135	146.9	3.7044	2.828	3.6354	3.8	4.1678	2.8	3.6332	2.7	4.1819
133.3	3.8672	147.9	3.7736	128.928	3.9077	145.536	3.7444	131	3.936	148.2	3.7407	136.6	3.9831	151.6	3.6834	138.6	4.0175	148.4	3.6982	2.929	3.6354	3.8	4.1678	2.8	3.6339	2.8	4.1808
134.8	3.8731	149.4	3.7702	130.368	3.9141	146.976	3.7407	132.5	3.9412	149.7	3.737	138	3.9856	153.1	3.6778	140	4.0219	149.9	3.6917	2.929	3.6376	3.9	4.167	2.8	3.6339	2.8	4.1808
136.3	3.8802	150.9	3.7643	131.808	3.9196	148.416	3.7359	133.9	3.9468	151.1	3.7333	139.5	3.9903	154.6	3.6719	141.5	4.0253	151.3	3.6868	2.929	3.6376	3.9	4.167	2.8	3.6339	2.8	4.1808
137.8	3.8876	152.4	3.7609	133.248	3.9249	149.856	3.7299	135.4	3.9505	152.6	3.7271	141	3.994	156.1	3.6659	143	4.0303	152.8	3.6812	2.929	3.6376	3.9	4.167	2.9	3.6339	2.8	4.1782
139.3	3.8957	153.9	3.7562	134.688	3.9304	151.296	3.7254	136.9	3.9572	154.1	3.7218	142.4	3.9974	157.6	3.6607	144.4	4.0346	154.3	3.675	3.03	3.6391	3.9	4.1659	2.9	3.6354	2.9	4.1782
140.8	3.9019	155.4	3.7512	136.128	3.9356	152.736	3.721	138.4	3.9613	155.5	3.7168	143.9	4.0008	159.1	3.6536	145.9	4.042	155.7	3.6688	3.03	3.6391	4	4.1659	2.9	3.6354	2.9	4.1782
142.2	3.9078	156.9	3.7472	137.568	3.9423	154.176	3.715	139.9	3.9654	157	3.7134	145.4	4.002	160.5	3.651	147.4	4.0489	157.2	3.6635	3.03	3.6391	4	4.1659	2.9	3.6354	2.9	4.1782
143.7	3.9146	158.4	3.7422	139.008	3.9461	155.616	3.7098	141.3	3.9725	158.5	3.7078	146.8	4.0058	162	3.6458	148.9	4.0585	158.7	3.657	3.03	3.6373	4	4.1656	3	3.6358	2.9	4.1793
145.2	3.9193	159.9	3.7391	140.448	3.9501	157.056	3.7046	142.8	3.9788	160	3.7019	148.3	4.0089	163.5	3.6429	150.3	4.0706	160.2	3.652	3.131	3.6373	4	4.1656	3	3.6358	3	4.1793
146.7	3.9245	161.3	3.7345	141.888	3.9554	158.496	3.6987	144.3	3.9844	161.4	3.6976	149.8	4.0135	165	3.6369	151.8	4.0811	161.6	3.6461	3.131	3.6373	4.1	4.1656	3	3.6358	3	4.1793
148.2	3.9317	162.8	3.7302	143.328	3.9587	159.936	3.6938	145.8	3.9888	162.9	3.6908	151.3	4.0157	166.5	3.6336	153.3	4.0926	163.1	3.6412	3.131	3.6373	4.1	4.1644	3	3.6384	3	4.1767
149.7	3.9342	164.3	3.7224	144.768	3.9654	161.376	3.6879	147.3	3.9952	164.4	3.6843	152.7	4.0191	167.9	3.6313	154.8	4.1028	164.6	3.6356	3.131	3.6373	4.1	4.1644	3.1	3.6384	3	4.1767
151.2	3.9391	165.8	3.7187	146.208	3.9699	162.816	3.6823	148.8	4.0007	165.8	3.6815	154.2	4.0213	169.4	3.6287	156.2	4.1112	166	3.6319	3.232	3.6373	4.1	4.1644	3.1	3.6384	3.1	4.1767
152.7	3.9438	167.3	3.7131	147.552	3.9747	164.256	3.6767	150.2	4.0063	167.3	3.6762	155.7	4.0259	170.9	3.6265	157.7	4.1192	167.5	3.6263	3.232	3.6376	4.2	4.1648	3.1	3.638	3.1	4.1745
154.2	3.949	168.8	3.7097	148.992	3.9792	165.696	3.6715	151.7	4.0082	168.8	3.6709	157.1	4.0309	172.4	3.6246	159.2	4.1254	169	3.6229	3.232	3.6376	4.2	4.1648	3.1	3.638	3.1	4.1745
155.7	3.954	170.3	3.7032	150.432	3.9844	167.04	3.6674	153.2	4.0119	170.2	3.6647	158.6	4.0368	173.9	3.6235	160.6	4.1313	170.5	3.6201	3.232	3.6376	4.2	4.1648	3.2	3.638	3.1	4.1745
157.2	3.9611	171.8	3.6985	151.872	3.9896	168.48	3.6618	154.7	4.0156	171.7	3.6601	160.1	4.0414	175.4	3.6198	162.1	4.1369	171.9	3.6164	3.333	3.6391	4.2	4.1626	3.2	3.6384	3.2	4.1737
158.7	3.9645	173.3	3.6942	153.312	3.9929	169.92	3.6563	156.2	4.0182	173.2	3.6548	161.5	4.0498	176.8	3.6209	163.6	4.1403	173.4	3.6142	3.333	3.6391	4.3	4.1626	3.2	3.6384	3.2	4.1737
160.2	3.9698	174.8	3.6864	154.752	3.9963	171.36	3.6496	157.6	4.0219	174.7	3.6496	163	4.06	178.3	3.6176	165.1	4.1465	174.9	3.6114	3.333	3.6391	4.3	4.1626	3.2	3.6384	3.2	4.1737
161.7	3.9757	176.3	3.6806	156.192	4.0015	172.8	3.6466	159.1	4.0238	176.1	3.6455	164.5	4.0678	179.8	3.6138	166.5	4.1499	176.3	3.6096	3.333	3.6399	4.3	4.1633	3.3	3.6388	3.2	4.1749
163.1	3.981	177.8	3.6762	157.632	4.0052	174.24	3.6432	160.6	4.0268	177.6	3.6399	166	4.0777	181.3	3.6131	168	4.154	177.8	3.6093	3.434	3.6399	4.4	4.1633	3.3	3.6388	3.3	4.1749
164.6	3.9865	179.3	3.6703	159.072	4.0074	175.68	3.6399	162.1	4.0294	179.1	3.6359	167.4	4.0889	182.8	3.6075	169.5	4.1567	179.3	3.6046	3.434	3.6399	4.4	4.1633	3.3	3.6388	3.3	4.1749
166.1	3.9927	180.8	3.6641	160.512	4.0104	177.12	3.6365	163.6	4.0313	180.5	3.63	168.9	4.0985	184.3	3.6004	170.9	4.1602	180.8	3.6009	3.434	3.6421	4.4	4.1633	3.3	3.638	3.3	4.1741
167.6	3.9958	182.3	3.6595	161.952	4.0138	178.56	3.6336	165	4.0353	182	3.6263	170.4	4.1062	185.7	3.5964	172.4	4.1642	182.2	3.5969	3.434	3.6421	4.4	4.1633	3.4	3.638	3.3	4.1741
169.1	3.9993	183.7	3.653	163.392	4.0171	180	3.6306	166.5	4.0379	183.5	3.6241	171.8	4.1146	187.2	3.5882	173.9	4.1667	183.7	3.5934	3.535	3.6421	4.5	4.1633	3.4	3.638	3.4	4.1741
170.6	4.0036	185.2	3.6477	164.832	4.019	181.44	3.6291	168	4.0417	184.9	3.6229	173.3	4.1223	188.7	3.5789	175.4	4.1701	185.2	3.5863	3.535	3.6429	4.5	4.1626	3.4	3.6384	3.4	4.1719
172.1	4.0064	186.7	3.6424	166.272	4.0216	182.88	3.6269	169.5	4.0461	186.4	3.6198	174.8	4.127	190.2	3.5685	176.8	4.1735	186.6	3.5789	3.535	3.6429	4.5	4.1626	3.4	3.6384	3.4	4.1719
173.6	4.0095	188.2	3.6387	167.616	4.0234	184.32	3.6254	171	4.0502	187.9	3.617	176.2	4.1338	191.7	3.5606	178.3	4.1772	188.1	3.5696	3.535	3.6429	4.5	4.1626	3.5	3.6384	3.4	4.1719
175.1	4.0129	189.7	3.6337	169.056	4.0268	185.76	3.6239	172.5	4.0565	189.4	3.6155	177.7	4.1372	193.1	3.548	179.8	4.18	189.6	3.5559	3.636	3.6429	4.6	4.1622	3.5	3.6406	3.5	4.1685
176.6	4.0148	191.2	3.6328	170.496	4.029	187.2	3.6235	173.9	4.0644	190.8	3.613	179.2	4.1409	194.6	3.5368	181.2	4.184	191.1	3.5395	3.636	3.644	4.6	4.1622	3.5	3.6406	3.5	4.1685
178.1	4.0175	192.7	3.6275	171.936	4.0316	188.544	3.6217	175.4	4.0751	192.3	3.6127	180.7	4.145	196.1	3.5253	182.7	4.1868	192.4	3.5193	3.636	3.644	4.6	4.1622	3.5	3.6406	3.5	4.1685
179.6	4.0197	194.2	3.6266	173.376	4.0331	189.984	3.6183	176.9	4.0859	193.8	3.6071	182.1	4.1471	197.6	3.5134	184.2	4.1899	193.6	3.4992	3.636	3.644	4.6	4.1622	3.6	3.6399	3.5	4.1696
181.1	4.0222	195.7	3.6238	174.816	4.0365	191.424	3.6142	178.4	4.0975	195.2	3.6055	183.6	4.1524	199.1	3.5078	185.7	4.1939	194.7	3.4784	3.737	3.6447	4.7	4.1622	3.6	3.6399	3.6	4.1696
182.6	4.0241	197.2	3.6226	176.256	4.0383	192.864	3.6097	179.9	4.1094	196.7	3.6021	185.1	4.1564	200.6	3.4993	187.1	4.1974	196	3.458	3.737	3.6447	4.7	4.1622	3.6	3.6399	3.6	4.1696
184	4.0265	198.7	3.622	177.696	4.0424	194.304	3.6075	181.3	4.1202	198.2	3.6006	186.5	4.1598	202	3.4896	188.6	4.2014	197.1	3.4378	3.737	3.6447	4.7	4.1615	3.6	3.6399	3.6	4.167
185.5	4.029	200.2	3.6189	179.136	4.045	195.744	3.6016	182.8	4.1306	199.7	3.5975	188	4.1617	203.5	3.484	190.1	4.2076	198.1	3.4173	3.737	3.6447	4.7	4.1615	3.7	3.6425	3.6	4.167
187	4.0309	201.7	3.6195	180.576	4.0495	197.184	3.5971	184.3	4.1369	201.1	3.5916	189.5	4.1633	205	3.4766	191.6	4.2132	198.9	3.3969	3.838	3.6447	4.8	4.1615	3.7	3.6425	3.7	4.167
188.5	4.034	203.2	3.6186	182.016	4.0536	198.624	3.5889	185.8	4.1447	202.6	3.5866	190.9	4.1667	206.5	3.4658	193	4.2222	199.7	3.3764	3.838	3.6447	4.8	4.1615	3.7	3.6425	3.7	4.1689
190	4.0368	204.6	3.6167	183.456	4.0599	200.064	3.5826	187.3	4.1518	204.1	3.5751	192.4	4.1704	208	3.4557	194.5	4.2305	200.4	3.3563	3.838	3.6443	4.8	4.1615	3.7	3.6429	3.7	4.1689
191.5	4.0408	206.1	3.6133	184.896	4.0662	201.504	3.5751	188.8	4.1559	205.5	3.5671	193.9	4.1726	209.4	3.4412	196	4.2355	201	3.3346	3.838	3.6443	4.8	4.1615	3.8	3.6429	3.7	4.1689
193	4.0467	207.6	3.6127	186.336	4.0718	202.944	3.567	190.2	4.1607	207	3.5541	195.3	4.1753	210.9	3.426	197.4	4.2467	201.5	3.3141	3.939	3.6443	4.9	4.1589	3.8	3.6429	3.8	4.1685
194.5	4.0535	209.1	3.6096	187.68	4.08	204.384	3.5569	191.7	4.1644	208.5	3.5361	196.8	4.18	212.4	3.4059	198.9	4.2581	202	3.2933	3.939	3.6451	4.9	4.1589	3.8	3.6436	3.8	4.1685
196	4.0631	210.6	3.6058	189.12	4.0889	205.824	3.5476	193.2	4.1682	209.9	3.5153	198.3	4.1809	213.7	3.3847	200.4	4.2727	202.5	3.2732	3.939	3.6451	4.9	4.1589	3.8	3.6436	3.8	4.1685
197.5	4.0746	212.1	3.6037	190.56	4.0986	207.264	3.5379	194.7	4.1708	211.4	3.4964	199.8	4.1837	214.8	3.3642	201.9	4.2897	202.9	3.2518	3.939	3.6451	4.9	4.1577	3.9	3.6436	3.8	4.1648
199	4.0879	213.6	3.5981	192	4.1075	208.704	3.5305	196.2	4.173	212.9	3.4784	201.2	4.1877	215.7	3.3434	203.2	4.3105	203.4	3.2313	4.04	3.6451	5	4.1577	3.9	3.6443	3.9	4.1648
200.5	4.1006	215.1	3.5962	193.44	4.1157	210.144	3.5212	197.6	4.1771	214.4	3.4595	202.7	4.1902	216.5	3.3225	204.5	4.3307	203.8	3.2106	4.04	3.6451	5	4.1577	3.9	3.6443	3.9	4.1648
202	4.113	216.6	3.5941	194.88	4.1239	211.584	3.5145	199.1	4.1778	215.8	3.4391	204.2	4.1933	217.3	3.3017	205.7	4.3508	204.1	3.1886	4.04	3.6451	5	4.1574	3.9	3.6443	3.9	4.1641
203.5	4.1239	218.1	3.5879	196.32	4.1295	212.928	3.5067	200.6	4.1797	216.9	3.4189	205.6	4.197	218	3.2816	206.7	4.371	204.5	3.1684	4.04	3.6451	5	4.1574	4	3.6436	3.9	4.1641
205	4.1335	219.6	3.5813	197.76	4.1369	214.368	3.5	202.1	4.1819	217.9	3.3984	207.1	4.2026	218.6	3.2615	207.6	4.3911	204.8	3.1483	4.141	3.6443	5.1	4.1574	4	3.6436	4	4.1641
206.4	4.1456	221.1	3.5733	199.2	4.1432	215.808	3.494	203.6	4.1845	218.8	3.3774	208.6	4.2079	219.2	3.2392	208.5	4.4113	205.1	3.1275	4.141	3.6443	5.1	4.1592	4	3.6436	4	4.1652
207.9	4.1518	222.6	3.5643	200.64	4.1473	217.248	3.4877	205	4.186	219.5	3.3572	210	4.2157	219.9	3.2173	209.3	4.4342	205.4	3.1073	4.141	3.6443	5.1	4.1592	4	3.644	4	4.1652
209.4	4.1586	224.1	3.551	202.08	4.151	218.688	3.4769	206.5	4.1871	220.2	3.3367	211.5	4.2222	220.4	3.1946	210	4.4556	205.7	3.0872	4.141	3.6451	5.1	4.1592	4.1	3.644	4	4.1652
210.9	4.1636	225.5	3.5379	203.52	4.1566	220.128	3.4695	208	4.1901	220.9	3.316	213	4.2271	220.9	3.1745	210.8	4.4764	206	3.0667	4.242	3.6451	5.2	4.1592	4.1	3.644	4.1	4.1652
212.4	4.167	227	3.5255	204.96	4.1592	221.568	3.4591	209.5	4.1916	221.5	3.2958	214.5	4.2374	221.4	3.1525	211.4	4.4971	206.3	3.0466	4.242	3.6451	5.2	4.1589	4.1	3.644	4.1	4.1618
213.9	4.1719	228.5	3.515	206.4	4.1637	223.008	3.4461	211	4.1946	222	3.2757	215.9	4.247	221.8	3.1317	212	4.5173	206.6	3.0252	4.242	3.6469	5.2	4.1589	4.1	3.6447	4.1	4.1618
215.4	4.1707	230	3.5054	207.744	4.1667	224.448	3.4312	212.5	4.1957	222.5	3.2552	217.4	4.2606	222.3	3.1109	212.6	4.5375	206.8	3.005	4.242	3.6469	5.2	4.1589	4.2	3.6447	4.1	4.1618
216.9	4.1732	231.5	3.4998	209.184	4.1685	225.888	3.4156	213.9	4.1968	223	3.2335	218.9	4.2721	222.7	3.0893	213.1	4.5585	207.1	2.9843	4.343	3.6469	5.3	4.157	4.2	3.6447	4.2	4.1637
218.4	4.1729	233	3.493	210.624	4.1704	227.232	3.3955	215.4	4.202	223.4	3.2127	220.3	4.2928	223.1	3.0681	213.7	4.5799	207.4	2.9619	4.343	3.6455	5.3	4.157	4.2	3.6447	4.2	4.1637
219.9	4.1726	234.5	3.4887	212.064	4.173	228.48	3.375	216.9	4.2028	223.9	3.1923	221.8	4.3093	223.5	3.0476	214.3	4.6007	207.7	2.9396	4.343	3.6455	5.3	4.157	4.2	3.6447	4.2	4.1637
221.4	4.1732	236	3.4809	213.504	4.1752	229.44	3.3545	218.4	4.2068	224.3	3.1721	223	4.3304	223.9	3.0272	--		207.9	2.9195	4.343	3.6458	5.3	4.1589	4.3	3.6447	4.2	4.1615
222.9	4.1735	237.5	3.4744	214.944	4.1778	230.4	3.3341	219.9	4.2106	224.7	3.152	224.2	4.3505	224.2	3.0063	--		208.2	2.899	4.444	3.6458	5.4	4.1589	4.3	3.6458	4.3	4.1615
224.4	4.1735	239	3.4673	216.384	4.1789	231.072	3.314	221.3	4.2139	225.1	3.1309	225.3	4.371	224.5	2.9862	--		208.4	2.8751	4.444	3.6458	5.4	4.1589	4.3	3.6458	4.3	4.1615
225.9	4.1744	240.5	3.4617	217.824	4.1804	231.84	3.2939	222.8	4.2202	225.4	3.1101	226.1	4.3911	224.8	2.965	--		208.7	2.855	4.444	3.6484	5.4	4.1577	4.3	3.6458	4.3	4.1611
227.3	4.1744	242	3.4515	219.264	4.1827	232.512	3.2734	224.3	4.2262	225.8	3.0897	227	4.4116	225.1	2.942	--		208.9	2.8345	4.444	3.6484	5.4	4.1577	4.4	3.6458	4.3	4.1611
228.8	4.175	243.5	3.4391	220.704	4.183	233.088	3.2533	225.8	4.2336	226.2	3.0686	227.8	4.432	225.4	2.9211	--		209.1	2.8141	4.545	3.6484	5.5	4.1577	4.4	3.6458	4.4	4.1611
230.3	4.1747	245	3.4235	222.144	4.1856	233.664	3.2325	227.3	4.2437	226.5	3.0472	228.5	4.4541	225.7	2.9003	--		209.4	2.7933	4.545	3.6496	5.5	4.1574	4.4	3.6458	4.4	4.1607
231.8	4.1753	246.4	3.4031	223.584	4.1868	234.24	3.2121	228.8	4.2545	226.9	3.0255	229.2	4.4745	226	2.8795	--		209.6	2.7716	4.545	3.6496	5.5	4.1574	4.4	3.6462	4.4	4.1607
233.3	4.1763	247.5	3.3829	225.024	4.1871	234.72	3.1916	230.2	4.2671	227.3	3.0035	229.8	4.495	226.3	2.8586	--		209.8	2.7483	4.545	3.6496	5.5	4.1574	4.5	3.6462	4.4	4.1607
234.8	4.1766	248.4	3.3622	226.464	4.1894	235.296	3.1711	231.7	4.2827	227.6	2.9833	230.4	4.5176	226.5	2.8382	--		210	2.7272	4.646	3.6496	5.6	4.1566	4.5	3.6462	4.5	4.1611
236.3	4.1772	249.1	3.342	227.808	4.1912	235.776	3.1507	233.2	4.3002	227.9	2.9619	231.1	4.5378	226.8	2.817	--		210.2	2.7071	4.646	3.6484	5.6	4.1566	4.5	3.6469	4.5	4.1611
237.8	4.1769	249.7	3.3216	229.248	4.1916	236.256	3.128	234.7	4.3192	228.2	2.9418	231.7	4.5582	227	2.7965	--		210.3	2.6993	4.646	3.6484	5.6	4.1566	4.5	3.6469	4.5	4.1611
239.3	4.1772	250.2	3.3008	230.688	4.1938	236.832	3.1064	235.9	4.3393	228.5	2.9207	232.3	4.5784	227.3	2.7764	--				4.646	3.6484	5.6	4.157	4.6	3.6469	4.5	4.16
240.8	4.1784	250.7	3.28	232.128	4.1953	237.312	3.0859	236.9	4.3594	228.8	2.9005	233	4.5985	227.5	2.7545	--				4.747	3.6496	5.7	4.157	4.6	3.6477	4.6	4.16
242.3	4.1791	251.2	3.2589	233.568	4.1987	237.696	3.0655	237.9	4.3795	229.2	2.8795	233	4.6001	227.8	2.7344	--				4.747	3.6496	5.7	4.157	4.6	3.6477	4.6	4.16
243.8	4.1797	251.6	3.2375	235.008	4.2024	238.176	3.0443	238.7	4.4003	229.4	2.8578			228	2.7135	--				4.747	3.6496	5.7	4.1559	4.6	3.6477	4.6	4.1566
245.3	4.1809	252	3.2171	236.448	4.2042	238.56	3.0234	239.5	4.4215	229.7	2.837			228.2	2.7001	--				4.747	3.6503	5.7	4.1559	4.7	3.6473	4.6	4.1566
246.8	4.1828	252.3	3.196	237.888	4.2091	238.944	3.0026	240.2	4.4423	230	2.8144									4.848	3.6503	5.8	4.1559	4.7	3.6473	4.7	4.1566
248.2	4.1837	252.6	3.1758	239.328	4.2132	239.328	2.9818	240.8	4.4624	230.3	2.7942									4.848	3.6503	5.8	4.1555	4.7	3.6473	4.7	4.1566
249.7	4.1846	253	3.1554	240.768	4.2173	239.712	2.9613	241.3	4.4825	230.5	2.7719									4.848	3.6503	5.8	4.1555	4.7	3.6473	4.7	4.1581
251.2	4.1865	253.3	3.1349	242.208	4.2236	240	2.9401	241.9	4.5026	230.8	2.7502									4.848	3.6503	5.8	4.1555	4.8	3.6473	4.7	4.1581
252.7	4.1887	253.5	3.1135	243.648	4.2273	240.384	2.92	242.4	4.5227	231.1	2.7297									4.949	3.6503	5.9	4.1555	4.8	3.6473	4.8	4.1581
254.2	4.1912	253.8	3.0931	245.088	4.2347	240.672	2.8996	242.8	4.5432	231.3	2.7093									4.949	3.6492	5.9	4.1555	4.8	3.6484	4.8	4.1577
255.7	4.1943	254	3.072	246.528	4.244	241.056	2.8783	243.3	4.5632	231.4	2.7									4.949	3.6492	5.9	4.1555	4.8	3.6484	4.8	4.1577
257.2	4.1992	254.3	3.0518	247.968	4.2519	241.344	2.8579	243.8	4.5837											4.949	3.6492	5.9	4.1555	4.9	3.6484	4.8	4.1577
258.7	4.2045	254.5	3.0298	249.312	4.263	241.632	2.8378	244.3	4.6001											5.05	3.6518	6	4.1555	4.9	3.6496	4.9	4.1577
260.2	4.211	254.7	3.0097	250.752	4.2749	241.92	2.8166													5.05	3.6518	6	4.1555	4.9	3.6496	4.9	4.1577
261.7	4.2225	254.9	2.9892	252.192	4.2887	242.208	2.7961													5.05	3.6518	6	4.1544	4.9	3.6496	4.9	4.157
263.2	4.2293	255.2	2.9681	253.632	4.3047	242.496	2.7749													5.05	3.6518	6	4.1544	5	3.6496	4.9	4.157
264.7	4.2408	255.4	2.9477	255.072	4.3218	242.784	2.7548													5.151	3.6518	6.1	4.1544	5	3.651	5	4.157
266.2	4.256	255.6	2.9272	256.32	4.3423	242.976	2.7344													5.151	3.6518	6.1	4.1548	5	3.651	5	4.1577
267.6	4.2761	255.8	2.9071	257.568	4.3631	243.36	2.7143													5.151	3.6518	6.1	4.1548	5	3.651	5	4.1577
268.7	4.2966	256	2.8869	258.624	4.3836	243.456	2.6998													5.151	3.6522	6.1	4.1548	5.1	3.651	5	4.1577
269.6	4.317	256.2	2.8668	259.392	4.404															5.252	3.6522	6.2	4.154	5.1	3.651	5.1	4.1551
270.3	4.3375	256.5	2.846	260.256	4.4241															5.252	3.6522	6.2	4.154	5.1	3.651	5.1	4.1551
270.8	4.3576	256.7	2.8246	260.928	4.4446															5.252	3.6503	6.2	4.154	5.1	3.6507	5.1	4.1551
271.3	4.3781	256.9	2.8038	261.6	4.4647															5.252	3.6503	6.2	4.154	5.2	3.6507	5.1	4.1566
271.7	4.3989	257.1	2.7834	262.176	4.4847															5.353	3.6503	6.3	4.154	5.2	3.6507	5.2	4.1566
272.1	4.4193	257.3	2.7629	262.848	4.5048															5.353	3.651	6.3	4.154	5.2	3.651	5.2	4.1566
272.5	4.4404	257.5	2.7424	263.328	4.5249															5.353	3.651	6.3	4.151	5.2	3.651	5.2	4.1566
272.8	4.4609	257.7	2.721	264	4.545															5.353	3.651	6.3	4.151	5.3	3.651	5.2	4.1566
273.1	4.4813	257.9	2.6997	264.576	4.5651															5.454	3.6533	6.4	4.151	5.3	3.6518	5.3	4.1566
273.4	4.5015			265.248	4.5856															5.454	3.6533	6.4	4.151	5.3	3.6518	5.3	4.1566
273.8	4.5232	--	--	265.824	4.6001															5.454	3.6533	6.4	4.151	5.3	3.6518	5.3	4.1563
274.1	4.5443	--	--	--																5.454	3.6536	6.4	4.151	5.4	3.6522	5.3	4.1563
274.4	4.5663	--	--	--																5.555	3.6536	6.5	4.151	5.4	3.6522	5.4	4.1563
274.8	4.5867	--	--	--																5.555	3.6536	6.5	4.1529	5.4	3.6522	5.4	4.1555
275.3	4.6069	--	--	--																5.555	3.6544	6.5	4.1529	5.4	3.6522	5.4	4.1555
																				5.555	3.6544	6.5	4.1529	5.5	3.6522	5.4	4.1555
																				5.656	3.6544	6.6	4.1529	5.5	3.6522	5.5	4.1529
																				5.656	3.6544	6.6	4.1529	5.5	3.6522	5.5	4.1529
																				5.656	3.6525	6.6	4.1529	5.5	3.6522	5.5	4.1529
																				5.656	3.6525	6.6	4.151	5.6	3.6522	5.5	4.1548
																				5.757	3.6525	6.7	4.151	5.6	3.6522	5.6	4.1548
																				5.757	3.654	6.7	4.151	5.6	3.6507	5.6	4.1548
																				5.757	3.654	6.7	4.1533	5.6	3.6507	5.6	4.154
																				5.757	3.654	6.7	4.1533	5.7	3.6507	5.6	4.154
																				5.858	3.654	6.8	4.1533	5.7	3.6514	5.7	4.154
																				5.858	3.654	6.8	4.1525	5.7	3.6514	5.7	4.1507
																				5.858	3.654	6.8	4.1525	5.7	3.6514	5.7	4.1507
																				5.858	3.6544	6.8	4.1525	5.8	3.6529	5.7	4.1507
																				5.959	3.6544	6.9	4.1522	5.8	3.6529	5.8	4.1522
																				5.959	3.6544	6.9	4.1522	5.8	3.6529	5.8	4.1522
																				5.959	3.6548	6.9	4.1522	5.8	3.6533	5.8	4.1522
																				5.959	3.6548	6.9	4.1514	5.9	3.6533	5.8	4.1503
																				6.06	3.6548	7	4.1514	5.9	3.6533	5.9	4.1503
																				6.06	3.6551	7	4.1514	5.9	3.6548	5.9	4.1503
																				6.06	3.6551	7	4.151	5.9	3.6548	5.9	4.1503
																				6.06	3.6551	7	4.151	6	3.6548	5.9	4.1503
																				6.161	3.6566	7.1	4.151	6	3.6555	6	4.1503
																				6.161	3.6566	7.1	4.151	6	3.6555	6	4.1503
																				6.161	3.6566	7.1	4.1492	6	3.6555	6	4.1518
																				6.161	3.6574	7.1	4.1492	6.1	3.6563	6	4.1518
																				6.262	3.6574	7.2	4.1492	6.1	3.6563	6.1	4.1488
																				6.262	3.6574	7.2	4.1492	6.1	3.6563	6.1	4.1488
																				6.262	3.6574	7.2	4.1492	6.1	3.6563	6.1	4.1488
																				6.262	3.6574	7.2	4.1492	6.2	3.6563	6.1	4.1488
																				6.363	3.6574	7.3	4.1488	6.2	3.6563	6.2	4.1507
																				6.363	3.6559	7.3	4.1488	6.2	3.6566	6.2	4.1507
																				6.363	3.6559	7.3	4.1488	6.2	3.6566	6.2	4.1507
																				6.363	3.6559	7.3	4.151	6.3	3.6566	6.2	4.1499
																				6.464	3.6577	7.4	4.151	6.3	3.6566	6.3	4.1499
																				6.464	3.6577	7.4	4.151	6.3	3.6566	6.3	4.1499
																				6.464	3.6577	7.4	4.1503	6.3	3.6566	6.3	4.1503
																				6.464	3.6577	7.4	4.1503	6.4	3.6566	6.3	4.1503
																				6.565	3.6577	7.5	4.1503	6.4	3.657	6.4	4.1503
																				6.565	3.6577	7.5	4.1473	6.4	3.657	6.4	4.1484
																				6.565	3.6577	7.5	4.1473	6.4	3.657	6.4	4.1484
																				6.565	3.6577	7.5	4.1473	6.5	3.657	6.4	4.1484
																				6.666	3.6577	7.6	4.1496	6.5	3.657	6.5	4.1488
																				6.666	3.6577	7.6	4.1496	6.5	3.657	6.5	4.1488
																				6.666	3.6589	7.6	4.1496	6.5	3.6577	6.5	4.1488
																				6.666	3.6589	7.6	4.1469	6.6	3.6577	6.5	4.1484
																				6.767	3.6589	7.7	4.1469	6.6	3.6577	6.6	4.1484
																				6.767	3.6592	7.7	4.1469	6.6	3.6577	6.6	4.1484
																				6.767	3.6592	7.7	4.1477	6.6	3.6577	6.6	4.1462
																				6.767	3.6592	7.7	4.1477	6.7	3.6577	6.6	4.1462
																				6.868	3.6596	7.8	4.1477	6.7	3.6581	6.7	4.1462
																				6.868	3.6596	7.8	4.1488	6.7	3.6581	6.7	4.1488
																				6.868	3.6596	7.8	4.1488	6.7	3.6581	6.7	4.1488
																				6.868	3.6603	7.8	4.1488	6.8	3.6585	6.7	4.1488
																				6.969	3.6603	7.9	4.1469	6.8	3.6585	6.8	4.1477
																				6.969	3.6603	7.9	4.1469	6.8	3.6585	6.8	4.1477
																				6.969	3.6577	7.9	4.1469	6.8	3.6585	6.8	4.1477
																				6.969	3.6577	7.9	4.1469	6.9	3.6585	6.8	4.1455
																				7.07	3.6577	8	4.1499	6.9	3.6585	6.9	4.1455
																				7.07	3.6615	8	4.1499	6.9	3.6566	6.9	4.1455
																				7.07	3.6615	8	4.1499	6.9	3.6566	6.9	4.1466
																				7.07	3.6615	8	4.1466	7	3.6566	6.9	4.1466
																				7.171	3.6615	8.1	4.1466	7	3.6589	7	4.1466
																				7.171	3.6611	8.1	4.1466	7	3.6589	7	4.1466
																				7.171	3.6611	8.1	4.1484	7	3.6589	7	4.1466
																				7.171	3.6611	8.1	4.1484	7.1	3.657	7	4.1466
																				7.272	3.6596	8.2	4.1484	7.1	3.657	7.1	4.1462
																				7.272	3.6596	8.2	4.1477	7.1	3.657	7.1	4.1462
																				7.272	3.6596	8.2	4.1477	7.1	3.657	7.1	4.1462
																				7.272	3.6603	8.2	4.1477	7.2	3.657	7.1	4.1462
																				7.373	3.6603	8.3	4.1451	7.2	3.657	7.2	4.1462
																				7.373	3.6603	8.3	4.1451	7.2	3.657	7.2	4.1462
																				7.373	3.6622	8.3	4.1451	7.2	3.6574	7.2	4.1466
																				7.373	3.6622	8.3	4.1469	7.3	3.6574	7.2	4.1466
																				7.474	3.6622	8.4	4.1469	7.3	3.6574	7.3	4.1466
																				7.474	3.6629	8.4	4.1469	7.3	3.6574	7.3	4.1458
																				7.474	3.6629	8.4	4.1469	7.3	3.6574	7.3	4.1458
																				7.474	3.6629	8.4	4.1469	7.4	3.6574	7.3	4.1458
																				7.575	3.6607	8.5	4.1469	7.4	3.6603	7.4	4.1451
																				7.575	3.6607	8.5	4.1473	7.4	3.6603	7.4	4.1451
																				7.575	3.6607	8.5	4.1473	7.4	3.6603	7.4	4.1451
																				7.575	3.6615	8.5	4.1473	7.5	3.6585	7.4	4.1451
																				7.676	3.6615	8.6	4.1469	7.5	3.6585	7.5	4.1447
																				7.676	3.6615	8.6	4.1469	7.5	3.6585	7.5	4.1447
																				7.676	3.6629	8.6	4.1469	7.5	3.6615	7.5	4.1447
																				7.676	3.6629	8.6	4.1466	7.6	3.6615	7.5	4.1447
																				7.777	3.6629	8.7	4.1466	7.6	3.6615	7.6	4.1447
																				7.777	3.6637	8.7	4.1466	7.6	3.6589	7.6	4.1447
																				7.777	3.6637	8.7	4.1469	7.6	3.6589	7.6	4.1443
																				7.777	3.6637	8.7	4.1469	7.7	3.6589	7.6	4.1443
																				7.878	3.6622	8.8	4.1469	7.7	3.6626	7.7	4.1443
																				7.878	3.6622	8.8	4.144	7.7	3.6626	7.7	4.1443
																				7.878	3.6622	8.8	4.144	7.7	3.6626	7.7	4.1443
																				7.878	3.6618	8.8	4.144	7.8	3.6626	7.7	4.1443
																				7.979	3.6618	8.9	4.1443	7.8	3.6615	7.8	4.1443
																				7.979	3.6618	8.9	4.1443	7.8	3.6615	7.8	4.1443
																				7.979	3.6622	8.9	4.1443	7.8	3.6615	7.8	4.1443
																				7.979	3.6622	8.9	4.1466	7.8	3.6615	7.8	4.1432
																				8.08	3.6622	9	4.1466	7.9	3.6615	7.9	4.1432
																				8.08	3.6622	9	4.1466	7.9	3.6615	7.9	4.1432
																				8.08	3.6622	9	4.144	7.9	3.6615	7.9	4.1436
																				8.08	3.6622	9	4.144	7.9	3.6615	7.9	4.1436
																				8.181	3.6644	9.1	4.144	8	3.6615	8	4.1436
																				8.181	3.6644	9.1	4.1443	8	3.6633	8	4.1429
																				8.181	3.6644	9.1	4.1443	8	3.6633	8	4.1429
																				8.181	3.6626	9.1	4.1443	8	3.6633	8	4.1429
																				8.282	3.6626	9.2	4.1458	8.1	3.6637	8.1	4.1421
																				8.282	3.6626	9.2	4.1458	8.1	3.6637	8.1	4.1421
																				8.282	3.6626	9.2	4.1458	8.1	3.6637	8.1	4.1421
																				8.282	3.6626	9.2	4.1458	8.1	3.6633	8.1	4.1421
																				8.383	3.6626	9.3	4.1443	8.2	3.6633	8.1	4.1414
																				8.383	3.6648	9.3	4.1443	8.2	3.6633	8.2	4.1414
																				8.383	3.6648	9.3	4.1443	8.2	3.6633	8.2	4.1414
																				8.383	3.6648	9.3	4.1458	8.2	3.6633	8.2	4.1417
																				8.484	3.6648	9.4	4.1458	8.3	3.6633	8.2	4.1417
																				8.484	3.6648	9.4	4.1458	8.3	3.6637	8.3	4.1417
																				8.484	3.6648	9.4	4.1458	8.3	3.6637	8.3	4.1388
																				8.484	3.6648	9.4	4.1458	8.3	3.6637	8.3	4.1388
																				8.585	3.6652	9.5	4.1458	8.4	3.6626	8.3	4.1388
																				8.585	3.6652	9.5	4.1455	8.4	3.6626	8.4	4.141
																				8.585	3.6652	9.5	4.1455	8.4	3.6626	8.4	4.141
																				8.585	3.6652	9.5	4.1455	8.4	3.6644	8.4	4.141
																				8.686	3.6652	9.6	4.1458	8.5	3.6644	8.4	4.1399
																				8.686	3.6652	9.6	4.1458	8.5	3.6644	8.5	4.1399
																				8.686	3.6637	9.6	4.1458	8.5	3.6644	8.5	4.1399
																				8.686	3.6637	9.6	4.1455	8.5	3.6644	8.5	4.1376
																				8.787	3.6637	9.7	4.1455	8.6	3.6644	8.5	4.1376
																				8.787	3.6637	9.7	4.1455	8.6	3.6644	8.6	4.1376
																				8.787	3.6656	9.7	4.1455	8.6	3.6644	8.6	4.1399
																				8.787	3.6656	9.7	4.1455	8.6	3.6644	8.6	4.1399
																				8.888	3.6656	9.8	4.1455	8.7	3.6644	8.6	4.1399
																				8.888	3.6656	9.8	4.1455	8.7	3.6629	8.7	4.1399
																				8.888	3.6656	9.8	4.1455	8.7	3.6629	8.7	4.1399
																				8.888	3.6656	9.8	4.1455	8.7	3.6629	8.7	4.1399
																				8.989	3.6652	9.9	4.1455	8.8	3.6648	8.7	4.1369
																				8.989	3.6652	9.9	4.1455	8.8	3.6648	8.8	4.1369
																				8.989	3.6652	9.9	4.1455	8.8	3.6648	8.8	4.1369
																				8.989	3.6656	9.9	4.1455	8.8	3.6652	8.8	4.1369
																				9.09	3.6656	10	4.1455	8.9	3.6652	8.8	4.1395
																				9.09	3.6656	10	4.1455	8.9	3.6652	8.9	4.1395
																				9.09	3.6659	10	4.1455	8.9	3.6656	8.9	4.1395
																				9.09	3.6659	10	4.1458	8.9	3.6656	8.9	4.1373
																				9.191	3.6659	10.1	4.1458	9	3.6656	8.9	4.1373
																				9.191	3.6648	10.1	4.1458	9	3.6656	9	4.1373
																				9.191	3.6648	10.1	4.1455	9	3.6652	9	4.1395
																				9.191	3.6648	10.1	4.1455	9	3.6652	9	4.1395
																				9.292	3.6667	10.2	4.1455	9.1	3.6652	9	4.1391
																				9.292	3.6667	10.2	4.1451	9.1	3.6659	9.1	4.1391
																				9.292	3.6667	10.2	4.1451	9.1	3.6659	9.1	4.1391
																				9.292	3.6678	10.2	4.1451	9.1	3.6659	9.1	4.1388
																				9.393	3.6678	10.3	4.1455	9.2	3.6656	9.1	4.1388
																				9.393	3.6678	10.3	4.1455	9.2	3.6656	9.2	4.1388
																				9.393	3.6682	10.3	4.1455	9.2	3.6656	9.2	4.1388
																				9.393	3.6682	10.3	4.1462	9.2	3.6659	9.2	4.1395
																				9.494	3.6682	10.4	4.1462	9.3	3.6659	9.2	4.1395
																				9.494	3.6682	10.4	4.1462	9.3	3.6659	9.3	4.1395
																				9.494	3.6689	10.4	4.1451	9.3	3.6663	9.3	4.1388
																				9.494	3.6689	10.4	4.1451	9.3	3.6663	9.3	4.1388
																				9.595	3.6689	10.5	4.1451	9.4	3.6663	9.3	4.1388
																				9.595	3.6693	10.5	4.1451	9.4	3.667	9.4	4.1373
																				9.595	3.6693	10.5	4.1458	9.4	3.667	9.4	4.1373
																				9.595	3.6693	10.5	4.1458	9.4	3.667	9.4	4.1373
																				9.696	3.6689	10.6	4.1458	9.5	3.667	9.4	4.1395
																				9.696	3.6689	10.6	4.1458	9.5	3.667	9.5	4.1395
																				9.696	3.6689	10.6	4.1458	9.5	3.667	9.5	4.1395
																				9.696	3.6696	10.6	4.1458	9.5	3.6674	9.5	4.138
																				9.797	3.6696	10.7	4.1458	9.6	3.6674	9.5	4.138
																				9.797	3.6696	10.7	4.1458	9.6	3.6674	9.6	4.138
																				9.797	3.6685	10.7	4.1458	9.6	3.6674	9.6	4.138
[truncated: 7,718 more rows]

## Sheet: Figure S13
cycle #	600C-6h	cycle #	s-LNO	Rate
[truncated: 17 more rows]

[truncated: 3 more sheets: Figure S14a, Figure S15, Figure S16]
